# Supplementary material for: Analysis of proteome dynamics inside the silk gland lumen of Bombyx mori
Source: Sci Rep. 2016 Apr 22;6:21158. doi: 10.1038/srep21158 (PMC4840313; doi:10.1038/srep21158)
Supplement: Supplementary Dataset [file srep21158-s2.xls]

## Sheet: Supplementary Dataset 1
Supplementary Dataset 1. Identified peptides from silk gland lumen are listed by the sequence, length, number of miscleavages, the charge states, mass, the lowest posterior error probability (PEP), Andromeda score, and intensity.
Sequence	Length	Missed cleavages	Mass	Proteins	Unique (Groups)	Unique (Proteins)	Charges	PEP	Score	Intensity V-5 ASG1	Intensity V-5 ASG2	Intensity V-5 ASG3	Intensity V-5 A-MSG1	Intensity V-5 A-MSG2	Intensity V-5 A-MSG3	Intensity V-5 M-MSG1	Intensity V-5 M-MSG2	Intensity V-5 M-MSG3	Intensity V-5 P-MSG1	Intensity V-5 P-MSG2	Intensity V-5 P-MSG3	Intensity V-5 PSG1	Intensity V-5 PSG2	Intensity V-5 PSG3	Intensity W-1 ASG1	Intensity W-1 ASG2	Intensity W-1 ASG3	Intensity W-1 A-MSG1	Intensity W-1 A-MSG2	Intensity W-1 A-MSG3	Intensity W-1 M-MSG1	Intensity W-1 M-MSG2	Intensity W-1 M-MSG3	Intensity W-1 P-MSG1	Intensity W-1 P-MSG2	Intensity W-1 P-MSG3	Intensity W-1 PSG1	Intensity W-1 PSG2	Intensity W-1 PSG3
SGIQFEK	7	0	807.413	>gi|87248109|gb|ABD36107.1| enoyl-CoA hydratase precursor 1 [Bombyx mori];>gi|87248111|gb|ABD36108.1| enoyl-CoA hydratase precursor 2 [Bombyx mori];>gi|87248113|gb|ABD36109.1| enoyl-CoA hydratase precursor 3 [Bombyx mori];>BGIBMGA005656-PA pep:novel sequence:nscaf2829:2659073:2666118:+ gene:BGIBMGA005656 transcript:BGIBMGA005656-TA	yes	no	2	0.020955	101.6	0	0	0	0	0	0	0	0	0	0	0	0	0	0	0	0	0	0	0	0	0	0	0	0	0	42344000	45931000	0	0	18643000
FGQPEINIGTIPGAGGTQR	19	0	1911.98	>gi|87248109|gb|ABD36107.1| enoyl-CoA hydratase precursor 1 [Bombyx mori];>gi|87248111|gb|ABD36108.1| enoyl-CoA hydratase precursor 2 [Bombyx mori];>gi|87248113|gb|ABD36109.1| enoyl-CoA hydratase precursor 3 [Bombyx mori];>BGIBMGA005656-PA pep:novel sequence:nscaf2829:2659073:2666118:+ gene:BGIBMGA005656 transcript:BGIBMGA005656-TA	yes	no	2	2.1678e-09	121.26	0	0	4578800	5466500	0	10774000	0	0	0	5526300	0	0	0	0	0	0	0	0	26159000	28719000	25252000	0	0	0	0	0	0	0	0	0
AINAICKPIFVEIGK	15	1	1671.94	>gi|87248109|gb|ABD36107.1| enoyl-CoA hydratase precursor 1 [Bombyx mori];>gi|87248111|gb|ABD36108.1| enoyl-CoA hydratase precursor 2 [Bombyx mori];>gi|87248113|gb|ABD36109.1| enoyl-CoA hydratase precursor 3 [Bombyx mori];>BGIBMGA005656-PA pep:novel sequence:nscaf2829:2659073:2666118:+ gene:BGIBMGA005656 transcript:BGIBMGA005656-TA	yes	no	2,3	1.6257e-10	138.21	0	0	0	0	0	0	0	0	0	0	0	0	0	0	0	0	0	0	43036000	36413000	0	5674600	0	0	0	5458600	8146500	0	0	0
NVGIIQINRPK	11	1	1250.75	>gi|87248109|gb|ABD36107.1| enoyl-CoA hydratase precursor 1 [Bombyx mori];>gi|87248111|gb|ABD36108.1| enoyl-CoA hydratase precursor 2 [Bombyx mori];>gi|87248113|gb|ABD36109.1| enoyl-CoA hydratase precursor 3 [Bombyx mori];>BGIBMGA005656-PA pep:novel sequence:nscaf2829:2659073:2666118:+ gene:BGIBMGA005656 transcript:BGIBMGA005656-TA	yes	no	2	3.6896e-05	150.61	7864700	9359600	9612600	0	0	0	0	0	0	4699200	0	0	0	0	0	0	0	0	0	0	32068000	0	0	0	0	0	0	0	0	0
STFYGTFATEDRK	13	1	1521.71	>gi|87248109|gb|ABD36107.1| enoyl-CoA hydratase precursor 1 [Bombyx mori];>gi|87248111|gb|ABD36108.1| enoyl-CoA hydratase precursor 2 [Bombyx mori];>gi|87248113|gb|ABD36109.1| enoyl-CoA hydratase precursor 3 [Bombyx mori];>BGIBMGA005656-PA pep:novel sequence:nscaf2829:2659073:2666118:+ gene:BGIBMGA005656 transcript:BGIBMGA005656-TA	yes	no	2,3	0.038323	60.401	0	0	0	8930700	0	0	2313900	0	0	0	0	0	0	0	0	0	0	0	0	0	0	0	0	0	0	0	0	0	0	0
EGMTAFVEK	9	0	1010.47	>gi|87248109|gb|ABD36107.1| enoyl-CoA hydratase precursor 1 [Bombyx mori];>gi|87248111|gb|ABD36108.1| enoyl-CoA hydratase precursor 2 [Bombyx mori];>gi|87248113|gb|ABD36109.1| enoyl-CoA hydratase precursor 3 [Bombyx mori];>BGIBMGA005656-PA pep:novel sequence:nscaf2829:2659073:2666118:+ gene:BGIBMGA005656 transcript:BGIBMGA005656-TA	yes	no	2	0.04095	53.683	0	0	0	0	0	0	0	2596600	1229700	0	1755900	0	0	0	0	0	0	0	0	0	0	0	0	0	0	0	0	0	0	0
IIEETIK	7	0	844.491	>gi|87248109|gb|ABD36107.1| enoyl-CoA hydratase precursor 1 [Bombyx mori];>gi|87248111|gb|ABD36108.1| enoyl-CoA hydratase precursor 2 [Bombyx mori];>gi|87248113|gb|ABD36109.1| enoyl-CoA hydratase precursor 3 [Bombyx mori]	yes	no	2	0.037071	91.041	0	0	0	0	0	0	4988700	0	3636100	0	5204200	0	0	0	0	0	0	0	0	0	0	0	0	0	0	0	0	0	0	0
NAGSSTSGGSSTYGYSSSHR	20	0	1948.81	>gi|66774164|sp|P07856.2|SERI1_BOMMO RecName: Full=Sericin 1; AltName: Full=Silk gum protein; Flags: Precursor	yes	yes	2,3	0	399.9	0	0	0	107730000	0	0	6820600000	5475400000	5267600000	8593800000	7369700000	8382000000	825790000	673330000	676200000	46751000000	57942000000	68844000000	24658000000	52549000000	37133000000	65484000000	67451000000	62865000000	59916000000	41595000000	38932000000	103430000	58686000	0
NVHYVSDGEAVAASSDARDENR	22	1	2361.06	>gi|66774164|sp|P07856.2|SERI1_BOMMO RecName: Full=Sericin 1; AltName: Full=Silk gum protein; Flags: Precursor	yes	yes	2,3,4,5	0	478.1	473020000	393290000	309490000	7125200000	12528000000	10341000000	8865700000	10971000000	6955900000	5835000000	6226100000	9390400000	1007900000	834030000	1032100000	20083000000	37173000000	23430000000	67270000000	53259000000	74132000000	69713000000	87397000000	86108000000	24864000000	13126000000	23298000000	21614000	40060000	42257000
TSGGSSTYGYSSSHR	15	0	1532.65	>gi|66774164|sp|P07856.2|SERI1_BOMMO RecName: Full=Sericin 1; AltName: Full=Silk gum protein; Flags: Precursor	yes	yes	1,2,3	3.2597e-131	318.46	0	0	0	382110000	173490000	102030000	11637000000	8969900000	7517800000	4064500000	6971500000	6423700000	545520000	591680000	820760000	52691000000	24327000000	49887000000	9857800000	27399000000	17128000000	60319000000	61350000000	63989000000	44983000000	50116000000	50544000000	26125000	0	0
YNAASSESSYINKDNDSISAGAHR	24	1	2556.15	>gi|66774164|sp|P07856.2|SERI1_BOMMO RecName: Full=Sericin 1; AltName: Full=Silk gum protein; Flags: Precursor	yes	yes	2,3,4,5	0	545.55	35172000	43417000	31079000	714430000	2494600000	475880000	5686800000	4654900000	3713300000	1991000000	2693300000	2872700000	140540000	170170000	111100000	20393000000	18597000000	28665000000	32166000000	76753000000	43321000000	39249000000	63452000000	48198000000	4618900000	3753700000	5660200000	0	0	0
KYNAASSESSYINKDNDSISAGAHR	25	2	2684.24	>gi|66774164|sp|P07856.2|SERI1_BOMMO RecName: Full=Sericin 1; AltName: Full=Silk gum protein; Flags: Precursor	yes	yes	2,3,4,5,6	0	508.94	52035000	38987000	20376000	1130800000	2880300000	2178000000	6104500000	4149800000	1052000000	1760100000	3129900000	1945600000	117600000	128270000	94527000	36391000000	24000000000	23523000000	33152000000	29780000000	48390000000	30726000000	44920000000	51874000000	4866000000	4942000000	5809400000	0	0	0
QSSAQISSGPEGTSVSSK	18	0	1735.82	>gi|66774164|sp|P07856.2|SERI1_BOMMO RecName: Full=Sericin 1; AltName: Full=Silk gum protein; Flags: Precursor	yes	yes	1,2,3	7.8909e-296	393.11	102650000	92359000	102440000	1774500000	1170200000	2457600000	7129800000	4912600000	4067600000	3149500000	3832500000	3609500000	220510000	298860000	276000000	30998000000	15740000000	19579000000	15625000000	11047000000	16754000000	33803000000	13265000000	13828000000	3374100000	6079800000	5614100000	0	0	0
QSSAQISSGPEGTSVSSKDR	20	1	2006.95	>gi|66774164|sp|P07856.2|SERI1_BOMMO RecName: Full=Sericin 1; AltName: Full=Silk gum protein; Flags: Precursor	yes	yes	2,3	0	457.47	0	0	0	127040000	0	413230000	3170200000	2736600000	2165600000	1177700000	1243100000	1202000000	55116000	62305000	52974000	15987000000	14918000000	15439000000	8673900000	6725800000	7755700000	43307000000	30313000000	29068000000	3783700000	5077800000	6788700000	0	0	0
SAGSSTSGGSSTYGYSSR	18	0	1697.71	>gi|66774164|sp|P07856.2|SERI1_BOMMO RecName: Full=Sericin 1; AltName: Full=Silk gum protein; Flags: Precursor	yes	yes	1,2,3	1.2652e-138	263.45	0	0	0	0	0	0	1647300000	1708100000	1677900000	2342200000	2017700000	2494800000	109300000	122240000	128800000	15508000000	8923500000	6845600000	7294400000	4891100000	8102700000	20995000000	12436000000	11107000000	6576700000	10905000000	14367000000	25900000	19171000	0
ESSAEDTKSSNSNVQSDEK	19	1	2040.87	>gi|66774164|sp|P07856.2|SERI1_BOMMO RecName: Full=Sericin 1; AltName: Full=Silk gum protein; Flags: Precursor	yes	yes	2,3	0	477.54	0	0	0	0	0	0	764270000	1201100000	1360500000	285490000	428730000	273540000	0	0	0	4977200000	663240000	4624100000	1432900000	7256000000	5465900000	25767000000	27709000000	20886000000	2924300000	4101200000	4822600000	0	0	0
NVHYVSDGEAVAASSDAR	18	0	1846.84	>gi|66774164|sp|P07856.2|SERI1_BOMMO RecName: Full=Sericin 1; AltName: Full=Silk gum protein; Flags: Precursor	yes	yes	2,3,4	4.5772e-265	329.79	204630000	143310000	138060000	1982200000	6096700000	1780000000	3586300000	3237000000	2118100000	1324800000	1512100000	1976700000	191690000	167870000	186010000	8933900000	4845200000	6704600000	7249500000	10691000000	24613000000	5638900000	4641600000	5261600000	1598900000	1323800000	2377200000	7851900	14280000	11132000
DNDSISAGAHR	11	0	1141.51	>gi|66774164|sp|P07856.2|SERI1_BOMMO RecName: Full=Sericin 1; AltName: Full=Silk gum protein; Flags: Precursor	yes	yes	1,2,3	2.4009e-110	250.7	76236000	97972000	83117000	0	552360000	111000000	4762800000	4047200000	2598700000	1693400000	1766000000	2183400000	216630000	220990000	168850000	11316000000	4534500000	10719000000	2012600000	8493800000	2152300000	5269900000	5115400000	5528500000	1084600000	557330000	601490000	0	0	0
ESSAEDTKSSNSNVQSDEKSASQSSSSR	28	2	2918.26	>gi|66774164|sp|P07856.2|SERI1_BOMMO RecName: Full=Sericin 1; AltName: Full=Silk gum protein; Flags: Precursor	yes	yes	2,3,4	0	539.57	0	0	0	0	0	0	271330000	0	228250000	89450000	28125000	53086000	0	0	0	497760000	0	369610000	114420000	3300200000	171040000	13123000000	24962000000	25220000000	593010000	2834700000	1720300000	0	0	0
QAYADYHSDPNGGSASAGQSR	21	0	2137.9	>gi|66774164|sp|P07856.2|SERI1_BOMMO RecName: Full=Sericin 1; AltName: Full=Silk gum protein; Flags: Precursor	yes	yes	2,3	0	519.39	78222000	64823000	140370000	628590000	987330000	911200000	1627500000	205580000	838000000	792550000	18945000	673850000	65483000	92704000	55102000	5819300000	11176000000	16350000000	914120000	794470000	0	272450000	5678100000	16797000000	1704100000	824130000	2070500000	0	0	0
DGSVSSTGSSSNTDSNSNSAGSSTSGGSSTYGYSSNSR	38	0	3582.43	>gi|66774164|sp|P07856.2|SERI1_BOMMO RecName: Full=Sericin 1; AltName: Full=Silk gum protein; Flags: Precursor	yes	no	2,3,4	1.5848e-208	275.58	0	0	0	0	0	0	1071200000	397210000	718430000	691380000	671300000	675830000	0	0	0	1537200000	1851700000	1785800000	15582000000	9987400000	3211400000	2035100000	2647000000	2567800000	1135400000	1357100000	1406400000	0	0	0
SSNSNVQSDEKSASQSSSSR	20	1	2070.91	>gi|66774164|sp|P07856.2|SERI1_BOMMO RecName: Full=Sericin 1; AltName: Full=Silk gum protein; Flags: Precursor	yes	yes	2,3	0	463.13	0	0	0	0	0	0	124330000	445230000	401460000	69000000	191890000	214670000	0	0	0	3214100000	0	2939300000	302920000	3531700000	1392700000	7010800000	12240000000	13177000000	1097700000	801740000	772850000	0	0	0
ERNVHYVSDGEAVAASSDARDENR	24	2	2646.2	>gi|66774164|sp|P07856.2|SERI1_BOMMO RecName: Full=Sericin 1; AltName: Full=Silk gum protein; Flags: Precursor	yes	yes	3,4,5	0	408.76	0	0	0	46212000	52740000	354780000	511740000	321180000	173920000	197870000	201880000	222370000	8794700	7441700	6879600	1675900000	0	207990000	476050000	142290000	1600500000	5417500000	1140800000	1007000000	0	623130000	572950000	0	0	0
ICICFENIFDIPYHIR	16	0	2109.02	>gi|66774164|sp|P07856.2|SERI1_BOMMO RecName: Full=Sericin 1; AltName: Full=Silk gum protein; Flags: Precursor	yes	yes	2,3	2.7372e-64	242.26	0	0	0	0	0	0	0	2559200	4123400	188130000	158110000	99668000	0	0	1766200	0	0	0	13076000	34722000	29122000	1753900000	2791100000	844470000	542810000	847470000	1085500000	0	0	0
SSSSSSSASSSSSGSNVGGSSQSSGSSTSGSNAR	34	0	2985.23	>gi|66774164|sp|P07856.2|SERI1_BOMMO RecName: Full=Sericin 1; AltName: Full=Silk gum protein; Flags: Precursor	yes	yes	2,3	3.7519e-225	325.97	0	0	0	0	0	0	148440000	139190000	283840000	92586000	0	57692000	0	0	0	480420000	1432100000	2090700000	239980000	418530000	1300200000	746540000	0	0	759740000	30481000	113860000	0	0	0
VSSTGSSSTTDASSNSVGSSTSGGSSTYGYSSNSR	35	0	3295.38	>gi|66774164|sp|P07856.2|SERI1_BOMMO RecName: Full=Sericin 1; AltName: Full=Silk gum protein; Flags: Precursor	yes	yes	2,3	3.1154e-169	213.15	0	0	0	0	0	0	0	0	0	103480000	48005000	73155000	0	0	0	172650000	279820000	237360000	1755900000	1456700000	323100000	517020000	345030000	1054500000	287790000	410870000	329940000	0	0	0
DSSIRER	7	1	861.43	>gi|66774164|sp|P07856.2|SERI1_BOMMO RecName: Full=Sericin 1; AltName: Full=Silk gum protein; Flags: Precursor	yes	yes	2	0.0016309	155.75	0	0	0	0	0	0	2092900000	1063700000	392540000	1454200000	172150000	315200000	0	0	0	0	0	0	0	0	0	0	774400000	0	0	0	0	0	0	0
SSNSNVQSDEK	11	0	1193.52	>gi|66774164|sp|P07856.2|SERI1_BOMMO RecName: Full=Sericin 1; AltName: Full=Silk gum protein; Flags: Precursor	yes	yes	1,2	3.0143e-46	244.95	0	0	0	0	0	0	1715100	0	6214100	5589500	0	0	0	0	0	268620000	328040000	655480000	181090000	113160000	438680000	460680000	107610000	470450000	0	0	0	0	0	0
DSSISNK	7	0	749.356	>gi|66774164|sp|P07856.2|SERI1_BOMMO RecName: Full=Sericin 1; AltName: Full=Silk gum protein; Flags: Precursor	yes	yes	1,2	5.2172e-12	209.44	0	0	0	0	0	0	13504000	5925500	4144000	5297200	0	0	0	0	0	71048000	163360000	280630000	294180000	257560000	348960000	192930000	730720000	209240000	0	0	93563000	0	0	0
RSSSSSSSASSSSSGSNVGGSSQSSGSSTSGSNAR	35	1	3141.33	>gi|66774164|sp|P07856.2|SERI1_BOMMO RecName: Full=Sericin 1; AltName: Full=Silk gum protein; Flags: Precursor	yes	yes	3	1.685e-150	276.36	0	0	0	0	0	0	0	0	0	0	0	0	0	0	0	0	325770000	41978000	6283200	331050000	302540000	28443000	0	17003000	25193000	0	0	0	0	0
SSHSQESDAYYNSSPDGSYNAGTRDSSISNK	31	1	3310.39	>gi|66774164|sp|P07856.2|SERI1_BOMMO RecName: Full=Sericin 1; AltName: Full=Silk gum protein; Flags: Precursor	yes	yes	3,4	1.0516e-72	220.66	0	0	0	0	0	0	0	53006000	0	8393000	0	0	0	0	0	78613000	0	0	0	0	0	771520000	0	0	0	58588000	81252000	0	0	0
NVHYVSDGEAVAASSDARDENRSAQQNAQANWNADGSYGVSADR	44	2	4652.05	>gi|66774164|sp|P07856.2|SERI1_BOMMO RecName: Full=Sericin 1; AltName: Full=Silk gum protein; Flags: Precursor	yes	yes	4,5	9.1358e-33	137.97	0	0	0	0	0	0	0	0	0	0	0	0	0	0	0	0	0	0	0	0	0	35302000	713190000	0	0	0	0	0	0	0
ERNVHYVSDGEAVAASSDAR	20	1	2131.99	>gi|66774164|sp|P07856.2|SERI1_BOMMO RecName: Full=Sericin 1; AltName: Full=Silk gum protein; Flags: Precursor	yes	yes	2,3,4	3.6841e-94	259.64	0	0	0	17514000	0	0	129680000	71124000	39765000	39407000	25393000	21417000	0	0	0	240470000	0	0	0	0	0	0	0	0	0	0	0	0	0	0
ICICFENIFDIPYHIRK	17	1	2237.11	>gi|66774164|sp|P07856.2|SERI1_BOMMO RecName: Full=Sericin 1; AltName: Full=Silk gum protein; Flags: Precursor	yes	yes	3,4	3.4106e-06	103.88	0	0	0	0	0	0	0	0	0	0	0	0	0	0	0	0	0	0	0	0	0	88198000	149700000	66887000	0	0	0	0	0	0
SSSSSSSASSSSSGSNVGGSSQSSGSSTSGSNARGHIGTVSSTGSTSNTDSSSK	54	1	4876.08	>gi|66774164|sp|P07856.2|SERI1_BOMMO RecName: Full=Sericin 1; AltName: Full=Silk gum protein; Flags: Precursor	yes	yes	4	0.05263	0.060357	0	0	0	0	0	0	0	0	0	0	0	0	0	0	0	0	0	0	0	0	0	0	230200000	0	0	0	0	0	0	0
DGSVSSTGSSSNTDASTDITGSSTSGGSSTYGYSSSNR	38	0	3610.49	>gi|66774164|sp|P07856.2|SERI1_BOMMO RecName: Full=Sericin 1; AltName: Full=Silk gum protein; Flags: Precursor	yes	yes	3	4.4081e-16	105.3	0	0	0	0	0	0	0	0	0	0	19177000	0	0	0	0	0	0	0	0	0	0	0	99625000	0	0	0	0	0	0	0
QIKQSSAQISSGPEGTSVSSKDR	23	2	2376.19	>gi|66774164|sp|P07856.2|SERI1_BOMMO RecName: Full=Sericin 1; AltName: Full=Silk gum protein; Flags: Precursor	yes	yes	4	1.7265e-11	118.32	0	0	0	0	0	0	0	0	0	0	0	0	0	0	0	0	0	0	0	0	0	0	0	0	0	50326000	61765000	0	0	0
DSSISNKK	8	1	877.451	>gi|66774164|sp|P07856.2|SERI1_BOMMO RecName: Full=Sericin 1; AltName: Full=Silk gum protein; Flags: Precursor	yes	yes	2	0.0067928	104.44	0	0	0	0	0	0	0	0	0	0	0	0	0	0	0	0	0	0	54221000	0	0	0	7822500	4195200	0	0	0	0	0	0
QIKQSSAQISSGPEGTSVSSK	21	1	2105.06	>gi|66774164|sp|P07856.2|SERI1_BOMMO RecName: Full=Sericin 1; AltName: Full=Silk gum protein; Flags: Precursor	yes	yes	3	1.2065e-06	67.251	0	0	0	0	0	0	9779800	0	0	0	0	0	0	0	0	0	0	0	0	0	0	0	0	0	0	0	0	0	0	0
IVIEIR	6	0	741.475	>gi|60592747|dbj|BAD90848.1| cyclophilin-like protein [Bombyx mori];>gi|76577781|gb|ABA54173.1| cyclophilin [Bombyx mori];>BGIBMGA002429-PA pep:novel sequence:nscaf2511:1624264:1625286:- gene:BGIBMGA002429 transcript:BGIBMGA002429-TA;>gi|112983782|ref|NP_001037301.1| cyclophilin A [Bombyx mori];>gi|62199791|gb|AAX76988.1| cyclophilin A [Bombyx mori];>BGIBMGA003582-PA pep:novel sequence:nscaf2674:…	no	no	1,2	0.00039824	178.93	0	0	0	0	0	0	0	0	0	216820000	83794000	71922000	177160000	349860000	311800000	0	0	0	0	0	0	0	0	0	0	0	0	0	0	230420000
AICTGEK	7	0	777.369	>gi|60592747|dbj|BAD90848.1| cyclophilin-like protein [Bombyx mori];>gi|76577781|gb|ABA54173.1| cyclophilin [Bombyx mori];>BGIBMGA002429-PA pep:novel sequence:nscaf2511:1624264:1625286:- gene:BGIBMGA002429 transcript:BGIBMGA002429-TA;>gi|112983782|ref|NP_001037301.1| cyclophilin A [Bombyx mori];>gi|62199791|gb|AAX76988.1| cyclophilin A [Bombyx mori];>BGIBMGA003582-PA pep:novel sequence:nscaf2674:…	yes	no	1,2	0.00043458	160.91	0	0	0	0	0	0	15107000	0	4384800	61274000	26960000	40952000	621300000	470100000	722490000	0	0	0	0	0	0	0	0	0	0	0	0	21611000	16754000	84142000
QIETFGSQSGK	11	0	1180.57	>gi|60592747|dbj|BAD90848.1| cyclophilin-like protein [Bombyx mori];>gi|76577781|gb|ABA54173.1| cyclophilin [Bombyx mori];>BGIBMGA002429-PA pep:novel sequence:nscaf2511:1624264:1625286:- gene:BGIBMGA002429 transcript:BGIBMGA002429-TA;>gi|112983782|ref|NP_001037301.1| cyclophilin A [Bombyx mori];>gi|62199791|gb|AAX76988.1| cyclophilin A [Bombyx mori]	yes	no	1,2	2.8044e-11	188.87	0	0	0	28606000	29536000	32913000	0	0	0	211410000	263530000	300050000	464220000	584670000	517450000	0	0	0	0	0	0	33020000	0	0	0	0	0	1024000000	1208600000	1283400000
SIYGNKFEDENFTIK	15	1	1803.87	>gi|60592747|dbj|BAD90848.1| cyclophilin-like protein [Bombyx mori];>gi|76577781|gb|ABA54173.1| cyclophilin [Bombyx mori];>BGIBMGA002429-PA pep:novel sequence:nscaf2511:1624264:1625286:- gene:BGIBMGA002429 transcript:BGIBMGA002429-TA;>gi|112983782|ref|NP_001037301.1| cyclophilin A [Bombyx mori];>gi|62199791|gb|AAX76988.1| cyclophilin A [Bombyx mori]	yes	no	2,3	2.7902e-150	335.91	0	0	0	0	0	27996000	130110000	83611000	56903000	254490000	360850000	368710000	670410000	663990000	579130000	24362000	17275000	23893000	128820000	76525000	61272000	0	0	0	33400000	20904000	0	496860000	453000000	692630000
TCENFR	6	0	825.344	>gi|60592747|dbj|BAD90848.1| cyclophilin-like protein [Bombyx mori];>gi|76577781|gb|ABA54173.1| cyclophilin [Bombyx mori];>BGIBMGA002429-PA pep:novel sequence:nscaf2511:1624264:1625286:- gene:BGIBMGA002429 transcript:BGIBMGA002429-TA;>gi|112983782|ref|NP_001037301.1| cyclophilin A [Bombyx mori];>gi|62199791|gb|AAX76988.1| cyclophilin A [Bombyx mori]	yes	no	1,2	9.069e-05	188.61	0	0	0	0	0	0	0	109330000	86264000	261300000	434930000	279870000	633000000	906210000	800150000	0	0	0	0	0	0	0	0	0	0	0	0	714890000	0	759280000
HVVFGNVVEGMEVVK	15	0	1641.85	>gi|60592747|dbj|BAD90848.1| cyclophilin-like protein [Bombyx mori];>gi|76577781|gb|ABA54173.1| cyclophilin [Bombyx mori];>BGIBMGA002429-PA pep:novel sequence:nscaf2511:1624264:1625286:- gene:BGIBMGA002429 transcript:BGIBMGA002429-TA;>gi|112983782|ref|NP_001037301.1| cyclophilin A [Bombyx mori];>gi|62199791|gb|AAX76988.1| cyclophilin A [Bombyx mori]	yes	no	2,3	6.4214e-44	231.13	0	0	0	46753000	67755000	48442000	67817000	58812000	52368000	417840000	252520000	237000000	445690000	466180000	452720000	0	0	0	0	0	32824000	0	0	0	0	0	0	585390000	308510000	388230000
GSIFHR	6	0	715.377	>gi|60592747|dbj|BAD90848.1| cyclophilin-like protein [Bombyx mori];>gi|76577781|gb|ABA54173.1| cyclophilin [Bombyx mori];>BGIBMGA002429-PA pep:novel sequence:nscaf2511:1624264:1625286:- gene:BGIBMGA002429 transcript:BGIBMGA002429-TA;>gi|112983782|ref|NP_001037301.1| cyclophilin A [Bombyx mori];>gi|62199791|gb|AAX76988.1| cyclophilin A [Bombyx mori]	yes	no	1,2	0.0071479	136.44	0	0	0	0	0	0	0	0	26589000	171570000	329850000	244270000	544870000	420280000	637790000	0	0	0	0	0	0	0	0	0	0	0	0	0	0	0
VFFDVTVDDAPIGK	14	0	1521.77	>gi|60592747|dbj|BAD90848.1| cyclophilin-like protein [Bombyx mori];>gi|76577781|gb|ABA54173.1| cyclophilin [Bombyx mori];>BGIBMGA002429-PA pep:novel sequence:nscaf2511:1624264:1625286:- gene:BGIBMGA002429 transcript:BGIBMGA002429-TA;>gi|112983782|ref|NP_001037301.1| cyclophilin A [Bombyx mori];>gi|62199791|gb|AAX76988.1| cyclophilin A [Bombyx mori]	yes	no	2	2.3549e-17	175.74	0	0	0	0	0	0	0	0	0	98481000	177830000	145120000	292900000	320520000	292950000	0	0	0	16402000	21192000	7774900	5959000	20794000	0	0	0	8474500	22854000	78664000	39354000
IVIKDCGQIA	10	1	1115.6	>gi|60592747|dbj|BAD90848.1| cyclophilin-like protein [Bombyx mori];>gi|76577781|gb|ABA54173.1| cyclophilin [Bombyx mori];>BGIBMGA002429-PA pep:novel sequence:nscaf2511:1624264:1625286:- gene:BGIBMGA002429 transcript:BGIBMGA002429-TA;>gi|112983782|ref|NP_001037301.1| cyclophilin A [Bombyx mori];>gi|62199791|gb|AAX76988.1| cyclophilin A [Bombyx mori]	yes	no	2	0.0029135	105.2	0	0	0	0	0	0	10649000	9493700	0	34976000	27676000	28147000	51272000	52634000	63455000	0	0	0	0	0	0	0	0	0	0	0	0	127650000	147130000	515280000
VIPNFMIQGGDFTNHNGTGGK	21	0	2203.05	>gi|60592747|dbj|BAD90848.1| cyclophilin-like protein [Bombyx mori];>gi|76577781|gb|ABA54173.1| cyclophilin [Bombyx mori];>BGIBMGA002429-PA pep:novel sequence:nscaf2511:1624264:1625286:- gene:BGIBMGA002429 transcript:BGIBMGA002429-TA;>gi|112983782|ref|NP_001037301.1| cyclophilin A [Bombyx mori];>gi|62199791|gb|AAX76988.1| cyclophilin A [Bombyx mori]	yes	no	2,3	1.6897e-65	212.69	0	0	0	0	0	0	0	10030000	0	50814000	59569000	54916000	84941000	87440000	99962000	8235100	9113200	15126000	16177000	21056000	0	0	0	0	0	0	0	102110000	71877000	84205000
TSWIDGR	7	0	833.403	>gi|60592747|dbj|BAD90848.1| cyclophilin-like protein [Bombyx mori];>gi|76577781|gb|ABA54173.1| cyclophilin [Bombyx mori];>BGIBMGA002429-PA pep:novel sequence:nscaf2511:1624264:1625286:- gene:BGIBMGA002429 transcript:BGIBMGA002429-TA;>gi|112983782|ref|NP_001037301.1| cyclophilin A [Bombyx mori];>gi|62199791|gb|AAX76988.1| cyclophilin A [Bombyx mori]	yes	no	1,2	0.00099384	164.89	0	0	0	0	0	0	29950000	21361000	0	38102000	74065000	49336000	135500000	169590000	192500000	0	0	0	0	0	0	0	0	0	0	0	0	0	0	0
FEDENFTIK	9	0	1141.53	>gi|60592747|dbj|BAD90848.1| cyclophilin-like protein [Bombyx mori];>gi|76577781|gb|ABA54173.1| cyclophilin [Bombyx mori];>BGIBMGA002429-PA pep:novel sequence:nscaf2511:1624264:1625286:- gene:BGIBMGA002429 transcript:BGIBMGA002429-TA;>gi|112983782|ref|NP_001037301.1| cyclophilin A [Bombyx mori];>gi|62199791|gb|AAX76988.1| cyclophilin A [Bombyx mori]	yes	no	2	0.00027357	132.01	0	0	0	0	0	0	7724900	0	0	0	0	0	48875000	56416000	51903000	0	0	0	0	0	0	0	0	0	0	0	0	56000000	0	0
HVVFGNVVEGMEVVKQIETFGSQSGK	26	1	2804.42	>gi|60592747|dbj|BAD90848.1| cyclophilin-like protein [Bombyx mori];>gi|76577781|gb|ABA54173.1| cyclophilin [Bombyx mori];>BGIBMGA002429-PA pep:novel sequence:nscaf2511:1624264:1625286:- gene:BGIBMGA002429 transcript:BGIBMGA002429-TA;>gi|112983782|ref|NP_001037301.1| cyclophilin A [Bombyx mori];>gi|62199791|gb|AAX76988.1| cyclophilin A [Bombyx mori]	yes	no	3,4	1.7164e-10	121.5	0	0	0	0	0	0	0	0	0	0	0	0	9642500	0	7115800	0	0	0	0	0	0	0	0	0	0	0	0	8696500	0	0
HTGPGVISMANAGADTNGSQFFITTVK	27	0	2720.32	>gi|60592747|dbj|BAD90848.1| cyclophilin-like protein [Bombyx mori];>gi|76577781|gb|ABA54173.1| cyclophilin [Bombyx mori]	yes	no	3	7.705e-124	261.82	0	0	0	0	0	0	0	0	0	31694000	19178000	16568000	31595000	41677000	43169000	0	0	0	0	0	0	0	0	0	0	0	0	25531000	25692000	19941000
NIIINESR	8	0	957.524	>gi|512939999|ref|XP_004934371.1| PREDICTED: uncharacterized protein LOC101743296 [Bombyx mori];>BGIBMGA014216-PA pep:novel sequence:nscaf760:4684:5115:- gene:BGIBMGA014216 transcript:BGIBMGA014216-TA	yes	no	2	0.0022636	121.09	6785000	8043700	10760000	32093000	57385000	75344000	0	0	0	0	0	0	0	0	0	0	0	0	0	0	0	0	0	0	0	0	0	0	0	0
IVDGTIFK	8	0	891.507	>gi|512939999|ref|XP_004934371.1| PREDICTED: uncharacterized protein LOC101743296 [Bombyx mori];>BGIBMGA014216-PA pep:novel sequence:nscaf760:4684:5115:- gene:BGIBMGA014216 transcript:BGIBMGA014216-TA	yes	no	2	0.036059	60.91	0	0	0	36929000	0	0	0	0	0	0	0	0	0	0	0	0	0	0	0	0	0	0	0	0	0	0	0	0	0	0
IMNDVVSDAR	10	0	1118.54	>gi|512939999|ref|XP_004934371.1| PREDICTED: uncharacterized protein LOC101743296 [Bombyx mori]	yes	yes	2	0.00074456	123.42	13452000	13786000	6685100	51228000	0	55366000	0	0	0	0	0	0	0	0	0	0	0	0	0	0	0	0	0	0	0	0	0	0	0	0
IGSVGK	6	0	559.333	>gi|512939938|ref|XP_004934355.1| PREDICTED: luciferin 4-monooxygenase-like [Bombyx mori];>BGIBMGA014287-PA pep:novel sequence:scaffold1098:42:7602:- gene:BGIBMGA014287 transcript:BGIBMGA014287-TA;>gi|355525889|gb|AET05796.1| luciferin 4-monooxygenase [Bombyx mori];>gi|358031578|ref|NP_001239600.1| luciferin 4-monooxygenase [Bombyx mori];>BGIBMGA003693-PA pep:novel sequence:nscaf2674:4996131:5000…	yes	no	1	0.0054708	140.01	0	0	0	0	0	0	57568000	43136000	14233000	0	0	9988500	0	14995000	17509000	0	0	0	0	0	0	0	0	0	0	0	0	0	0	0
EAGVVGKPHPEDDEIPTAFIVK	22	1	2347.21	>gi|512939938|ref|XP_004934355.1| PREDICTED: luciferin 4-monooxygenase-like [Bombyx mori];>BGIBMGA014287-PA pep:novel sequence:scaffold1098:42:7602:- gene:BGIBMGA014287 transcript:BGIBMGA014287-TA	yes	no	2,3,4	6.9905e-94	240.85	0	0	0	0	0	0	215950000	159290000	114940000	131790000	139850000	135250000	62146000	65420000	68949000	0	0	0	168680000	107780000	82066000	158960000	113830000	0	82376000	125160000	143030000	111830000	112510000	138970000
TTPGIIIK	8	0	841.527	>gi|512939938|ref|XP_004934355.1| PREDICTED: luciferin 4-monooxygenase-like [Bombyx mori];>BGIBMGA014287-PA pep:novel sequence:scaffold1098:42:7602:- gene:BGIBMGA014287 transcript:BGIBMGA014287-TA	yes	no	2	0.017829	73.26	0	0	0	0	0	0	26125000	25597000	20599000	0	0	0	0	0	0	0	11177000	0	58021000	163090000	259490000	0	0	0	0	0	66146000	145520000	122440000	321550000
RGEICIK	7	1	874.469	>gi|512939938|ref|XP_004934355.1| PREDICTED: luciferin 4-monooxygenase-like [Bombyx mori];>BGIBMGA014287-PA pep:novel sequence:scaffold1098:42:7602:- gene:BGIBMGA014287 transcript:BGIBMGA014287-TA	yes	no	2	0.011147	109.01	0	0	0	0	0	0	94800000	0	32747000	51441000	77694000	53054000	0	0	24469000	0	0	0	0	256190000	0	0	0	0	0	0	0	178490000	142660000	261040000
VVDPETR	7	0	814.418	>gi|512939938|ref|XP_004934355.1| PREDICTED: luciferin 4-monooxygenase-like [Bombyx mori];>BGIBMGA014287-PA pep:novel sequence:scaffold1098:42:7602:- gene:BGIBMGA014287 transcript:BGIBMGA014287-TA	yes	no	1,2	0.00040555	144.83	0	0	0	0	0	0	0	66795000	48686000	101000000	89937000	72886000	57292000	0	0	0	0	0	0	201870000	0	0	55092000	0	60171000	0	53180000	0	248390000	0
TGDIGYYDEDKYFYIVDR	18	1	2231.01	>gi|512939938|ref|XP_004934355.1| PREDICTED: luciferin 4-monooxygenase-like [Bombyx mori];>BGIBMGA014287-PA pep:novel sequence:scaffold1098:42:7602:- gene:BGIBMGA014287 transcript:BGIBMGA014287-TA	yes	no	2,3	2.0884e-59	224.64	0	0	0	0	0	0	120390000	110220000	79165000	111870000	127120000	130630000	58291000	69814000	69343000	0	0	0	0	0	0	0	0	0	0	0	0	0	0	0
QVIGANR	7	0	756.424	>gi|512939938|ref|XP_004934355.1| PREDICTED: luciferin 4-monooxygenase-like [Bombyx mori];>BGIBMGA014287-PA pep:novel sequence:scaffold1098:42:7602:- gene:BGIBMGA014287 transcript:BGIBMGA014287-TA	yes	no	1,2	0.00056776	170.96	0	0	0	0	0	0	0	0	56568000	75339000	0	68742000	32739000	0	0	0	0	0	0	0	0	0	0	0	0	0	0	346100000	0	293790000
GDTVAIGSEK	10	0	975.487	>gi|512939938|ref|XP_004934355.1| PREDICTED: luciferin 4-monooxygenase-like [Bombyx mori];>BGIBMGA014287-PA pep:novel sequence:scaffold1098:42:7602:- gene:BGIBMGA014287 transcript:BGIBMGA014287-TA	yes	no	1,2	6.2863e-05	150.1	0	0	0	0	0	0	82807000	62694000	42518000	47819000	68677000	73196000	32146000	40525000	37746000	0	0	0	0	0	0	0	0	0	0	19015000	25987000	125020000	152120000	0
GYIGVDPSIYIDEEGFFR	18	0	2075.98	>gi|512939938|ref|XP_004934355.1| PREDICTED: luciferin 4-monooxygenase-like [Bombyx mori];>BGIBMGA014287-PA pep:novel sequence:scaffold1098:42:7602:- gene:BGIBMGA014287 transcript:BGIBMGA014287-TA	yes	no	2	4.4366e-37	183.58	0	0	0	0	0	0	0	0	2000900	56801000	52736000	43054000	19178000	26636000	0	0	0	0	2406400	30998000	14103000	20866000	49279000	25444000	0	16282000	22144000	10797000	7899600	0
QWNDQIAIENADTGEK	16	0	1830.84	>gi|512939938|ref|XP_004934355.1| PREDICTED: luciferin 4-monooxygenase-like [Bombyx mori];>BGIBMGA014287-PA pep:novel sequence:scaffold1098:42:7602:- gene:BGIBMGA014287 transcript:BGIBMGA014287-TA	yes	no	2	1.5434e-61	245.19	0	0	0	0	0	0	28317000	22509000	18420000	15582000	0	0	9005200	8406800	10386000	0	0	0	0	0	0	0	0	0	0	0	0	0	0	4029800
FWITYSDVIK	10	0	1270.66	>gi|512939938|ref|XP_004934355.1| PREDICTED: luciferin 4-monooxygenase-like [Bombyx mori];>BGIBMGA014287-PA pep:novel sequence:scaffold1098:42:7602:- gene:BGIBMGA014287 transcript:BGIBMGA014287-TA	yes	no	2	0.0016264	107.24	0	0	0	0	0	0	0	0	7121500	19083000	28777000	21028000	0	10412000	7269700	0	0	0	0	0	0	0	0	0	0	0	0	0	0	0
PYNYNFVFGDK	11	0	1362.62	>gi|512939938|ref|XP_004934355.1| PREDICTED: luciferin 4-monooxygenase-like [Bombyx mori];>BGIBMGA014287-PA pep:novel sequence:scaffold1098:42:7602:- gene:BGIBMGA014287 transcript:BGIBMGA014287-TA	yes	no	2	0.0015532	90.434	0	0	0	0	0	0	7549500	0	6331600	6485800	0	0	0	0	0	0	0	0	16086000	19612000	9860900	0	0	0	0	0	0	0	12532000	9534100
GPVFMK	6	0	677.357	>gi|512939938|ref|XP_004934355.1| PREDICTED: luciferin 4-monooxygenase-like [Bombyx mori];>BGIBMGA014287-PA pep:novel sequence:scaffold1098:42:7602:- gene:BGIBMGA014287 transcript:BGIBMGA014287-TA	yes	no	1,2	0.048083	105.82	0	0	0	0	0	0	0	0	0	14680000	0	0	0	0	0	0	0	0	0	0	0	0	0	0	0	0	0	0	0	55927000
EIISYQGHQVPPTEIETVIIIHPAVK	26	0	2910.59	>gi|512939938|ref|XP_004934355.1| PREDICTED: luciferin 4-monooxygenase-like [Bombyx mori];>BGIBMGA014287-PA pep:novel sequence:scaffold1098:42:7602:- gene:BGIBMGA014287 transcript:BGIBMGA014287-TA	yes	no	4	0.00046332	82.477	0	0	0	0	0	0	0	0	0	20071000	0	34964000	0	0	0	0	0	0	0	0	0	0	0	0	0	0	0	0	0	0
YFIYSNK	7	0	933.46	>gi|512939938|ref|XP_004934355.1| PREDICTED: luciferin 4-monooxygenase-like [Bombyx mori];>BGIBMGA014287-PA pep:novel sequence:scaffold1098:42:7602:- gene:BGIBMGA014287 transcript:BGIBMGA014287-TA	yes	no	2	0.021943	92.677	0	0	0	0	0	0	13682000	17789000	12567000	7473000	0	0	0	0	0	0	0	0	0	0	0	0	0	0	0	0	0	0	0	0
INYIIQGYGMTEAGEISSECWGDKGTK	27	1	3006.37	>gi|512939938|ref|XP_004934355.1| PREDICTED: luciferin 4-monooxygenase-like [Bombyx mori];>BGIBMGA014287-PA pep:novel sequence:scaffold1098:42:7602:- gene:BGIBMGA014287 transcript:BGIBMGA014287-TA	yes	no	3	0.036535	55.881	0	0	0	0	0	0	0	0	0	0	0	0	0	0	0	0	0	0	0	8304000	0	0	0	0	0	0	0	0	10331000	0
NVQVPAHINFGQFMIEHIR	19	0	2249.15	>gi|512939938|ref|XP_004934355.1| PREDICTED: luciferin 4-monooxygenase-like [Bombyx mori];>BGIBMGA014287-PA pep:novel sequence:scaffold1098:42:7602:- gene:BGIBMGA014287 transcript:BGIBMGA014287-TA	yes	no	4	0.02531	46.159	0	0	0	0	0	0	0	0	0	0	5681700	0	0	0	0	0	0	0	0	0	0	0	0	0	0	0	0	0	0	0
FINEIPR	7	0	887.486	>gi|512939938|ref|XP_004934355.1| PREDICTED: luciferin 4-monooxygenase-like [Bombyx mori]	yes	yes	2	0.0023588	133.47	0	0	0	0	0	0	79796000	41130000	26259000	26013000	40908000	27847000	15479000	17578000	0	0	0	0	126600000	96215000	300070000	0	0	0	0	56628000	0	151090000	139440000	148130000
NYNIDSIK	8	0	965.482	>gi|512939938|ref|XP_004934355.1| PREDICTED: luciferin 4-monooxygenase-like [Bombyx mori]	yes	yes	1,2	0.0024944	115.49	0	0	0	0	0	0	43080000	45158000	28268000	13160000	37118000	37444000	14999000	14658000	20700000	11079000	9448900	0	0	0	52366000	0	0	0	0	0	0	77575000	48926000	57276000
TIRDMIIKEQ	10	2	1245.68	>gi|512939938|ref|XP_004934355.1| PREDICTED: luciferin 4-monooxygenase-like [Bombyx mori]	yes	yes	2,3	0.0005749	139.32	0	0	0	0	0	0	0	0	0	0	0	0	0	0	0	0	0	0	79938000	42922000	67213000	51858000	0	0	64832000	24872000	36419000	0	0	0
IVYVDNPTPIAIIK	14	0	1554.9	>gi|512939938|ref|XP_004934355.1| PREDICTED: luciferin 4-monooxygenase-like [Bombyx mori]	yes	yes	2	1.0112e-09	139.78	0	0	0	0	0	0	33367000	21059000	17445000	39305000	29617000	25321000	10375000	11711000	11354000	0	0	0	0	0	0	0	0	0	0	0	0	21334000	22714000	21131000
ASPIHIK	7	0	764.454	>gi|512939938|ref|XP_004934355.1| PREDICTED: luciferin 4-monooxygenase-like [Bombyx mori]	yes	yes	1,2	0.050093	83.614	0	0	0	0	0	0	0	58115000	33789000	23814000	38265000	25914000	0	0	10257000	0	0	0	0	0	0	0	0	0	0	0	0	0	45721000	0
RPGFNVTEQEIIDFVVAEVPPYMEIK	26	1	3019.54	>gi|512939938|ref|XP_004934355.1| PREDICTED: luciferin 4-monooxygenase-like [Bombyx mori]	yes	yes	3	2.6369e-43	176.44	0	0	0	0	0	0	0	0	0	67432000	49846000	46271000	0	0	0	0	0	0	0	0	0	0	0	0	0	0	0	0	0	0
DMIIKEQ	7	1	875.442	>gi|512939938|ref|XP_004934355.1| PREDICTED: luciferin 4-monooxygenase-like [Bombyx mori]	yes	yes	2	0.0077393	130	0	0	0	0	0	0	0	0	0	0	0	0	0	0	0	0	0	0	0	0	105810000	0	0	0	0	0	0	0	0	0
NDEVKNYNIDSIK	13	1	1550.76	>gi|512939938|ref|XP_004934355.1| PREDICTED: luciferin 4-monooxygenase-like [Bombyx mori]	yes	yes	2,3	4.775e-08	138.42	0	0	0	0	0	0	0	0	0	0	0	0	0	0	0	0	0	0	0	0	10076000	0	0	0	0	0	0	12501000	26911000	42718000
FINEIPRNPR	10	1	1254.68	>gi|512939938|ref|XP_004934355.1| PREDICTED: luciferin 4-monooxygenase-like [Bombyx mori]	yes	yes	3	0.015427	70.028	0	0	0	0	0	0	0	0	0	0	0	0	0	0	0	0	0	0	0	0	0	0	0	0	0	0	12898000	0	0	0
KIVYVDNPTPIAIIK	15	1	1683	>gi|512939938|ref|XP_004934355.1| PREDICTED: luciferin 4-monooxygenase-like [Bombyx mori]	yes	yes	3	0.017345	53.995	0	0	0	0	0	0	0	0	0	5641100	0	0	0	0	0	0	0	0	0	0	0	0	0	0	0	0	0	6725200	0	0
TIEIMK	6	0	733.404	>gi|512939938|ref|XP_004934355.1| PREDICTED: luciferin 4-monooxygenase-like [Bombyx mori]	yes	yes	2	0.1171	87.989	0	0	0	0	0	0	0	0	0	9895000	0	0	0	0	0	0	0	0	0	0	0	0	0	0	0	0	0	0	0	0
EGGANGGDGNCSNCQK	16	0	1623.6	>gi|512939739|ref|XP_004934314.1| PREDICTED: TATA-binding protein-associated factor 2N-like [Bombyx mori];>gi|215435080|gb|ACJ66919.1| alternative oxidase-like protein [Bombyx mori]	yes	no	2	3.559e-104	285.9	0	0	0	0	0	0	0	0	0	128510000	0	0	350450000	0	0	0	0	0	0	0	0	31197000	0	24335000	0	0	0	0	0	0
IVADVSDCGR	10	0	1090.51	>gi|512939721|ref|XP_004934310.1| PREDICTED: prolyl endopeptidase-like, partial [Bombyx mori]	yes	yes	2	0.0026444	94.297	0	0	0	0	0	0	0	0	0	0	0	0	1350200	2301600	1532200	0	0	0	0	0	0	0	0	0	0	0	0	15320000	13953000	0
YIIVYPVR	8	0	1021.6	>gi|512939721|ref|XP_004934310.1| PREDICTED: prolyl endopeptidase-like, partial [Bombyx mori]	yes	yes	2	0.050932	54.408	0	0	0	0	0	0	0	0	0	0	0	0	0	0	0	0	0	0	0	0	0	0	0	0	0	0	0	2093400	0	0
IITAATDAQIK	11	0	1143.65	>gi|512939524|ref|XP_004934261.1| PREDICTED: protein hu-li tai shao-like, partial [Bombyx mori]	yes	yes	2	0.00042344	112.15	8051900	5660000	6893100	0	0	0	0	0	0	0	0	0	0	0	0	0	0	0	0	0	0	0	0	0	0	0	0	0	0	0
GIIPHEVTASSIVK	14	0	1449.82	>gi|512939524|ref|XP_004934261.1| PREDICTED: protein hu-li tai shao-like, partial [Bombyx mori]	yes	yes	3	0.018713	57.804	0	0	2810800	0	0	0	0	0	0	0	0	0	0	0	0	0	0	0	0	0	0	0	0	0	0	0	0	0	0	0
IAATPIDDIIIIDDETQR	18	0	2011.05	>gi|512939524|ref|XP_004934261.1| PREDICTED: protein hu-li tai shao-like, partial [Bombyx mori]	yes	yes	2	0.0022977	65.107	0	0	0	0	0	0	0	0	0	0	0	0	1326900	0	1190700	0	0	0	0	0	0	0	0	0	0	0	0	0	0	0
DNIKPEGEFESPKPEK	16	2	1842.9	>gi|512939276|ref|XP_004934201.1| PREDICTED: pollen-specific leucine-rich repeat extensin-like protein 1-like, partial [Bombyx mori]	yes	yes	3	0.0028032	69.331	5128400	6178300	0	0	0	0	0	0	0	0	0	0	0	0	0	0	0	0	0	0	0	0	0	0	0	0	0	0	0	0
KPQDNIRPEGDFEK	14	2	1671.82	>gi|512939276|ref|XP_004934201.1| PREDICTED: pollen-specific leucine-rich repeat extensin-like protein 1-like, partial [Bombyx mori]	yes	yes	3	0.014691	68.83	0	6683400	0	0	0	0	0	0	0	0	0	0	0	0	0	0	0	0	0	0	0	0	0	0	0	0	0	0	0	0
SDSEIWIVPVFCIR	14	0	1719.87	>gi|512939264|ref|XP_004934198.1| PREDICTED: uncharacterized protein LOC101744159, partial [Bombyx mori]	yes	yes	2	7.6946e-18	186.17	0	0	0	0	0	0	0	4305500	0	42816000	31435000	31884000	0	11860000	19350000	0	0	0	0	18442000	9162900	0	0	0	0	0	0	0	0	0
CWIDIHER	8	0	1127.52	>gi|512939264|ref|XP_004934198.1| PREDICTED: uncharacterized protein LOC101744159, partial [Bombyx mori]	yes	yes	2,3	0.0045412	105.57	0	0	0	0	0	0	3949700	5629700	1977400	9408400	21481000	24226000	12384000	6551600	0	0	0	0	0	0	0	0	0	0	0	0	0	0	0	9197700
NFINIQPSK	9	0	1059.57	>gi|512939264|ref|XP_004934198.1| PREDICTED: uncharacterized protein LOC101744159, partial [Bombyx mori]	yes	yes	2	0.0091735	79.148	0	0	0	0	0	0	9334400	7101100	5566100	8542600	0	0	5421600	0	0	0	0	0	0	0	26507000	0	0	0	0	0	0	0	0	0
CIPIEMNAKPCK	12	1	1459.7	>gi|512939264|ref|XP_004934198.1| PREDICTED: uncharacterized protein LOC101744159, partial [Bombyx mori]	yes	yes	2	0.033373	61.435	0	0	0	0	0	0	0	0	0	0	4447300	3614200	0	3661100	0	0	0	0	0	0	0	0	0	0	0	0	0	0	0	0
IIKNEQEIYKR	11	2	1432.8	>gi|512939134|ref|XP_004934167.1| PREDICTED: myosin heavy chain 95F-like, partial [Bombyx mori]	yes	yes	3	0.004928	88.441	0	0	0	0	0	0	0	0	0	0	0	0	0	0	0	0	0	0	0	0	0	0	0	0	0	0	0	11409000	8958300	0
EGINVPHIQYVDNQDCIDIIESK	23	0	2698.29	>gi|512939134|ref|XP_004934167.1| PREDICTED: myosin heavy chain 95F-like, partial [Bombyx mori]	yes	yes	3	0.0006276	63.165	0	0	0	0	0	0	0	0	0	0	0	8523000	0	5941100	0	0	0	0	0	0	0	0	0	0	0	0	0	0	0	0
CNEMCYCEEGYAR	13	0	1740.6	>gi|512938831|ref|XP_004934100.1| PREDICTED: inducible metalloproteinase inhibitor protein-like, partial [Bombyx mori]	yes	yes	2	3.0644e-101	275.63	0	0	0	0	0	18742000	107990000	93146000	8494700	8510400	11677000	10777000	0	0	0	387060000	329230000	410380000	1606900000	1655200000	1793500000	1229600000	40803000	127660000	0	50510000	0	0	0	0
ISEENQTSCSIINIK	15	0	1734.85	>gi|512938831|ref|XP_004934100.1| PREDICTED: inducible metalloproteinase inhibitor protein-like, partial [Bombyx mori]	yes	yes	2	7.4029e-173	266.35	0	0	0	0	0	0	18065000	12565000	8414300	0	0	0	0	0	0	47111000	64713000	0	234650000	0	169440000	105420000	0	0	0	0	0	0	0	0
CPGKHEYYSCGGACDNICDKISEENQTSCSIINIK	35	2	4106.75	>gi|512938831|ref|XP_004934100.1| PREDICTED: inducible metalloproteinase inhibitor protein-like, partial [Bombyx mori]	yes	yes	4,5	1.6264e-10	108.39	0	0	0	0	0	0	0	0	0	0	0	0	0	0	0	0	0	0	0	199820000	0	104140000	0	0	0	0	0	0	0	0
HEYYSCGGACDNICDKISEENQTSCSIINIK	31	1	3664.55	>gi|512938831|ref|XP_004934100.1| PREDICTED: inducible metalloproteinase inhibitor protein-like, partial [Bombyx mori]	yes	yes	4	0.00018235	81.346	0	0	0	0	0	0	0	0	0	0	0	0	0	0	0	0	0	0	30313000	0	0	0	0	0	0	0	0	0	0	0
CPGKHEYYSCGGACDNICDK	20	1	2389.92	>gi|512938831|ref|XP_004934100.1| PREDICTED: inducible metalloproteinase inhibitor protein-like, partial [Bombyx mori]	yes	yes	3	0.01139	54.117	0	0	0	0	0	0	0	0	6691000	0	0	0	0	0	0	12013000	0	0	0	0	0	0	0	0	0	0	0	0	0	0
HEYYSCGGACDNICDK	16	0	1947.72	>gi|512938831|ref|XP_004934100.1| PREDICTED: inducible metalloproteinase inhibitor protein-like, partial [Bombyx mori]	yes	yes	2,3	1.9162e-34	200.58	0	0	0	0	0	0	0	0	0	0	0	0	0	0	0	13107000	0	0	0	0	0	0	0	0	0	0	0	0	0	0
IYIIDIAAK	9	0	1018.61	>gi|512938247|ref|XP_004933961.1| PREDICTED: ATP-citrate synthase-like, partial [Bombyx mori];>BGIBMGA014446-PA pep:novel sequence:scaffold657:82:8977:+ gene:BGIBMGA014446 transcript:BGIBMGA014446-TA	yes	no	2	0.0070219	84.213	0	0	0	0	0	0	0	0	1450700	7111500	3630600	4497700	0	0	0	0	0	1199800	0	0	0	0	0	0	0	0	0	1201500	0	0
IDQTADFICAK	11	0	1280.61	>gi|512938247|ref|XP_004933961.1| PREDICTED: ATP-citrate synthase-like, partial [Bombyx mori];>BGIBMGA014446-PA pep:novel sequence:scaffold657:82:8977:+ gene:BGIBMGA014446 transcript:BGIBMGA014446-TA	yes	no	2	0.022619	57.836	2606500	2324000	2550100	0	0	0	0	0	0	0	0	0	0	0	0	0	0	0	0	0	0	0	0	0	0	0	0	0	0	0
EQTIGACVGR	10	0	1089.52	>gi|512938247|ref|XP_004933961.1| PREDICTED: ATP-citrate synthase-like, partial [Bombyx mori];>BGIBMGA014290-PA pep:novel sequence:scaffold1111:2649:3534:+ gene:BGIBMGA014290 transcript:BGIBMGA014290-TA	yes	no	2	0.003764	86.898	0	0	0	0	0	0	0	0	0	4098600	5062500	5976300	0	0	0	0	0	0	0	0	0	0	0	0	0	0	0	0	0	0
IGIVGVNK	8	0	798.496	>gi|512938247|ref|XP_004933961.1| PREDICTED: ATP-citrate synthase-like, partial [Bombyx mori];>BGIBMGA014290-PA pep:novel sequence:scaffold1111:2649:3534:+ gene:BGIBMGA014290 transcript:BGIBMGA014290-TA	yes	no	2	0.0092735	89.55	0	0	8230900	0	0	0	0	0	0	0	0	0	0	0	0	0	0	0	0	0	0	0	0	0	0	0	0	0	0	0
FATFEQSTVWEDEIGKNPWISK	22	1	2611.26	>gi|512938247|ref|XP_004933961.1| PREDICTED: ATP-citrate synthase-like, partial [Bombyx mori]	yes	yes	3	3.449e-07	96.79	0	0	0	0	0	0	0	0	0	12825000	9709000	13310000	0	0	0	0	0	0	0	0	0	0	0	0	0	0	0	0	0	0
IEVPVDTFPTGEEVER	16	0	1815.89	>gi|512938247|ref|XP_004933961.1| PREDICTED: ATP-citrate synthase-like, partial [Bombyx mori]	yes	yes	2	0.0092003	52.522	0	0	0	0	0	0	4790800	0	0	5085800	0	0	0	0	0	0	0	0	0	0	0	0	0	0	0	0	0	0	0	0
EQIVVKPDQIIK	12	1	1408.83	>gi|512938247|ref|XP_004933961.1| PREDICTED: ATP-citrate synthase-like, partial [Bombyx mori]	yes	yes	3	0.066322	52.693	0	0	0	0	0	0	0	0	0	4279200	0	0	0	0	0	0	0	0	0	0	0	0	0	0	0	0	0	0	0	0
HIASGTAIVPCR	12	0	1280.67	>gi|512938247|ref|XP_004933961.1| PREDICTED: ATP-citrate synthase-like, partial [Bombyx mori]	yes	yes	2	0.097488	38.634	0	0	0	0	0	0	0	0	0	1781600	0	0	0	0	0	0	0	0	0	0	0	0	0	0	0	0	0	0	0	0
SGYNQYR	7	0	886.393	>gi|512938176|ref|XP_004933943.1| PREDICTED: keratin-associated protein 19-2-like, partial [Bombyx mori];>BGIBMGA012410-PA pep:novel sequence:nscaf3044:1454742:1455610:- gene:BGIBMGA012410 transcript:BGIBMGA012410-TA	yes	no	2	0.06366	74.335	0	0	0	0	0	0	0	0	0	0	0	0	0	0	0	0	0	0	0	0	0	0	0	0	0	0	0	602260000	0	0
SSFDRYPATNAGNFFGGYGDGYSDNFR	27	1	2981.26	>gi|512938176|ref|XP_004933943.1| PREDICTED: keratin-associated protein 19-2-like, partial [Bombyx mori];>BGIBMGA012410-PA pep:novel sequence:nscaf3044:1454742:1455610:- gene:BGIBMGA012410 transcript:BGIBMGA012410-TA	yes	no	3	1.7355e-06	108.44	0	0	0	0	0	0	0	0	0	0	0	0	0	0	0	14149000	11877000	17597000	0	0	0	0	0	0	0	0	0	0	0	0
VIDASSMPK	9	0	946.479	>gi|512938073|ref|XP_004933918.1| PREDICTED: glucose dehydrogenase [acceptor]-like, partial [Bombyx mori];>gi|512920093|ref|XP_004929546.1| PREDICTED: glucose dehydrogenase [acceptor]-like [Bombyx mori];>BGIBMGA010516-PA pep:novel sequence:nscaf2993:1854838:1856235:+ gene:BGIBMGA010516 transcript:BGIBMGA010516-TA;>gi|512920101|ref|XP_004929548.1| PREDICTED: glucose dehydrogenase [acceptor]-like […	no	no	1,2	0.0010173	128.69	0	0	0	0	0	0	0	0	0	0	0	0	0	0	0	352050000	349230000	662870000	42280000	0	477120000	0	0	0	0	0	0	0	0	0
IVGGNTNAPTIMIADK	16	0	1613.84	>gi|512938073|ref|XP_004933918.1| PREDICTED: glucose dehydrogenase [acceptor]-like, partial [Bombyx mori];>gi|512920093|ref|XP_004929546.1| PREDICTED: glucose dehydrogenase [acceptor]-like [Bombyx mori];>BGIBMGA010516-PA pep:novel sequence:nscaf2993:1854838:1856235:+ gene:BGIBMGA010516 transcript:BGIBMGA010516-TA;>gi|512920101|ref|XP_004929548.1| PREDICTED: glucose dehydrogenase [acceptor]-like […	no	no	2	3.351e-35	205.66	0	0	0	0	0	0	0	0	0	0	0	0	0	0	0	0	0	0	0	301810000	37257000	0	0	0	0	0	0	0	0	0
IVGGNTNAPTIMIADKGADIIK	22	1	2211.19	>gi|512938073|ref|XP_004933918.1| PREDICTED: glucose dehydrogenase [acceptor]-like, partial [Bombyx mori];>gi|512920093|ref|XP_004929546.1| PREDICTED: glucose dehydrogenase [acceptor]-like [Bombyx mori];>BGIBMGA010516-PA pep:novel sequence:nscaf2993:1854838:1856235:+ gene:BGIBMGA010516 transcript:BGIBMGA010516-TA;>gi|512920101|ref|XP_004929548.1| PREDICTED: glucose dehydrogenase [acceptor]-like […	no	no	3	0.0042325	55.206	0	0	0	0	0	0	0	0	0	0	0	0	0	0	0	9726300	11447000	11553000	9127200	12432000	0	0	0	0	0	0	0	0	0	0
SVIPYFIK	8	0	965.559	>gi|512938073|ref|XP_004933918.1| PREDICTED: glucose dehydrogenase [acceptor]-like, partial [Bombyx mori];>gi|512920093|ref|XP_004929546.1| PREDICTED: glucose dehydrogenase [acceptor]-like [Bombyx mori];>BGIBMGA010516-PA pep:novel sequence:nscaf2993:1854838:1856235:+ gene:BGIBMGA010516 transcript:BGIBMGA010516-TA;>BGIBMGA010515-PA pep:novel sequence:nscaf2993:1828013:1829557:+ gene:BGIBMGA010515 …	no	no	1,2	0.010156	94.262	0	0	0	0	0	0	0	0	0	0	0	0	0	0	0	262530000	220380000	425200000	350380000	346410000	317960000	0	0	0	0	0	0	0	0	0
EHITEMAIPVISESPNVGK	19	0	2050.04	>gi|512938073|ref|XP_004933918.1| PREDICTED: glucose dehydrogenase [acceptor]-like, partial [Bombyx mori];>gi|512920093|ref|XP_004929546.1| PREDICTED: glucose dehydrogenase [acceptor]-like [Bombyx mori];>BGIBMGA010516-PA pep:novel sequence:nscaf2993:1854838:1856235:+ gene:BGIBMGA010516 transcript:BGIBMGA010516-TA;>BGIBMGA010515-PA pep:novel sequence:nscaf2993:1828013:1829557:+ gene:BGIBMGA010515 …	no	no	2,3	5.5243e-61	206.74	0	0	0	0	0	0	0	0	0	0	0	0	0	0	0	131330000	144830000	232890000	404960000	196640000	103620000	0	0	0	0	0	0	0	0	0
NIFISR	6	0	748.423	>gi|512938073|ref|XP_004933918.1| PREDICTED: glucose dehydrogenase [acceptor]-like, partial [Bombyx mori];>gi|512920093|ref|XP_004929546.1| PREDICTED: glucose dehydrogenase [acceptor]-like [Bombyx mori];>BGIBMGA010516-PA pep:novel sequence:nscaf2993:1854838:1856235:+ gene:BGIBMGA010516 transcript:BGIBMGA010516-TA;>BGIBMGA010515-PA pep:novel sequence:nscaf2993:1828013:1829557:+ gene:BGIBMGA010515 …	no	no	1,2	0.013853	124.32	0	0	0	0	0	0	0	0	0	0	0	0	0	0	0	270130000	282710000	185780000	71126000	152500000	92250000	0	0	0	0	0	0	0	0	0
QSTGYAFIRPIK	12	1	1379.76	>gi|512938073|ref|XP_004933918.1| PREDICTED: glucose dehydrogenase [acceptor]-like, partial [Bombyx mori];>gi|512920093|ref|XP_004929546.1| PREDICTED: glucose dehydrogenase [acceptor]-like [Bombyx mori];>BGIBMGA010516-PA pep:novel sequence:nscaf2993:1854838:1856235:+ gene:BGIBMGA010516 transcript:BGIBMGA010516-TA;>BGIBMGA010515-PA pep:novel sequence:nscaf2993:1828013:1829557:+ gene:BGIBMGA010515 …	no	no	2,3	1.0969e-08	167.11	0	0	0	0	0	0	0	0	0	0	0	0	0	0	0	0	170470000	124410000	441070000	99926000	81906000	0	0	0	0	0	0	0	0	0
SERIEDDTIIK	11	1	1317.68	>gi|512938073|ref|XP_004933918.1| PREDICTED: glucose dehydrogenase [acceptor]-like, partial [Bombyx mori];>gi|512920093|ref|XP_004929546.1| PREDICTED: glucose dehydrogenase [acceptor]-like [Bombyx mori];>BGIBMGA010516-PA pep:novel sequence:nscaf2993:1854838:1856235:+ gene:BGIBMGA010516 transcript:BGIBMGA010516-TA;>BGIBMGA010515-PA pep:novel sequence:nscaf2993:1828013:1829557:+ gene:BGIBMGA010515 …	no	no	2,3	5.1008e-16	201	0	0	0	0	0	0	0	0	0	0	0	0	0	0	0	266670000	262870000	188510000	0	0	98494000	0	0	0	0	0	0	0	0	0
TQTIPDYQVK	10	0	1191.61	>gi|512938073|ref|XP_004933918.1| PREDICTED: glucose dehydrogenase [acceptor]-like, partial [Bombyx mori];>gi|512920093|ref|XP_004929546.1| PREDICTED: glucose dehydrogenase [acceptor]-like [Bombyx mori];>BGIBMGA010516-PA pep:novel sequence:nscaf2993:1854838:1856235:+ gene:BGIBMGA010516 transcript:BGIBMGA010516-TA;>BGIBMGA010515-PA pep:novel sequence:nscaf2993:1828013:1829557:+ gene:BGIBMGA010515 …	no	no	2	0.0001422	142.36	0	0	0	0	0	0	0	0	0	0	0	0	0	0	0	278220000	296670000	226590000	0	0	0	0	0	0	0	0	0	0	0	0
KVIFNDAK	8	1	933.528	>gi|512938073|ref|XP_004933918.1| PREDICTED: glucose dehydrogenase [acceptor]-like, partial [Bombyx mori];>gi|512920093|ref|XP_004929546.1| PREDICTED: glucose dehydrogenase [acceptor]-like [Bombyx mori];>BGIBMGA010516-PA pep:novel sequence:nscaf2993:1854838:1856235:+ gene:BGIBMGA010516 transcript:BGIBMGA010516-TA;>BGIBMGA010515-PA pep:novel sequence:nscaf2993:1828013:1829557:+ gene:BGIBMGA010515 …	no	no	2	2.2703e-14	197.66	0	0	0	0	0	0	0	0	0	0	0	0	0	0	0	274890000	172730000	267970000	0	0	0	0	0	0	0	0	0	0	0	0
IEDDTIIK	8	0	945.502	>gi|512938073|ref|XP_004933918.1| PREDICTED: glucose dehydrogenase [acceptor]-like, partial [Bombyx mori];>gi|512920093|ref|XP_004929546.1| PREDICTED: glucose dehydrogenase [acceptor]-like [Bombyx mori];>BGIBMGA010516-PA pep:novel sequence:nscaf2993:1854838:1856235:+ gene:BGIBMGA010516 transcript:BGIBMGA010516-TA;>BGIBMGA010515-PA pep:novel sequence:nscaf2993:1828013:1829557:+ gene:BGIBMGA010515 …	no	no	1,2	0.0015133	136.16	0	0	0	0	0	0	0	0	0	0	0	0	0	0	0	105150000	81893000	102170000	41429000	0	155940000	0	0	0	0	0	0	0	0	0
VIFNDAK	7	0	805.433	>gi|512938073|ref|XP_004933918.1| PREDICTED: glucose dehydrogenase [acceptor]-like, partial [Bombyx mori];>gi|512920093|ref|XP_004929546.1| PREDICTED: glucose dehydrogenase [acceptor]-like [Bombyx mori];>BGIBMGA010516-PA pep:novel sequence:nscaf2993:1854838:1856235:+ gene:BGIBMGA010516 transcript:BGIBMGA010516-TA;>BGIBMGA010515-PA pep:novel sequence:nscaf2993:1828013:1829557:+ gene:BGIBMGA010515 …	no	no	1,2	0.001629	150.02	0	0	0	0	0	0	0	0	0	0	0	0	0	0	0	205840000	106020000	0	0	0	0	0	0	0	0	0	0	0	0	0
KVIIDQNGPEQMGYAIPTFTVADNVR	26	1	2875.45	>gi|512938073|ref|XP_004933918.1| PREDICTED: glucose dehydrogenase [acceptor]-like, partial [Bombyx mori];>gi|512920093|ref|XP_004929546.1| PREDICTED: glucose dehydrogenase [acceptor]-like [Bombyx mori];>BGIBMGA010516-PA pep:novel sequence:nscaf2993:1854838:1856235:+ gene:BGIBMGA010516 transcript:BGIBMGA010516-TA;>BGIBMGA010515-PA pep:novel sequence:nscaf2993:1828013:1829557:+ gene:BGIBMGA010515 …	no	no	3	1.8175e-32	160.67	0	0	0	0	0	0	0	0	0	0	0	0	0	0	0	18188000	13029000	18005000	94345000	71669000	60258000	0	0	0	0	0	0	0	0	0
VDDYFTAFK	9	0	1104.51	>gi|512938073|ref|XP_004933918.1| PREDICTED: glucose dehydrogenase [acceptor]-like, partial [Bombyx mori];>gi|512920093|ref|XP_004929546.1| PREDICTED: glucose dehydrogenase [acceptor]-like [Bombyx mori];>BGIBMGA010516-PA pep:novel sequence:nscaf2993:1854838:1856235:+ gene:BGIBMGA010516 transcript:BGIBMGA010516-TA;>BGIBMGA010515-PA pep:novel sequence:nscaf2993:1828013:1829557:+ gene:BGIBMGA010515 …	no	no	2	0.0027906	105.4	0	0	0	0	0	0	0	0	0	0	0	0	0	0	0	11949000	15049000	21874000	0	0	0	0	0	0	0	0	0	0	0	0
VIIDQNGPEQMGYAIPTFTVADNVR	25	0	2747.36	>gi|512938073|ref|XP_004933918.1| PREDICTED: glucose dehydrogenase [acceptor]-like, partial [Bombyx mori];>gi|512920093|ref|XP_004929546.1| PREDICTED: glucose dehydrogenase [acceptor]-like [Bombyx mori];>BGIBMGA010516-PA pep:novel sequence:nscaf2993:1854838:1856235:+ gene:BGIBMGA010516 transcript:BGIBMGA010516-TA;>BGIBMGA010515-PA pep:novel sequence:nscaf2993:1828013:1829557:+ gene:BGIBMGA010515 …	no	no	2,3	3.2172e-11	124.19	0	0	0	0	0	0	0	0	0	0	0	0	0	0	0	0	0	0	0	37540000	0	0	0	0	0	0	0	0	0	0
KNIFISR	7	1	876.518	>gi|512938073|ref|XP_004933918.1| PREDICTED: glucose dehydrogenase [acceptor]-like, partial [Bombyx mori];>gi|512920093|ref|XP_004929546.1| PREDICTED: glucose dehydrogenase [acceptor]-like [Bombyx mori];>BGIBMGA010516-PA pep:novel sequence:nscaf2993:1854838:1856235:+ gene:BGIBMGA010516 transcript:BGIBMGA010516-TA;>BGIBMGA010515-PA pep:novel sequence:nscaf2993:1828013:1829557:+ gene:BGIBMGA010515 …	no	no	2	0.0045435	138.55	0	0	0	0	0	0	0	0	0	0	0	0	0	0	0	0	0	27536000	0	0	0	0	0	0	0	0	0	0	0	0
SPSGSFHGTEGYIGVTKPDWGDR	23	1	2449.13	>gi|512938073|ref|XP_004933918.1| PREDICTED: glucose dehydrogenase [acceptor]-like, partial [Bombyx mori];>gi|512920093|ref|XP_004929546.1| PREDICTED: glucose dehydrogenase [acceptor]-like [Bombyx mori];>BGIBMGA010516-PA pep:novel sequence:nscaf2993:1854838:1856235:+ gene:BGIBMGA010516 transcript:BGIBMGA010516-TA;>BGIBMGA010515-PA pep:novel sequence:nscaf2993:1828013:1829557:+ gene:BGIBMGA010515 …	no	no	4	5.4176e-56	202.43	0	0	0	0	0	0	0	0	0	0	0	0	0	0	0	6347700	0	0	0	0	0	0	0	0	0	0	0	0	0	0
NIQDHATVPFIITENK	16	0	1838.95	>gi|512938073|ref|XP_004933918.1| PREDICTED: glucose dehydrogenase [acceptor]-like, partial [Bombyx mori];>gi|512920093|ref|XP_004929546.1| PREDICTED: glucose dehydrogenase [acceptor]-like [Bombyx mori];>BGIBMGA010516-PA pep:novel sequence:nscaf2993:1854838:1856235:+ gene:BGIBMGA010516 transcript:BGIBMGA010516-TA	yes	no	2,3	4.7437e-18	150.59	0	0	0	0	0	0	0	0	0	0	0	0	0	0	0	75575000	62042000	92703000	44413000	72817000	69723000	0	0	0	0	0	0	0	0	0
DGETYFVGSR	10	0	1129.5	>gi|512938073|ref|XP_004933918.1| PREDICTED: glucose dehydrogenase [acceptor]-like, partial [Bombyx mori];>gi|512920093|ref|XP_004929546.1| PREDICTED: glucose dehydrogenase [acceptor]-like [Bombyx mori];>BGIBMGA010516-PA pep:novel sequence:nscaf2993:1854838:1856235:+ gene:BGIBMGA010516 transcript:BGIBMGA010516-TA	yes	no	2	0.00085717	121.5	0	0	0	0	0	0	0	0	0	0	0	0	0	0	0	36383000	51718000	0	0	0	0	0	0	0	0	0	0	0	0	0
ADHGFIGDPDN	11	0	1156.48	>gi|512938073|ref|XP_004933918.1| PREDICTED: glucose dehydrogenase [acceptor]-like, partial [Bombyx mori];>gi|512920093|ref|XP_004929546.1| PREDICTED: glucose dehydrogenase [acceptor]-like [Bombyx mori];>BGIBMGA010516-PA pep:novel sequence:nscaf2993:1854838:1856235:+ gene:BGIBMGA010516 transcript:BGIBMGA010516-TA	yes	no	2	0.00029544	118.4	0	0	0	0	0	0	0	0	0	0	0	0	0	0	0	31868000	32729000	0	0	0	0	0	0	0	0	0	0	0	0	0
EIIISAGAINSPK	13	0	1311.74	>gi|512938073|ref|XP_004933918.1| PREDICTED: glucose dehydrogenase [acceptor]-like, partial [Bombyx mori];>gi|512920093|ref|XP_004929546.1| PREDICTED: glucose dehydrogenase [acceptor]-like [Bombyx mori];>BGIBMGA010516-PA pep:novel sequence:nscaf2993:1854838:1856235:+ gene:BGIBMGA010516 transcript:BGIBMGA010516-TA	yes	no	2	6.1142e-08	131.06	0	0	0	0	0	0	0	0	0	0	0	0	0	0	0	14091000	24251000	22851000	0	0	0	0	0	0	0	0	0	0	0	0
EAVAVEIVR	9	0	984.56	>gi|512938073|ref|XP_004933918.1| PREDICTED: glucose dehydrogenase [acceptor]-like, partial [Bombyx mori];>gi|512920093|ref|XP_004929546.1| PREDICTED: glucose dehydrogenase [acceptor]-like [Bombyx mori];>BGIBMGA010516-PA pep:novel sequence:nscaf2993:1854838:1856235:+ gene:BGIBMGA010516 transcript:BGIBMGA010516-TA	yes	no	2	0.0016984	119.75	0	0	0	0	0	0	0	0	0	0	0	0	0	0	0	0	22170000	36582000	0	0	0	0	0	0	0	0	0	0	0	0
SNNPEEPPIIYTGYYSQDEDIENHAK	26	0	3022.35	>gi|512938073|ref|XP_004933918.1| PREDICTED: glucose dehydrogenase [acceptor]-like, partial [Bombyx mori];>gi|512920093|ref|XP_004929546.1| PREDICTED: glucose dehydrogenase [acceptor]-like [Bombyx mori];>BGIBMGA010516-PA pep:novel sequence:nscaf2993:1854838:1856235:+ gene:BGIBMGA010516 transcript:BGIBMGA010516-TA	yes	no	3	1.393e-10	118.67	0	0	0	0	0	0	0	0	0	0	0	0	0	0	0	0	0	10224000	0	0	0	0	0	0	0	0	0	0	0	0
EAVAVEIVRDGETYFVGSR	19	1	2096.05	>gi|512938073|ref|XP_004933918.1| PREDICTED: glucose dehydrogenase [acceptor]-like, partial [Bombyx mori];>gi|512920093|ref|XP_004929546.1| PREDICTED: glucose dehydrogenase [acceptor]-like [Bombyx mori];>BGIBMGA010516-PA pep:novel sequence:nscaf2993:1854838:1856235:+ gene:BGIBMGA010516 transcript:BGIBMGA010516-TA	yes	no	3	0.00010545	84.874	0	0	0	0	0	0	0	0	0	0	0	0	0	0	0	0	3385200	6296000	0	0	0	0	0	0	0	0	0	0	0	0
MVGGCSGSNYMYYIR	15	0	1756.74	>gi|512938073|ref|XP_004933918.1| PREDICTED: glucose dehydrogenase [acceptor]-like, partial [Bombyx mori];>gi|512920093|ref|XP_004929546.1| PREDICTED: glucose dehydrogenase [acceptor]-like [Bombyx mori]	yes	no	2	5.8828e-08	115.78	0	0	0	0	0	0	0	0	0	0	0	0	0	0	0	9657400	5794000	11999000	9866400	7199900	0	0	0	0	0	0	0	0	0	0
NIHITR	6	0	752.429	>gi|512938073|ref|XP_004933918.1| PREDICTED: glucose dehydrogenase [acceptor]-like, partial [Bombyx mori];>BGIBMGA010515-PA pep:novel sequence:nscaf2993:1828013:1829557:+ gene:BGIBMGA010515 transcript:BGIBMGA010515-TA;>gi|512920089|ref|XP_004929545.1| PREDICTED: glucose dehydrogenase [acceptor]-like [Bombyx mori]	no	no	2	0.17465	63.287	0	0	0	0	0	0	0	0	0	0	0	0	0	0	0	0	0	0	0	291480000	0	0	0	0	0	0	0	0	0	0
TVIDDYSSQAHAEK	14	0	1562.72	>gi|512938073|ref|XP_004933918.1| PREDICTED: glucose dehydrogenase [acceptor]-like, partial [Bombyx mori]	yes	yes	2,3	1.5596e-05	107.46	0	0	0	0	0	0	0	0	0	0	0	0	0	0	0	73308000	0	0	0	0	0	0	0	0	0	0	0	0	0	0
SMCEQAR	7	0	880.353	>gi|512938031|ref|XP_004933908.1| PREDICTED: saccharopine dehydrogenase-like oxidoreductase-like, partial [Bombyx mori]	yes	yes	2	0.057553	73.616	0	0	0	0	0	0	0	0	0	0	0	0	0	0	0	0	0	0	0	12879000	0	0	0	0	0	0	0	0	0	0
VVVNCCGPYR	10	0	1222.56	>gi|512938031|ref|XP_004933908.1| PREDICTED: saccharopine dehydrogenase-like oxidoreductase-like, partial [Bombyx mori]	yes	yes	2	0.01357	65.347	0	6032500	0	0	0	0	0	0	0	0	0	0	0	0	0	0	0	0	0	0	0	0	0	0	0	0	0	0	0	0
TSPHPEPIQTEVNIVNQPSDVIK	23	0	2541.31	>gi|512937960|ref|XP_004933891.1| PREDICTED: UPF0568 protein C14orf166 homolog [Bombyx mori];>BGIBMGA014605-PA pep:novel sequence:scaffold924:6586:13534:- gene:BGIBMGA014605 transcript:BGIBMGA014605-TA	yes	no	3	0.00017541	70.99	0	0	0	0	0	0	0	0	0	7898500	0	0	0	0	0	0	0	0	0	0	0	0	0	0	0	0	0	0	0	0
AAVDAGFVPNDIQIGQTGK	19	0	1899.97	>gi|512937796|ref|XP_004933852.1| PREDICTED: electron transfer flavoprotein subunit alpha, mitochondrial-like, partial [Bombyx mori]	yes	yes	2	2.9487e-05	92.307	0	0	0	0	0	0	0	0	0	0	0	0	0	0	0	0	0	0	13925000	12679000	12648000	0	0	0	0	0	0	0	0	0
DQPIIYPNYITEEKDIENIEK	21	1	2563.27	>gi|512937571|ref|XP_004933796.1| PREDICTED: glucose dehydrogenase [acceptor]-like, partial [Bombyx mori];>gi|512912220|ref|XP_004927601.1| PREDICTED: glucose dehydrogenase [acceptor]-like [Bombyx mori];>gi|512938329|ref|XP_004933980.1| PREDICTED: glucose dehydrogenase [acceptor]-like, partial [Bombyx mori]	no	no	3	5.1449e-40	177.09	0	0	0	0	0	0	0	0	0	0	0	0	0	0	0	22037000	13562000	29630000	0	0	0	230800000	192870000	152810000	101250000	0	156460000	0	0	0
NQVVQVTR	8	0	942.525	>gi|512937571|ref|XP_004933796.1| PREDICTED: glucose dehydrogenase [acceptor]-like, partial [Bombyx mori];>gi|512912220|ref|XP_004927601.1| PREDICTED: glucose dehydrogenase [acceptor]-like [Bombyx mori];>gi|512938329|ref|XP_004933980.1| PREDICTED: glucose dehydrogenase [acceptor]-like, partial [Bombyx mori]	no	no	1,2	0.00067955	157.58	0	0	0	0	0	0	0	0	0	0	0	0	0	0	0	52557000	0	34156000	0	0	0	0	0	74977000	0	142610000	137720000	0	0	0
IIFDDNK	7	0	863.439	>gi|512937571|ref|XP_004933796.1| PREDICTED: glucose dehydrogenase [acceptor]-like, partial [Bombyx mori];>gi|512912220|ref|XP_004927601.1| PREDICTED: glucose dehydrogenase [acceptor]-like [Bombyx mori];>gi|512938329|ref|XP_004933980.1| PREDICTED: glucose dehydrogenase [acceptor]-like, partial [Bombyx mori]	no	no	1,2	0.0031745	138.85	0	0	0	0	0	0	0	0	0	0	0	0	0	0	0	41970000	45182000	43256000	0	0	42887000	36058000	0	0	0	0	0	0	0	0
IIFDDNKCATGVEIIINDR	19	1	2205.11	>gi|512937571|ref|XP_004933796.1| PREDICTED: glucose dehydrogenase [acceptor]-like, partial [Bombyx mori];>gi|512912220|ref|XP_004927601.1| PREDICTED: glucose dehydrogenase [acceptor]-like [Bombyx mori];>gi|512938329|ref|XP_004933980.1| PREDICTED: glucose dehydrogenase [acceptor]-like, partial [Bombyx mori]	no	no	3	0.087781	36.481	0	0	0	0	0	0	0	0	0	0	0	0	0	0	0	0	0	0	0	0	0	0	49429000	0	0	0	0	0	0	0
CATGVEIIINDR	12	0	1359.68	>gi|512937571|ref|XP_004933796.1| PREDICTED: glucose dehydrogenase [acceptor]-like, partial [Bombyx mori];>gi|512912220|ref|XP_004927601.1| PREDICTED: glucose dehydrogenase [acceptor]-like [Bombyx mori];>gi|512938329|ref|XP_004933980.1| PREDICTED: glucose dehydrogenase [acceptor]-like, partial [Bombyx mori]	no	no	2	2.1132e-12	180.2	0	0	0	0	0	0	0	0	0	0	0	0	0	0	0	5355100	6494600	4716400	0	9396900	0	0	0	0	0	0	0	0	0	0
SVNSEIIIPR	10	0	1126.63	>gi|512937571|ref|XP_004933796.1| PREDICTED: glucose dehydrogenase [acceptor]-like, partial [Bombyx mori];>gi|512912220|ref|XP_004927601.1| PREDICTED: glucose dehydrogenase [acceptor]-like [Bombyx mori]	no	no	1,2	4.9837e-13	201.84	0	0	0	0	0	0	2118900	0	1563200	0	0	0	0	0	0	69087000	101530000	92489000	275320000	18378000	194800000	187570000	0	0	47810000	40944000	67868000	0	0	0
QSAAIAFISK	10	0	1034.58	>gi|512937571|ref|XP_004933796.1| PREDICTED: glucose dehydrogenase [acceptor]-like, partial [Bombyx mori];>gi|512912220|ref|XP_004927601.1| PREDICTED: glucose dehydrogenase [acceptor]-like [Bombyx mori]	no	no	1,2	0.0039283	85.813	0	0	0	0	0	0	0	0	0	0	0	0	0	0	0	62204000	66184000	65995000	14555000	62123000	47047000	86435000	0	0	0	0	0	0	0	0
CIVIPGYHFSGTCAMGEVVDSR	22	0	2454.11	>gi|512937571|ref|XP_004933796.1| PREDICTED: glucose dehydrogenase [acceptor]-like, partial [Bombyx mori];>gi|512912220|ref|XP_004927601.1| PREDICTED: glucose dehydrogenase [acceptor]-like [Bombyx mori]	no	no	3	4.7754e-23	156.92	0	0	0	0	0	0	0	0	0	0	0	0	0	0	0	0	2755300	0	41032000	27435000	0	62687000	48694000	52856000	18134000	9602400	0	0	0	0
YVKDYIK	7	1	927.507	>gi|512937571|ref|XP_004933796.1| PREDICTED: glucose dehydrogenase [acceptor]-like, partial [Bombyx mori];>gi|512912220|ref|XP_004927601.1| PREDICTED: glucose dehydrogenase [acceptor]-like [Bombyx mori]	no	no	2	0.080755	84.916	0	0	0	0	0	0	0	0	0	0	0	0	0	0	0	0	0	0	0	0	0	0	0	0	0	18582000	0	0	0	0
ADAGIYQCSPAGGTPADVTIR	21	0	2119	>gi|512937549|ref|XP_004933792.1| PREDICTED: basigin-like, partial [Bombyx mori]	yes	yes	2,3	4.7516e-22	145.75	0	0	3674900	0	0	0	6768900	5530600	3063200	7405100	6852200	4309200	0	0	0	0	0	0	17087000	19531000	13147000	0	0	0	16130000	35484000	36822000	0	0	0
DANVVEGQNIK	11	0	1185.6	>gi|512937549|ref|XP_004933792.1| PREDICTED: basigin-like, partial [Bombyx mori]	yes	yes	2	0.0046095	75.695	0	0	0	0	0	0	0	0	0	0	0	13907000	0	0	0	0	0	0	0	0	0	0	0	0	0	63381000	0	0	0	0
NEQGIDNTVIVIQNAER	17	0	1911.96	>gi|512937549|ref|XP_004933792.1| PREDICTED: basigin-like, partial [Bombyx mori]	yes	yes	2	5.9944e-14	138.08	0	0	0	0	0	0	18149000	4834300	9625800	10320000	4721100	6943000	0	0	0	0	0	0	10918000	8123100	0	0	0	0	0	0	0	0	0	0
VQIEKNEQGIDNTVIVIQNAER	22	1	2509.31	>gi|512937549|ref|XP_004933792.1| PREDICTED: basigin-like, partial [Bombyx mori]	yes	yes	3	4.9473e-11	116.98	0	0	0	0	0	0	3257000	0	0	7505300	0	0	0	0	0	0	0	0	15536000	17910000	0	0	0	18207000	0	0	0	0	0	0
NSVPIGEVAGIKER	14	1	1467.8	>gi|512937549|ref|XP_004933792.1| PREDICTED: basigin-like, partial [Bombyx mori]	yes	yes	3	0.0069429	72.175	0	0	0	0	0	0	0	0	0	0	0	0	0	0	0	0	0	0	0	0	17468000	15845000	0	0	7497000	16938000	0	0	0	0
NSVPIGEVAGIK	12	0	1182.66	>gi|512937549|ref|XP_004933792.1| PREDICTED: basigin-like, partial [Bombyx mori]	yes	yes	2	0.058067	60.49	0	0	4727400	0	0	0	0	0	0	0	0	0	0	0	0	0	0	0	0	0	0	0	0	0	0	0	0	0	0	0
GVFATVFTPFNDDGSVNYK	19	0	2076.98	>gi|512937400|ref|XP_004933758.1| PREDICTED: N-acetylneuraminate lyase B-like, partial [Bombyx mori]	yes	yes	2,3	5.5054e-61	206.8	621790000	699380000	25180000	659460000	373440000	393730000	0	4831200	3568100	0	0	0	0	0	0	92240000	73355000	89801000	490020000	432880000	308520000	0	19512000	0	0	0	0	0	0	0
IATYIK	6	0	707.422	>gi|512937400|ref|XP_004933758.1| PREDICTED: N-acetylneuraminate lyase B-like, partial [Bombyx mori]	yes	yes	1,2	0.0019365	159.65	161630000	138530000	237610000	281630000	294880000	463090000	0	0	0	0	0	0	0	0	0	513830000	0	0	0	0	0	0	0	0	0	0	0	0	0	0
IIDSWTTAGRPIGIK	15	1	1626.91	>gi|512937400|ref|XP_004933758.1| PREDICTED: N-acetylneuraminate lyase B-like, partial [Bombyx mori]	yes	yes	2,3	6.1662e-55	251.63	125880000	152960000	174890000	242100000	497770000	237410000	0	0	0	0	0	0	0	0	0	71409000	80447000	84859000	74913000	107410000	69091000	0	0	0	0	0	0	0	0	0
YNGIDGVVVADTPGEGPNINICETKK	26	1	2759.34	>gi|512937400|ref|XP_004933758.1| PREDICTED: N-acetylneuraminate lyase B-like, partial [Bombyx mori]	yes	yes	3	1.0948e-23	153.17	0	13694000	0	46294000	0	57164000	0	0	0	0	0	0	0	0	0	0	0	12403000	55186000	48575000	26943000	0	0	0	0	0	0	0	0	0
IIDSWTTAGR	10	0	1118.57	>gi|512937400|ref|XP_004933758.1| PREDICTED: N-acetylneuraminate lyase B-like, partial [Bombyx mori]	yes	yes	2	1.6775e-13	205.09	15397000	14350000	16398000	28295000	0	37052000	0	0	0	0	0	0	0	0	0	0	0	0	0	0	0	0	0	0	0	0	0	0	0	0
YNGIDGVVVADTPGEGPNINICETK	25	0	2631.25	>gi|512937400|ref|XP_004933758.1| PREDICTED: N-acetylneuraminate lyase B-like, partial [Bombyx mori]	yes	yes	2,3	7.6271e-24	149.18	32014000	15549000	17379000	0	14486000	0	0	0	0	0	0	0	0	0	0	0	0	0	0	16201000	0	0	0	0	0	0	0	0	0	0
ICGESAEAVR	10	0	1090.51	>gi|512937337|ref|XP_004933743.1| PREDICTED: fragile X mental retardation syndrome-related protein 1 homolog [Bombyx mori];>gi|512938394|ref|XP_004933995.1| PREDICTED: fragile X mental retardation syndrome-related protein 1-like, partial [Bombyx mori]	yes	no	2	0.0019518	100.48	0	0	0	0	0	0	5439700	6325800	0	5919700	0	7920100	4581200	6250300	5849000	0	0	0	0	0	0	0	0	0	0	0	0	17320000	0	0
KIPGVSNIEIEEITCTFK	18	1	2077.08	>gi|512937337|ref|XP_004933743.1| PREDICTED: fragile X mental retardation syndrome-related protein 1 homolog [Bombyx mori];>gi|512938394|ref|XP_004933995.1| PREDICTED: fragile X mental retardation syndrome-related protein 1-like, partial [Bombyx mori]	yes	no	3	6.2292e-10	127.78	0	0	0	0	0	0	0	0	0	14072000	12713000	0	0	0	0	0	0	0	0	7792900	0	0	0	0	0	0	0	0	0	0
RRPTDDDSSAIDSR	14	2	1589.74	>gi|512937337|ref|XP_004933743.1| PREDICTED: fragile X mental retardation syndrome-related protein 1 homolog [Bombyx mori];>gi|512938394|ref|XP_004933995.1| PREDICTED: fragile X mental retardation syndrome-related protein 1-like, partial [Bombyx mori]	yes	no	3	1.279e-06	115.91	0	0	0	0	0	0	0	0	0	0	0	0	0	0	0	0	0	0	0	0	0	0	0	0	0	0	0	0	8586800	0
VVIGSAAAHPPPPAR	15	0	1438.8	>gi|512937337|ref|XP_004933743.1| PREDICTED: fragile X mental retardation syndrome-related protein 1 homolog [Bombyx mori];>gi|512938394|ref|XP_004933995.1| PREDICTED: fragile X mental retardation syndrome-related protein 1-like, partial [Bombyx mori]	yes	no	3	0.023689	47.915	0	0	0	0	0	0	4791300	0	1476800	0	0	0	0	0	0	0	0	0	0	0	0	0	0	0	0	0	0	0	0	0
AVIEYAEESVR	11	0	1264.63	>gi|512937337|ref|XP_004933743.1| PREDICTED: fragile X mental retardation syndrome-related protein 1 homolog [Bombyx mori];>gi|512938394|ref|XP_004933995.1| PREDICTED: fragile X mental retardation syndrome-related protein 1-like, partial [Bombyx mori]	yes	no	2	0.040994	49.448	0	0	0	0	0	0	0	0	0	0	0	0	3781700	0	0	0	0	0	0	0	0	0	0	0	0	0	0	0	0	0
EDGVVPFTFVGTK	13	0	1394.71	>gi|512937337|ref|XP_004933743.1| PREDICTED: fragile X mental retardation syndrome-related protein 1 homolog [Bombyx mori];>gi|512938394|ref|XP_004933995.1| PREDICTED: fragile X mental retardation syndrome-related protein 1-like, partial [Bombyx mori]	yes	no	2	0.10943	39.016	0	0	0	0	0	0	3102300	0	0	0	0	0	0	0	0	0	0	0	0	0	0	0	0	0	0	0	0	0	0	0
ATMIQEMHFR	10	0	1262.59	>gi|512937337|ref|XP_004933743.1| PREDICTED: fragile X mental retardation syndrome-related protein 1 homolog [Bombyx mori]	yes	yes	3	0.031818	58.699	0	0	0	0	0	0	0	0	0	0	0	2318900	0	0	0	0	0	0	0	0	0	0	0	0	0	0	0	0	0	0
DKTQTEAIFAK	11	1	1250.65	>gi|512937333|ref|XP_004933742.1| PREDICTED: GDP-L-fucose synthase-like [Bombyx mori];>BGIBMGA014492-PA pep:novel sequence:scaffold734:16345:22195:+ gene:BGIBMGA014492 transcript:BGIBMGA014492-TA;>gi|512912695|ref|XP_004927720.1| PREDICTED: probable GDP-L-fucose synthase-like, partial [Bombyx mori]	yes	no	2	0.0072429	76.655	0	0	0	0	0	0	0	0	0	0	0	0	0	0	0	0	0	0	0	0	0	0	0	0	0	0	0	0	0	7667000
NSDYDSETWIFSGSK	15	0	1734.74	>gi|512937333|ref|XP_004933742.1| PREDICTED: GDP-L-fucose synthase-like [Bombyx mori];>BGIBMGA014492-PA pep:novel sequence:scaffold734:16345:22195:+ gene:BGIBMGA014492 transcript:BGIBMGA014492-TA;>gi|512912695|ref|XP_004927720.1| PREDICTED: probable GDP-L-fucose synthase-like, partial [Bombyx mori]	yes	no	2	0.0082281	59.513	0	0	0	0	0	0	0	0	0	0	0	0	0	0	0	0	0	0	0	0	0	0	0	0	0	0	0	0	0	4502700
AHGYGGDIVYDTTR	14	0	1523.7	>gi|512937333|ref|XP_004933742.1| PREDICTED: GDP-L-fucose synthase-like [Bombyx mori];>BGIBMGA014492-PA pep:novel sequence:scaffold734:16345:22195:+ gene:BGIBMGA014492 transcript:BGIBMGA014492-TA	yes	no	2,3	0.0037928	73.156	0	0	0	0	0	0	0	0	0	0	0	0	0	0	0	0	0	0	0	0	0	0	0	0	0	0	0	31204000	24378000	36074000
SAAAGTNITTSGR	13	0	1205.6	>gi|512937317|ref|XP_004933738.1| PREDICTED: uncharacterized protein LOC101736214, partial [Bombyx mori];>gi|512939800|ref|XP_004934330.1| PREDICTED: uncharacterized protein LOC101746602, partial [Bombyx mori]	yes	no	2	3.2509e-11	158.86	0	0	0	0	0	0	0	0	9058700	23773000	20129000	23198000	17843000	18617000	20164000	0	0	0	0	0	0	0	0	0	0	0	0	73036000	0	0
SSIHIHDR	8	0	963.489	>gi|512937317|ref|XP_004933738.1| PREDICTED: uncharacterized protein LOC101736214, partial [Bombyx mori];>BGIBMGA014091-PA pep:novel sequence:nscaf3157:784:7936:- gene:BGIBMGA014091 transcript:BGIBMGA014091-TA;>gi|512939800|ref|XP_004934330.1| PREDICTED: uncharacterized protein LOC101746602, partial [Bombyx mori]	yes	no	2	0.045327	60.892	0	0	0	0	0	0	0	0	0	9634600	0	0	0	0	0	0	0	0	0	0	0	0	0	0	0	0	0	0	0	0
IYIDDNAR	8	0	978.477	>gi|512937317|ref|XP_004933738.1| PREDICTED: uncharacterized protein LOC101736214, partial [Bombyx mori];>BGIBMGA014091-PA pep:novel sequence:nscaf3157:784:7936:- gene:BGIBMGA014091 transcript:BGIBMGA014091-TA;>gi|512939264|ref|XP_004934198.1| PREDICTED: uncharacterized protein LOC101744159, partial [Bombyx mori]	no	no	2	0.0023427	119.17	0	0	11536000	0	0	0	0	0	0	0	0	0	11920000	16173000	14482000	0	0	0	0	0	25089000	0	0	0	0	0	0	44207000	35482000	30960000
VYHSWNAYITENTIDK	16	0	1952.93	>gi|512937317|ref|XP_004933738.1| PREDICTED: uncharacterized protein LOC101736214, partial [Bombyx mori];>BGIBMGA014091-PA pep:novel sequence:nscaf3157:784:7936:- gene:BGIBMGA014091 transcript:BGIBMGA014091-TA;>gi|512939264|ref|XP_004934198.1| PREDICTED: uncharacterized protein LOC101744159, partial [Bombyx mori]	no	no	3	3.1826e-09	121.79	6080800	6276300	6943900	0	0	0	0	5041900	5543000	14397000	13829000	18377000	9182400	9986300	9759900	0	0	0	6017800	0	0	0	0	0	0	0	0	0	0	0
VDIVYAK	7	0	806.454	>gi|512937317|ref|XP_004933738.1| PREDICTED: uncharacterized protein LOC101736214, partial [Bombyx mori];>BGIBMGA014091-PA pep:novel sequence:nscaf3157:784:7936:- gene:BGIBMGA014091 transcript:BGIBMGA014091-TA;>gi|512909967|ref|XP_004927051.1| PREDICTED: uncharacterized protein LOC101735648 isoform X1 [Bombyx mori];>gi|512909971|ref|XP_004927052.1| PREDICTED: uncharacterized protein LOC101735648 …	yes	no	1,2	0.030327	94.887	0	0	0	0	0	0	15006000	12024000	5684000	0	9377800	9078800	10523000	13181000	9300200	0	0	0	0	0	30563000	0	0	0	0	0	0	0	0	0
MNAINIQGYNSR	12	0	1379.66	>gi|512937317|ref|XP_004933738.1| PREDICTED: uncharacterized protein LOC101736214, partial [Bombyx mori];>BGIBMGA014091-PA pep:novel sequence:nscaf3157:784:7936:- gene:BGIBMGA014091 transcript:BGIBMGA014091-TA	yes	no	2	0.018185	62.14	0	0	0	0	0	0	0	0	0	0	4056400	4423800	0	0	0	0	0	0	0	0	0	0	0	0	0	0	0	0	9169600	4760400
THEQTINVTNSEAR	14	0	1598.76	>gi|512937317|ref|XP_004933738.1| PREDICTED: uncharacterized protein LOC101736214, partial [Bombyx mori];>BGIBMGA014091-PA pep:novel sequence:nscaf3157:784:7936:- gene:BGIBMGA014091 transcript:BGIBMGA014091-TA	yes	no	2,3	3.0868e-05	101.2	0	0	0	0	0	0	0	0	0	0	0	0	5934800	5970000	3214600	0	0	0	0	0	0	0	0	0	0	0	0	0	6760300	0
NHIIQNIAFGIFGPPITEGEIIETEK	26	0	2879.51	>gi|512937317|ref|XP_004933738.1| PREDICTED: uncharacterized protein LOC101736214, partial [Bombyx mori];>BGIBMGA014091-PA pep:novel sequence:nscaf3157:784:7936:- gene:BGIBMGA014091 transcript:BGIBMGA014091-TA	yes	no	3	0.00025399	88.836	0	0	0	0	0	0	0	0	0	0	4808000	0	0	0	0	0	0	0	0	0	0	0	0	0	0	0	0	0	0	0
TDVAAPFGGFK	11	0	1108.56	>gi|512937297|ref|XP_004933733.1| PREDICTED: cytosolic 10-formyltetrahydrofolate dehydrogenase-like, partial [Bombyx mori];>BGIBMGA014201-PA pep:novel sequence:nscaf556:5631:13835:+ gene:BGIBMGA014201 transcript:BGIBMGA014201-TA	yes	no	2	0.00067853	103.22	0	0	0	0	0	0	0	0	0	0	0	0	0	0	0	11873000	0	14836000	145680000	80670000	109440000	14856000	0	0	0	19156000	20585000	38319000	37797000	51076000
TITIINPTDESVICK	15	0	1702.88	>gi|512937297|ref|XP_004933733.1| PREDICTED: cytosolic 10-formyltetrahydrofolate dehydrogenase-like, partial [Bombyx mori];>BGIBMGA014201-PA pep:novel sequence:nscaf556:5631:13835:+ gene:BGIBMGA014201 transcript:BGIBMGA014201-TA	yes	no	2	1.3368e-34	207.39	0	0	0	0	0	0	0	0	0	0	0	0	0	0	0	4526100	4548000	7354300	102320000	95973000	97764000	0	0	0	23497000	34170000	31082000	34277000	40839000	51969000
IDAGTVFVNTYNK	13	0	1440.72	>gi|512937297|ref|XP_004933733.1| PREDICTED: cytosolic 10-formyltetrahydrofolate dehydrogenase-like, partial [Bombyx mori];>BGIBMGA014201-PA pep:novel sequence:nscaf556:5631:13835:+ gene:BGIBMGA014201 transcript:BGIBMGA014201-TA	yes	no	2	1.2919e-21	198.57	0	0	0	0	0	0	0	0	0	0	0	0	0	0	0	9647000	9932000	14704000	73156000	61096000	92884000	14032000	0	0	16671000	22757000	17115000	29439000	30546000	39587000
MINAQNFFK	9	0	1111.55	>gi|512937297|ref|XP_004933733.1| PREDICTED: cytosolic 10-formyltetrahydrofolate dehydrogenase-like, partial [Bombyx mori];>BGIBMGA014201-PA pep:novel sequence:nscaf556:5631:13835:+ gene:BGIBMGA014201 transcript:BGIBMGA014201-TA	yes	no	2	0.00062557	137	0	0	0	0	0	0	0	0	0	0	0	0	0	0	0	12926000	12756000	17892000	42841000	78830000	61482000	0	0	0	0	0	0	34961000	24521000	26915000
YFAGWCDK	8	0	1045.43	>gi|512937297|ref|XP_004933733.1| PREDICTED: cytosolic 10-formyltetrahydrofolate dehydrogenase-like, partial [Bombyx mori];>BGIBMGA014201-PA pep:novel sequence:nscaf556:5631:13835:+ gene:BGIBMGA014201 transcript:BGIBMGA014201-TA	yes	no	2	0.022833	66.692	0	0	0	0	0	0	0	0	0	0	0	0	0	0	0	0	0	0	70927000	35407000	115560000	0	0	0	0	0	0	18667000	23870000	18638000
EESFGPIMIISK	12	0	1349.69	>gi|512937297|ref|XP_004933733.1| PREDICTED: cytosolic 10-formyltetrahydrofolate dehydrogenase-like, partial [Bombyx mori];>BGIBMGA014201-PA pep:novel sequence:nscaf556:5631:13835:+ gene:BGIBMGA014201 transcript:BGIBMGA014201-TA	yes	no	2	0.00012587	102.66	0	0	0	0	0	0	0	0	0	0	0	0	0	0	0	8191000	7080400	8476900	42516000	36449000	64355000	6764600	17311000	3775600	13410000	14379000	0	17693000	23782000	17163000
IIEYCER	7	0	981.459	>gi|512937297|ref|XP_004933733.1| PREDICTED: cytosolic 10-formyltetrahydrofolate dehydrogenase-like, partial [Bombyx mori];>BGIBMGA014201-PA pep:novel sequence:nscaf556:5631:13835:+ gene:BGIBMGA014201 transcript:BGIBMGA014201-TA	yes	no	2	0.0037613	135.16	0	0	0	0	0	0	0	0	0	0	0	0	0	0	0	0	0	0	0	0	41566000	0	0	0	0	15331000	30700000	62000000	62878000	46868000
ANNTEYGIASGVFTR	15	0	1598.77	>gi|512937297|ref|XP_004933733.1| PREDICTED: cytosolic 10-formyltetrahydrofolate dehydrogenase-like, partial [Bombyx mori];>BGIBMGA014201-PA pep:novel sequence:nscaf556:5631:13835:+ gene:BGIBMGA014201 transcript:BGIBMGA014201-TA	yes	no	2	1.2181e-07	113.59	0	0	0	0	0	0	0	0	0	0	0	0	0	0	0	5314000	5815300	8228300	21558000	60231000	54840000	0	0	0	0	0	0	26366000	16430000	19617000
VQSASPNDVDK	11	0	1158.55	>gi|512937297|ref|XP_004933733.1| PREDICTED: cytosolic 10-formyltetrahydrofolate dehydrogenase-like, partial [Bombyx mori];>BGIBMGA014201-PA pep:novel sequence:nscaf556:5631:13835:+ gene:BGIBMGA014201 transcript:BGIBMGA014201-TA	yes	no	2	0.00023676	121.68	0	0	0	0	0	0	0	0	0	0	0	0	0	0	0	0	0	0	0	0	0	0	0	0	0	0	0	75954000	129000000	0
KAFDEGEWSK	10	1	1195.55	>gi|512937297|ref|XP_004933733.1| PREDICTED: cytosolic 10-formyltetrahydrofolate dehydrogenase-like, partial [Bombyx mori];>BGIBMGA014201-PA pep:novel sequence:nscaf556:5631:13835:+ gene:BGIBMGA014201 transcript:BGIBMGA014201-TA	yes	no	2	7.428e-05	151.79	0	0	0	0	0	0	0	0	0	0	0	0	0	0	0	0	0	0	0	0	55244000	0	0	0	0	0	46799000	25317000	0	53272000
AHMDKIIEYCER	12	1	1563.72	>gi|512937297|ref|XP_004933733.1| PREDICTED: cytosolic 10-formyltetrahydrofolate dehydrogenase-like, partial [Bombyx mori];>BGIBMGA014201-PA pep:novel sequence:nscaf556:5631:13835:+ gene:BGIBMGA014201 transcript:BGIBMGA014201-TA	yes	no	3	3.9487e-06	130.56	0	0	0	0	0	0	0	0	0	0	0	0	0	0	0	0	0	0	0	0	43819000	0	0	0	0	35423000	100060000	0	0	0
AGVPPGVVNIIPGSGAACGQAIADHPIVR	29	0	2792.48	>gi|512937297|ref|XP_004933733.1| PREDICTED: cytosolic 10-formyltetrahydrofolate dehydrogenase-like, partial [Bombyx mori];>BGIBMGA014201-PA pep:novel sequence:nscaf556:5631:13835:+ gene:BGIBMGA014201 transcript:BGIBMGA014201-TA	yes	no	3	8.6918e-11	123.14	0	0	0	0	0	0	0	0	0	0	0	0	0	0	0	0	0	0	44206000	61281000	40959000	0	17795000	0	0	0	0	0	8474700	5778500
VIEETEKIR	9	1	1115.62	>gi|512937297|ref|XP_004933733.1| PREDICTED: cytosolic 10-formyltetrahydrofolate dehydrogenase-like, partial [Bombyx mori];>BGIBMGA014201-PA pep:novel sequence:nscaf556:5631:13835:+ gene:BGIBMGA014201 transcript:BGIBMGA014201-TA	yes	no	2,3	0.0021775	124.92	0	0	0	0	0	0	0	0	0	0	0	0	0	0	0	0	0	0	0	42844000	0	0	0	0	0	23313000	0	72606000	38657000	0
RVIEETEK	8	1	1002.53	>gi|512937297|ref|XP_004933733.1| PREDICTED: cytosolic 10-formyltetrahydrofolate dehydrogenase-like, partial [Bombyx mori];>BGIBMGA014201-PA pep:novel sequence:nscaf556:5631:13835:+ gene:BGIBMGA014201 transcript:BGIBMGA014201-TA	yes	no	2	0.011877	92.051	0	0	0	0	0	0	0	0	0	0	0	0	0	0	0	0	0	0	0	0	0	0	0	0	0	0	0	61054000	79563000	0
IFVEETIHDEFVR	13	0	1632.81	>gi|512937297|ref|XP_004933733.1| PREDICTED: cytosolic 10-formyltetrahydrofolate dehydrogenase-like, partial [Bombyx mori];>BGIBMGA014201-PA pep:novel sequence:nscaf556:5631:13835:+ gene:BGIBMGA014201 transcript:BGIBMGA014201-TA	yes	no	2,3	3.0149e-10	146.5	0	0	0	0	0	0	0	0	0	0	0	0	0	0	0	0	0	0	40727000	52185000	15413000	0	0	0	4098900	0	0	7566600	7984500	7478200
SPIVIFEDCDIDK	13	0	1549.73	>gi|512937297|ref|XP_004933733.1| PREDICTED: cytosolic 10-formyltetrahydrofolate dehydrogenase-like, partial [Bombyx mori];>BGIBMGA014201-PA pep:novel sequence:nscaf556:5631:13835:+ gene:BGIBMGA014201 transcript:BGIBMGA014201-TA	yes	no	2	6.7939e-08	129.54	0	0	0	0	0	0	0	0	0	0	0	0	0	0	0	0	0	0	0	0	0	0	0	0	0	0	26191000	16499000	46032000	10561000
AQIIFK	6	0	718.438	>gi|512937297|ref|XP_004933733.1| PREDICTED: cytosolic 10-formyltetrahydrofolate dehydrogenase-like, partial [Bombyx mori];>BGIBMGA014201-PA pep:novel sequence:nscaf556:5631:13835:+ gene:BGIBMGA014201 transcript:BGIBMGA014201-TA	yes	no	2	0.13305	84.185	0	0	0	0	0	0	0	0	0	0	0	0	0	0	0	0	0	0	0	0	89755000	0	0	0	0	0	0	0	0	0
KIGFTGSTPIGQTIMK	16	1	1677.91	>gi|512937297|ref|XP_004933733.1| PREDICTED: cytosolic 10-formyltetrahydrofolate dehydrogenase-like, partial [Bombyx mori];>BGIBMGA014201-PA pep:novel sequence:nscaf556:5631:13835:+ gene:BGIBMGA014201 transcript:BGIBMGA014201-TA	yes	no	3	0.0029518	65.374	0	0	0	0	0	0	0	0	0	0	0	0	0	0	0	0	0	0	0	39980000	43755000	0	0	0	0	0	0	0	5992000	0
FAEICVR	7	0	893.443	>gi|512937297|ref|XP_004933733.1| PREDICTED: cytosolic 10-formyltetrahydrofolate dehydrogenase-like, partial [Bombyx mori];>BGIBMGA014201-PA pep:novel sequence:nscaf556:5631:13835:+ gene:BGIBMGA014201 transcript:BGIBMGA014201-TA	yes	no	2	0.00017578	155.19	0	0	0	0	0	0	0	0	0	0	0	0	0	0	0	0	0	0	0	0	0	0	0	0	0	0	0	34962000	25589000	26895000
IQGATVPINHAR	12	0	1275.7	>gi|512937297|ref|XP_004933733.1| PREDICTED: cytosolic 10-formyltetrahydrofolate dehydrogenase-like, partial [Bombyx mori];>BGIBMGA014201-PA pep:novel sequence:nscaf556:5631:13835:+ gene:BGIBMGA014201 transcript:BGIBMGA014201-TA	yes	no	2,3	0.00033623	95.401	0	0	0	0	0	0	0	0	0	0	0	0	0	0	0	0	0	0	0	0	0	0	0	0	0	34439000	0	22521000	23682000	0
IGDPIHR	7	0	806.44	>gi|512937297|ref|XP_004933733.1| PREDICTED: cytosolic 10-formyltetrahydrofolate dehydrogenase-like, partial [Bombyx mori];>BGIBMGA014201-PA pep:novel sequence:nscaf556:5631:13835:+ gene:BGIBMGA014201 transcript:BGIBMGA014201-TA	yes	no	2	0.053728	81.297	0	0	0	0	0	0	0	0	0	0	0	0	0	0	0	0	0	0	0	50570000	0	0	0	0	0	29236000	0	0	0	0
NIEDVIR	7	0	857.461	>gi|512937297|ref|XP_004933733.1| PREDICTED: cytosolic 10-formyltetrahydrofolate dehydrogenase-like, partial [Bombyx mori];>BGIBMGA014201-PA pep:novel sequence:nscaf556:5631:13835:+ gene:BGIBMGA014201 transcript:BGIBMGA014201-TA	yes	no	2	0.035062	92.187	0	0	0	0	0	0	0	0	0	0	0	0	0	0	0	0	0	0	0	0	41616000	0	0	0	0	0	0	0	0	37336000
SPIVIFEDCDIDKAVR	16	1	1875.94	>gi|512937297|ref|XP_004933733.1| PREDICTED: cytosolic 10-formyltetrahydrofolate dehydrogenase-like, partial [Bombyx mori];>BGIBMGA014201-PA pep:novel sequence:nscaf556:5631:13835:+ gene:BGIBMGA014201 transcript:BGIBMGA014201-TA	yes	no	3	7.8927e-09	118.33	0	0	0	0	0	0	0	0	0	0	0	0	0	0	0	0	0	0	25922000	29051000	0	0	0	0	0	0	12108000	5877700	0	0
IQGATVPINHARPNR	15	1	1642.9	>gi|512937297|ref|XP_004933733.1| PREDICTED: cytosolic 10-formyltetrahydrofolate dehydrogenase-like, partial [Bombyx mori];>BGIBMGA014201-PA pep:novel sequence:nscaf556:5631:13835:+ gene:BGIBMGA014201 transcript:BGIBMGA014201-TA	yes	no	3,4	3.3359e-05	97.86	0	0	0	0	0	0	0	0	0	0	0	0	0	0	0	0	0	0	0	0	0	0	0	0	0	0	0	49326000	23150000	0
RANNTEYGIASGVFTR	16	1	1754.87	>gi|512937297|ref|XP_004933733.1| PREDICTED: cytosolic 10-formyltetrahydrofolate dehydrogenase-like, partial [Bombyx mori];>BGIBMGA014201-PA pep:novel sequence:nscaf556:5631:13835:+ gene:BGIBMGA014201 transcript:BGIBMGA014201-TA	yes	no	3	3.0597e-13	134.14	0	0	0	0	0	0	0	0	0	0	0	0	0	0	0	0	0	0	0	0	43342000	0	0	0	0	0	0	0	0	14552000
THVGMSIDTWR	11	0	1301.62	>gi|512937297|ref|XP_004933733.1| PREDICTED: cytosolic 10-formyltetrahydrofolate dehydrogenase-like, partial [Bombyx mori];>BGIBMGA014201-PA pep:novel sequence:nscaf556:5631:13835:+ gene:BGIBMGA014201 transcript:BGIBMGA014201-TA	yes	no	2,3	0.0024417	82.171	0	0	0	0	0	0	0	0	0	0	0	0	0	0	0	0	0	0	0	0	47393000	0	0	0	0	0	0	0	0	8710000
IFVEETIHDEFVRR	14	1	1788.92	>gi|512937297|ref|XP_004933733.1| PREDICTED: cytosolic 10-formyltetrahydrofolate dehydrogenase-like, partial [Bombyx mori];>BGIBMGA014201-PA pep:novel sequence:nscaf556:5631:13835:+ gene:BGIBMGA014201 transcript:BGIBMGA014201-TA	yes	no	3	0.097407	39.509	0	0	0	0	0	0	0	0	0	0	0	0	0	0	0	0	0	0	0	44756000	0	0	0	0	0	0	0	0	0	0
NGMAAVFFNK	10	0	1097.53	>gi|512937297|ref|XP_004933733.1| PREDICTED: cytosolic 10-formyltetrahydrofolate dehydrogenase-like, partial [Bombyx mori];>BGIBMGA014201-PA pep:novel sequence:nscaf556:5631:13835:+ gene:BGIBMGA014201 transcript:BGIBMGA014201-TA	yes	no	2	0.015637	79.974	0	0	0	0	0	0	0	0	0	0	0	0	0	0	0	0	0	0	0	14573000	0	0	0	0	0	0	0	6391100	7619300	6279800
VQSASPNDVDKAVR	14	1	1484.76	>gi|512937297|ref|XP_004933733.1| PREDICTED: cytosolic 10-formyltetrahydrofolate dehydrogenase-like, partial [Bombyx mori];>BGIBMGA014201-PA pep:novel sequence:nscaf556:5631:13835:+ gene:BGIBMGA014201 transcript:BGIBMGA014201-TA	yes	no	2,3	0.0045295	76.588	0	0	0	0	0	0	0	0	0	0	0	0	0	0	0	0	0	0	0	0	0	0	0	0	0	0	0	16975000	15071000	0
IGFTGSTPIGQTIMK	15	0	1549.82	>gi|512937297|ref|XP_004933733.1| PREDICTED: cytosolic 10-formyltetrahydrofolate dehydrogenase-like, partial [Bombyx mori];>BGIBMGA014201-PA pep:novel sequence:nscaf556:5631:13835:+ gene:BGIBMGA014201 transcript:BGIBMGA014201-TA	yes	no	2	0.0018351	72.417	0	0	0	0	0	0	0	0	0	0	0	0	0	0	0	0	0	0	0	0	0	0	0	0	0	0	0	9335100	11752000	10308000
ISIEINSDEIK	11	0	1259.66	>gi|512937297|ref|XP_004933733.1| PREDICTED: cytosolic 10-formyltetrahydrofolate dehydrogenase-like, partial [Bombyx mori];>BGIBMGA014201-PA pep:novel sequence:nscaf556:5631:13835:+ gene:BGIBMGA014201 transcript:BGIBMGA014201-TA	yes	no	2	0.0042882	76.655	0	0	0	0	0	0	0	0	0	0	0	0	0	0	0	0	0	0	0	5988100	0	0	0	0	0	0	0	6388100	18782000	0
GYFFQPTVFTDVTDEMYIAK	20	0	2371.11	>gi|512937297|ref|XP_004933733.1| PREDICTED: cytosolic 10-formyltetrahydrofolate dehydrogenase-like, partial [Bombyx mori];>BGIBMGA014201-PA pep:novel sequence:nscaf556:5631:13835:+ gene:BGIBMGA014201 transcript:BGIBMGA014201-TA	yes	no	2	0.00011512	80.238	0	0	0	0	0	0	0	0	0	0	0	0	0	0	0	0	0	0	0	15036000	0	0	0	0	0	0	0	0	0	0
GGSDTKEVVYEGIEMEVNK	19	1	2082.98	>gi|512937297|ref|XP_004933733.1| PREDICTED: cytosolic 10-formyltetrahydrofolate dehydrogenase-like, partial [Bombyx mori];>BGIBMGA014201-PA pep:novel sequence:nscaf556:5631:13835:+ gene:BGIBMGA014201 transcript:BGIBMGA014201-TA	yes	no	3	9.3432e-05	86.479	0	0	0	0	0	0	0	0	0	0	0	0	0	0	0	0	0	0	0	0	11977000	0	0	0	0	0	0	0	0	0
NIEDVIRR	8	1	1013.56	>gi|512937297|ref|XP_004933733.1| PREDICTED: cytosolic 10-formyltetrahydrofolate dehydrogenase-like, partial [Bombyx mori];>BGIBMGA014201-PA pep:novel sequence:nscaf556:5631:13835:+ gene:BGIBMGA014201 transcript:BGIBMGA014201-TA	yes	no	3	0.023161	75.38	0	0	0	0	0	0	0	0	0	0	0	0	0	0	0	0	0	0	0	0	0	0	0	0	0	0	0	0	8818100	0
DIGQDAINEYIK	12	0	1377.68	>gi|512937297|ref|XP_004933733.1| PREDICTED: cytosolic 10-formyltetrahydrofolate dehydrogenase-like, partial [Bombyx mori]	yes	yes	2	2.1163e-12	180.18	0	0	0	0	0	0	0	0	0	0	0	0	0	0	0	9818800	6248000	11362000	162870000	116840000	75394000	17767000	22623000	10661000	24171000	27119000	43767000	44446000	34891000	28967000
GIDSSPGATSFIEPQTK	17	0	1733.85	>gi|512937297|ref|XP_004933733.1| PREDICTED: cytosolic 10-formyltetrahydrofolate dehydrogenase-like, partial [Bombyx mori]	yes	yes	2	1.7342e-19	153.95	0	0	0	0	0	0	0	0	0	0	0	0	0	0	0	0	0	0	137560000	39658000	88649000	23276000	0	0	27726000	31834000	40692000	45792000	49111000	49954000
FIYPEGIK	8	0	965.522	>gi|512937297|ref|XP_004933733.1| PREDICTED: cytosolic 10-formyltetrahydrofolate dehydrogenase-like, partial [Bombyx mori]	yes	yes	2	0.013553	79.713	0	0	0	0	0	0	0	0	0	0	0	0	0	0	0	12140000	18116000	22813000	0	62885000	79210000	0	0	0	13856000	0	0	32905000	30465000	48709000
IKQSEEGATYDPAIFKPETHIIDWSK	26	2	3002.5	>gi|512937297|ref|XP_004933733.1| PREDICTED: cytosolic 10-formyltetrahydrofolate dehydrogenase-like, partial [Bombyx mori]	yes	yes	4,5	1.0929e-15	130.78	0	0	0	0	0	0	0	0	0	0	0	0	0	0	0	0	0	0	89698000	16959000	109300000	13917000	0	0	0	0	29870000	16375000	13062000	0
GGIAIHNFVR	10	0	1082.6	>gi|512937297|ref|XP_004933733.1| PREDICTED: cytosolic 10-formyltetrahydrofolate dehydrogenase-like, partial [Bombyx mori]	yes	yes	2,3	0.0020429	98.582	0	0	0	0	0	0	0	0	0	0	0	0	0	0	0	0	0	0	53143000	0	106560000	0	0	0	0	0	0	21055000	0	22514000
SYPTTIDDTVDTIYNK	16	0	1844.87	>gi|512937297|ref|XP_004933733.1| PREDICTED: cytosolic 10-formyltetrahydrofolate dehydrogenase-like, partial [Bombyx mori]	yes	yes	2	2.1931e-06	105.31	0	0	0	0	0	0	0	0	0	0	0	0	0	0	0	0	0	0	27134000	33829000	25169000	0	0	6921800	11094000	13441000	18759000	12363000	15052000	10270000
EGIIGDGEKIEIK	13	1	1399.76	>gi|512937297|ref|XP_004933733.1| PREDICTED: cytosolic 10-formyltetrahydrofolate dehydrogenase-like, partial [Bombyx mori]	yes	yes	2,3	1.2556e-05	117.03	0	0	0	0	0	0	0	0	0	0	0	0	0	0	0	0	0	0	0	0	40604000	0	0	0	0	0	0	43161000	42358000	36201000
QSEEGATYDPAIFKPETHIIDWSK	24	1	2761.32	>gi|512937297|ref|XP_004933733.1| PREDICTED: cytosolic 10-formyltetrahydrofolate dehydrogenase-like, partial [Bombyx mori]	yes	yes	4	0.00093651	75.71	0	0	0	0	0	0	0	0	0	0	0	0	0	0	0	0	0	0	24936000	48076000	28995000	0	0	0	9034300	0	0	0	0	0
QSGFGKDIGQDAINEYIK	18	1	1981.97	>gi|512937297|ref|XP_004933733.1| PREDICTED: cytosolic 10-formyltetrahydrofolate dehydrogenase-like, partial [Bombyx mori]	yes	yes	3	0.00020836	81.723	0	0	0	0	0	0	0	0	0	0	0	0	0	0	0	0	0	0	34150000	0	24522000	0	0	0	0	0	0	0	0	0
AIAEAVNMVANGVAPK	16	0	1553.82	>gi|512937297|ref|XP_004933733.1| PREDICTED: cytosolic 10-formyltetrahydrofolate dehydrogenase-like, partial [Bombyx mori]	yes	yes	2	5.7757e-09	115.78	0	0	0	0	0	0	0	0	0	0	0	0	0	0	0	0	0	0	0	0	0	0	0	0	0	0	0	4251000	6882700	6069300
IQGIIDYIAK	10	0	1132.65	>gi|512937248|ref|XP_004933721.1| PREDICTED: BAG family molecular chaperone regulator 2-like isoform X1 [Bombyx mori];>BGIBMGA014079-PA pep:novel sequence:nscaf3140:11450:12870:- gene:BGIBMGA014079 transcript:BGIBMGA014079-TA;>gi|512937252|ref|XP_004933722.1| PREDICTED: BAG family molecular chaperone regulator 2-like isoform X2 [Bombyx mori];>gi|512909775|ref|XP_004927003.1| PREDICTED: uncharacte…	yes	no	2	0.076506	42.21	0	0	0	0	0	0	0	0	0	0	0	0	0	0	0	0	0	0	4366800	0	0	0	0	0	0	0	0	0	0	0
IIAVIDQVEMR	11	0	1285.71	>gi|512937248|ref|XP_004933721.1| PREDICTED: BAG family molecular chaperone regulator 2-like isoform X1 [Bombyx mori]	yes	yes	2	0.0036195	78.653	0	0	0	0	0	0	0	0	0	0	0	0	0	0	0	0	0	0	0	1931000	0	0	0	0	0	0	0	1540900	3164100	2385100
AMDMIQPEIR	10	0	1202.58	>gi|512937236|ref|XP_004933718.1| PREDICTED: vacuolar protein sorting-associated protein 28 homolog, partial [Bombyx mori]	yes	yes	2	0.055585	47.559	0	0	0	0	0	0	0	0	0	0	0	0	0	0	1926300	0	0	0	0	0	0	0	0	0	0	0	0	0	0	0
YICCCSVGHAWGAPCEACPPR	21	0	2507.01	>gi|512937156|ref|XP_004933698.1| PREDICTED: fibrillin-1-like [Bombyx mori];>BGIBMGA000209-PA pep:novel sequence:nscaf1516:4470:14590:- gene:BGIBMGA000209 transcript:BGIBMGA000209-TA	yes	no	3	8.5268e-53	204.78	0	0	0	0	0	0	0	0	0	7051700	10382000	0	0	0	0	0	0	0	400310000	29945000	257030000	172050000	0	0	24033000	0	27805000	0	0	0
CECKPGYTIR	10	1	1282.58	>gi|512937156|ref|XP_004933698.1| PREDICTED: fibrillin-1-like [Bombyx mori];>BGIBMGA000209-PA pep:novel sequence:nscaf1516:4470:14590:- gene:BGIBMGA000209 transcript:BGIBMGA000209-TA	yes	no	2,3	0.00010618	150.1	0	0	0	0	0	0	0	0	0	0	3760100	15101000	0	0	0	0	0	0	0	579260000	0	0	101910000	62977000	0	23517000	0	0	0	0
VRPDVCVGGR	10	1	1113.57	>gi|512937156|ref|XP_004933698.1| PREDICTED: fibrillin-1-like [Bombyx mori];>BGIBMGA000209-PA pep:novel sequence:nscaf1516:4470:14590:- gene:BGIBMGA000209 transcript:BGIBMGA000209-TA	yes	no	2,3	0.0026506	108.43	0	0	0	0	0	0	21875000	11403000	7186300	0	0	0	0	0	0	0	0	0	0	382130000	0	0	100240000	130260000	0	25368000	0	0	0	0
DIDECVQEPR	10	0	1259.55	>gi|512937156|ref|XP_004933698.1| PREDICTED: fibrillin-1-like [Bombyx mori];>BGIBMGA000209-PA pep:novel sequence:nscaf1516:4470:14590:- gene:BGIBMGA000209 transcript:BGIBMGA000209-TA	yes	no	2	2.4704e-09	182.16	0	0	0	0	0	7803800	0	9603100	4615100	8866700	0	0	0	0	0	12323000	0	0	0	160920000	261560000	84196000	0	0	0	15740000	29582000	0	0	0
CTCPYGYAVAADGVHCR	17	0	1955.81	>gi|512937156|ref|XP_004933698.1| PREDICTED: fibrillin-1-like [Bombyx mori];>BGIBMGA000209-PA pep:novel sequence:nscaf1516:4470:14590:- gene:BGIBMGA000209 transcript:BGIBMGA000209-TA	yes	no	2,3	2.6923e-75	258.36	0	0	0	0	0	0	10719000	7935600	7365000	5035900	0	0	0	0	0	0	0	0	0	161490000	236180000	101000000	0	0	15098000	22241000	14115000	0	0	0
DVDECSRPRPVCR	13	2	1644.75	>gi|512937156|ref|XP_004933698.1| PREDICTED: fibrillin-1-like [Bombyx mori];>BGIBMGA000209-PA pep:novel sequence:nscaf1516:4470:14590:- gene:BGIBMGA000209 transcript:BGIBMGA000209-TA	yes	no	3,4	9.2725e-10	145.29	0	0	0	0	0	0	0	0	0	0	0	26120000	0	0	0	0	0	0	0	0	0	0	192230000	266920000	0	0	0	0	0	0
GMAQCVNIPGAFECR	15	0	1708.75	>gi|512937156|ref|XP_004933698.1| PREDICTED: fibrillin-1-like [Bombyx mori];>BGIBMGA000209-PA pep:novel sequence:nscaf1516:4470:14590:- gene:BGIBMGA000209 transcript:BGIBMGA000209-TA	yes	no	2	1.4328e-37	213.67	0	0	0	0	0	0	0	0	0	0	0	0	0	0	0	0	6465400	0	57379000	89530000	106640000	33717000	0	110210000	0	14595000	11578000	0	0	0
EICYDEWEAGR	11	0	1426.58	>gi|512937156|ref|XP_004933698.1| PREDICTED: fibrillin-1-like [Bombyx mori];>BGIBMGA000209-PA pep:novel sequence:nscaf1516:4470:14590:- gene:BGIBMGA000209 transcript:BGIBMGA000209-TA	yes	no	2	0.00027875	119.34	0	0	0	0	0	0	11174000	5800700	5202700	6619200	6042300	6992700	0	0	0	0	0	0	90739000	52656000	82839000	0	0	0	0	0	0	0	0	0
ICQGGMGRPNITQDIDECR	19	1	2218.99	>gi|512937156|ref|XP_004933698.1| PREDICTED: fibrillin-1-like [Bombyx mori];>BGIBMGA000209-PA pep:novel sequence:nscaf1516:4470:14590:- gene:BGIBMGA000209 transcript:BGIBMGA000209-TA	yes	no	3	2.9433e-28	165.66	0	0	0	0	0	0	0	0	0	0	0	0	0	0	0	0	0	0	109170000	0	95938000	0	0	0	0	0	0	0	0	0
DVDECSWGRPPCR	13	1	1632.68	>gi|512937156|ref|XP_004933698.1| PREDICTED: fibrillin-1-like [Bombyx mori];>BGIBMGA000209-PA pep:novel sequence:nscaf1516:4470:14590:- gene:BGIBMGA000209 transcript:BGIBMGA000209-TA	yes	no	2,3	3.7374e-12	165.7	0	0	0	0	0	0	0	5406700	0	0	0	0	0	0	0	0	0	0	0	0	92214000	57221000	0	0	0	0	0	0	0	0
ARPIQIARPECCCSEGAAWGR	21	2	2444.13	>gi|512937156|ref|XP_004933698.1| PREDICTED: fibrillin-1-like [Bombyx mori];>BGIBMGA000209-PA pep:novel sequence:nscaf1516:4470:14590:- gene:BGIBMGA000209 transcript:BGIBMGA000209-TA	yes	no	3	1.7911e-51	192.18	0	0	0	0	0	0	0	0	0	0	0	0	0	0	0	0	0	0	0	0	144430000	0	0	0	0	0	0	0	0	0
CECAPGYTITADGR	14	0	1569.66	>gi|512937156|ref|XP_004933698.1| PREDICTED: fibrillin-1-like [Bombyx mori];>BGIBMGA000209-PA pep:novel sequence:nscaf1516:4470:14590:- gene:BGIBMGA000209 transcript:BGIBMGA000209-TA	yes	no	2	1.4527e-18	190.27	0	0	0	0	0	0	0	0	0	0	0	0	0	0	0	0	0	0	0	0	137310000	0	0	0	0	0	0	0	0	0
EIPYVCAGGECR	12	0	1409.61	>gi|512937156|ref|XP_004933698.1| PREDICTED: fibrillin-1-like [Bombyx mori];>BGIBMGA000209-PA pep:novel sequence:nscaf1516:4470:14590:- gene:BGIBMGA000209 transcript:BGIBMGA000209-TA	yes	no	2	0.0023361	79.492	0	0	0	0	0	0	5220900	5111500	3068300	0	0	5158300	0	0	0	0	0	0	84917000	0	0	0	0	0	0	0	0	0	0	0
NCRDVDECDEIPHPCGR	17	1	2127.85	>gi|512937156|ref|XP_004933698.1| PREDICTED: fibrillin-1-like [Bombyx mori];>BGIBMGA000209-PA pep:novel sequence:nscaf1516:4470:14590:- gene:BGIBMGA000209 transcript:BGIBMGA000209-TA	yes	no	3,4	4.1634e-05	92.977	0	0	0	0	0	0	0	0	0	0	0	0	0	0	0	0	0	0	0	0	0	52398000	0	0	0	0	33075000	0	0	0
KEICYDEWEAGR	12	1	1554.68	>gi|512937156|ref|XP_004933698.1| PREDICTED: fibrillin-1-like [Bombyx mori];>BGIBMGA000209-PA pep:novel sequence:nscaf1516:4470:14590:- gene:BGIBMGA000209 transcript:BGIBMGA000209-TA	yes	no	2,3	1.5835e-13	160.22	0	0	0	0	0	0	0	0	0	0	0	0	0	0	0	0	0	0	0	0	85157000	0	0	0	0	0	0	0	0	0
NFNGGYVCECPAGWR	15	0	1785.74	>gi|512937156|ref|XP_004933698.1| PREDICTED: fibrillin-1-like [Bombyx mori];>BGIBMGA000209-PA pep:novel sequence:nscaf1516:4470:14590:- gene:BGIBMGA000209 transcript:BGIBMGA000209-TA	yes	no	2	1.2436e-10	136.33	0	0	0	0	0	0	3146300	2793000	0	0	0	0	0	0	0	0	0	0	0	34730000	30019000	0	0	0	0	0	0	0	0	0
AGPNNDCVDVNECR	14	0	1618.65	>gi|512937156|ref|XP_004933698.1| PREDICTED: fibrillin-1-like [Bombyx mori];>BGIBMGA000209-PA pep:novel sequence:nscaf1516:4470:14590:- gene:BGIBMGA000209 transcript:BGIBMGA000209-TA	yes	no	2	2.8249e-05	102.28	0	0	0	0	0	0	0	10463000	3082800	6733200	10175000	9155700	0	0	0	0	0	0	0	0	0	0	0	0	0	5903000	0	0	0	0
AQCCCTIGAAWGSECEICPAPGSPAR	26	0	2865.18	>gi|512937156|ref|XP_004933698.1| PREDICTED: fibrillin-1-like [Bombyx mori];>BGIBMGA000209-PA pep:novel sequence:nscaf1516:4470:14590:- gene:BGIBMGA000209 transcript:BGIBMGA000209-TA	yes	no	3	0.01891	50.498	0	0	0	0	0	0	0	0	0	0	0	0	0	0	0	0	0	0	19931000	17191000	0	0	0	0	0	0	0	0	0	0
AAPATSAAPAASPGPPAPGHVTK	23	0	2023.05	>gi|512937156|ref|XP_004933698.1| PREDICTED: fibrillin-1-like [Bombyx mori];>BGIBMGA000209-PA pep:novel sequence:nscaf1516:4470:14590:- gene:BGIBMGA000209 transcript:BGIBMGA000209-TA	yes	no	3	0.00077594	61.703	0	0	0	0	0	0	0	0	3790100	5725300	10824000	8579200	0	0	0	0	0	0	0	0	0	0	0	0	0	0	0	0	0	0
CHNTAGSFR	9	0	1048.45	>gi|512937156|ref|XP_004933698.1| PREDICTED: fibrillin-1-like [Bombyx mori];>BGIBMGA000209-PA pep:novel sequence:nscaf1516:4470:14590:- gene:BGIBMGA000209 transcript:BGIBMGA000209-TA	yes	no	2	0.040809	53.756	0	0	0	0	0	0	0	0	0	0	0	0	0	0	0	0	0	0	0	0	0	17762000	0	0	0	0	0	0	0	0
EGGMVCR	7	0	807.337	>gi|512937156|ref|XP_004933698.1| PREDICTED: fibrillin-1-like [Bombyx mori];>BGIBMGA000209-PA pep:novel sequence:nscaf1516:4470:14590:- gene:BGIBMGA000209 transcript:BGIBMGA000209-TA	yes	no	2	0.066658	68.422	0	0	0	0	0	0	0	0	0	0	13758000	0	0	0	0	0	0	0	0	0	0	0	0	0	0	0	0	0	0	0
CPAPDSAEFMR	11	0	1279.53	>gi|512937156|ref|XP_004933698.1| PREDICTED: fibrillin-1-like [Bombyx mori];>BGIBMGA000209-PA pep:novel sequence:nscaf1516:4470:14590:- gene:BGIBMGA000209 transcript:BGIBMGA000209-TA	yes	no	2	0.029051	78.342	0	0	0	0	0	0	0	0	0	0	0	0	0	0	0	0	0	0	7688300	0	0	0	0	0	0	0	0	0	0	0
ITPSIDECEDVDECGDQR	18	0	2136.86	>gi|512937156|ref|XP_004933698.1| PREDICTED: fibrillin-1-like [Bombyx mori];>BGIBMGA000209-PA pep:novel sequence:nscaf1516:4470:14590:- gene:BGIBMGA000209 transcript:BGIBMGA000209-TA	yes	no	2	0.00025724	79.311	0	0	0	0	0	0	6157100	0	0	0	0	0	0	0	0	0	0	0	0	0	0	0	0	0	0	0	0	0	0	0
TAAVCVDERK	10	1	1147.57	>gi|512937156|ref|XP_004933698.1| PREDICTED: fibrillin-1-like [Bombyx mori];>BGIBMGA000209-PA pep:novel sequence:nscaf1516:4470:14590:- gene:BGIBMGA000209 transcript:BGIBMGA000209-TA	yes	no	2	0.011043	73.499	0	0	0	0	0	0	0	0	0	0	3068800	2927500	0	0	0	0	0	0	0	0	0	0	0	0	0	0	0	0	0	0
CPPNYEIVSDGTACYDSR	18	0	2102.87	>gi|512937156|ref|XP_004933698.1| PREDICTED: fibrillin-1-like [Bombyx mori];>BGIBMGA000208-PA pep:novel sequence:nscaf1516:14860:16509:- gene:BGIBMGA000208 transcript:BGIBMGA000208-TA	yes	no	2,3	3.6346e-06	99.569	0	0	0	0	0	0	0	0	0	0	0	0	0	0	0	0	0	0	0	19246000	37202000	0	0	0	0	0	0	0	0	0
CSGPIPTDVIR	11	0	1213.61	>gi|512937156|ref|XP_004933698.1| PREDICTED: fibrillin-1-like [Bombyx mori];>BGIBMGA000207-PA pep:novel sequence:nscaf1516:17475:22197:- gene:BGIBMGA000207 transcript:BGIBMGA000207-TA	yes	no	2	8.6109e-06	156.58	0	0	0	0	0	0	14407000	8706500	6957400	7695900	6695400	6769300	0	0	0	0	15764000	13899000	330980000	66245000	158250000	103650000	9820400	95199000	0	0	0	0	0	0
NIIGGFTCDCFPGYEK	16	0	1876.81	>gi|512937156|ref|XP_004933698.1| PREDICTED: fibrillin-1-like [Bombyx mori];>BGIBMGA000207-PA pep:novel sequence:nscaf1516:17475:22197:- gene:BGIBMGA000207 transcript:BGIBMGA000207-TA	yes	no	2	4.1717e-19	144.29	0	0	0	0	0	0	18455000	0	13023000	24437000	15783000	18149000	0	0	0	7080900	0	6680900	259030000	96086000	108060000	55456000	75576000	43497000	14173000	14550000	24666000	0	0	0
AVCCCSAIGK	10	0	1124.48	>gi|512937156|ref|XP_004933698.1| PREDICTED: fibrillin-1-like [Bombyx mori];>BGIBMGA000207-PA pep:novel sequence:nscaf1516:17475:22197:- gene:BGIBMGA000207 transcript:BGIBMGA000207-TA	yes	no	1,2	0.005402	79.974	0	0	0	0	0	0	0	0	8256300	9289200	14288000	16085000	2579900	0	0	0	0	0	0	128470000	0	0	0	73488000	0	0	0	0	0	0
ADDFSK	6	0	681.297	>gi|512937156|ref|XP_004933698.1| PREDICTED: fibrillin-1-like [Bombyx mori];>BGIBMGA000207-PA pep:novel sequence:nscaf1516:17475:22197:- gene:BGIBMGA000207 transcript:BGIBMGA000207-TA	yes	no	1,2	0.0087862	132.94	0	0	0	0	0	0	0	0	0	0	0	0	0	0	0	9941300	0	0	61257000	79114000	45097000	14643000	0	12574000	0	0	0	0	0	0
SHCDDIDECAEDAAR	15	0	1762.65	>gi|512937156|ref|XP_004933698.1| PREDICTED: fibrillin-1-like [Bombyx mori];>BGIBMGA000207-PA pep:novel sequence:nscaf1516:17475:22197:- gene:BGIBMGA000207 transcript:BGIBMGA000207-TA	yes	no	2,3	1.6622e-18	170.79	0	0	0	0	0	0	0	0	0	7737500	11048000	21309000	0	0	0	0	0	0	0	0	9227300	111760000	0	0	0	0	0	0	0	0
NIIGGFTCDCFPGYEKDSK	19	1	2206.97	>gi|512937156|ref|XP_004933698.1| PREDICTED: fibrillin-1-like [Bombyx mori];>BGIBMGA000207-PA pep:novel sequence:nscaf1516:17475:22197:- gene:BGIBMGA000207 transcript:BGIBMGA000207-TA	yes	no	3	1.228e-05	97.32	0	0	0	0	0	0	0	0	0	0	0	0	0	0	0	0	0	0	33216000	34591000	0	0	16166000	0	0	0	0	0	0	0
ICVDIDECADNDAICR	16	0	1937.79	>gi|512937156|ref|XP_004933698.1| PREDICTED: fibrillin-1-like [Bombyx mori];>BGIBMGA000207-PA pep:novel sequence:nscaf1516:17475:22197:- gene:BGIBMGA000207 transcript:BGIBMGA000207-TA	yes	no	2	6.0094e-05	87.932	0	0	0	0	0	0	0	0	0	3313300	0	0	0	0	0	0	0	0	0	0	0	0	0	0	0	0	0	0	0	0
NIDGGFECICKPGYESGSEGAICR	24	1	2675.14	>gi|512937156|ref|XP_004933698.1| PREDICTED: fibrillin-1-like [Bombyx mori];>BGIBMGA000206-PA pep:novel sequence:nscaf1516:24083:29311:- gene:BGIBMGA000206 transcript:BGIBMGA000206-TA	yes	no	3	4.0657e-45	190.88	0	0	0	0	0	0	36840000	29045000	19192000	28863000	33475000	30783000	0	5848200	5368300	0	0	0	0	260280000	231110000	147240000	1196600000	0	207510000	0	0	0	0	0
VVDGQCEAAAPEIIIR	16	0	1739.89	>gi|512937156|ref|XP_004933698.1| PREDICTED: fibrillin-1-like [Bombyx mori];>BGIBMGA000206-PA pep:novel sequence:nscaf1516:24083:29311:- gene:BGIBMGA000206 transcript:BGIBMGA000206-TA	yes	no	2,3	1.0742e-28	182.18	0	0	0	0	0	0	22739000	10701000	10362000	16912000	9120400	9079000	1944000	2217000	2472200	8313300	0	9185200	89174000	166670000	169680000	33952000	127690000	127650000	0	0	10261000	0	0	0
RVVDGQCEAAAPEIIIR	17	1	1895.99	>gi|512937156|ref|XP_004933698.1| PREDICTED: fibrillin-1-like [Bombyx mori];>BGIBMGA000206-PA pep:novel sequence:nscaf1516:24083:29311:- gene:BGIBMGA000206 transcript:BGIBMGA000206-TA	yes	no	2,3	8.8292e-25	162.26	0	0	0	0	0	0	17376000	14616000	15296000	0	14570000	13126000	0	0	0	5352800	0	0	215050000	80205000	148650000	85576000	0	0	0	0	0	0	0	0
CECIPGFTISNDGR	14	0	1624.7	>gi|512937156|ref|XP_004933698.1| PREDICTED: fibrillin-1-like [Bombyx mori];>BGIBMGA000206-PA pep:novel sequence:nscaf1516:24083:29311:- gene:BGIBMGA000206 transcript:BGIBMGA000206-TA	yes	no	2	5.4833e-12	153.32	0	0	0	0	0	0	11117000	11233000	6025900	6127000	6012200	7265600	0	0	0	0	0	0	74668000	115620000	155180000	0	42699000	87707000	0	0	0	0	0	0
QECCCSVGIAWGSPCAPCDPDHCPCPK	27	0	3204.21	>gi|512937156|ref|XP_004933698.1| PREDICTED: fibrillin-1-like [Bombyx mori];>BGIBMGA000206-PA pep:novel sequence:nscaf1516:24083:29311:- gene:BGIBMGA000206 transcript:BGIBMGA000206-TA	yes	no	3	9.7027e-24	153.84	0	0	0	0	0	0	7692500	5649300	0	5922500	5792800	0	0	0	0	0	0	0	154920000	48264000	92591000	57794000	0	0	12555000	0	15786000	0	0	0
DVDECRDNPR	10	1	1274.53	>gi|512937156|ref|XP_004933698.1| PREDICTED: fibrillin-1-like [Bombyx mori];>BGIBMGA000206-PA pep:novel sequence:nscaf1516:24083:29311:- gene:BGIBMGA000206 transcript:BGIBMGA000206-TA	yes	no	2,3	4.7233e-16	164.65	0	0	0	0	0	0	0	0	9513900	0	24479000	10584000	0	0	0	0	0	0	0	113480000	0	0	0	0	0	31985000	0	0	0	0
CICDPGYHPDADGICR	16	0	1904.76	>gi|512937156|ref|XP_004933698.1| PREDICTED: fibrillin-1-like [Bombyx mori];>BGIBMGA000206-PA pep:novel sequence:nscaf1516:24083:29311:- gene:BGIBMGA000206 transcript:BGIBMGA000206-TA	yes	no	3	5.2512e-09	117	0	0	0	0	0	0	0	0	0	0	0	0	0	0	0	0	0	0	0	0	74887000	0	0	0	0	0	0	0	0	0
GACVDVDECEEQR	13	0	1565.61	>gi|512937156|ref|XP_004933698.1| PREDICTED: fibrillin-1-like [Bombyx mori];>BGIBMGA000206-PA pep:novel sequence:nscaf1516:24083:29311:- gene:BGIBMGA000206 transcript:BGIBMGA000206-TA	yes	no	2	1.3627e-05	112.51	0	0	0	0	0	0	5228800	0	5366700	4464500	6088000	6547000	0	0	0	0	0	0	0	0	0	0	0	0	0	0	17406000	0	0	0
CICDPGYHPDADGICRDIDECDMHQSYCAGGQCR	34	1	4087.55	>gi|512937156|ref|XP_004933698.1| PREDICTED: fibrillin-1-like [Bombyx mori];>BGIBMGA000206-PA pep:novel sequence:nscaf1516:24083:29311:- gene:BGIBMGA000206 transcript:BGIBMGA000206-TA	yes	no	5	0.17353	27.99	0	0	0	0	0	0	0	0	0	0	0	0	0	0	0	0	0	0	0	28455000	0	0	0	0	0	0	0	0	0	0
IDGATCR	7	0	791.36	>gi|512937156|ref|XP_004933698.1| PREDICTED: fibrillin-1-like [Bombyx mori];>BGIBMGA000206-PA pep:novel sequence:nscaf1516:24083:29311:- gene:BGIBMGA000206 transcript:BGIBMGA000206-TA	yes	no	2	0.0050079	127.84	0	0	0	0	0	0	0	0	12401000	0	0	0	0	0	0	0	0	0	0	0	0	0	0	0	0	0	0	0	0	0
GAICTGAIEGVVCTR	15	0	1562.75	>gi|512937156|ref|XP_004933698.1| PREDICTED: fibrillin-1-like [Bombyx mori]	yes	yes	2,3	1.3437e-34	207.31	0	0	5452300	0	0	0	0	12477000	21008000	22930000	0	8731000	0	0	0	0	0	0	659960000	322620000	310550000	130800000	239670000	130610000	0	0	0	0	0	0
TCIDEVQDICYEKYEEGHCTGPGQNAVTR	29	1	3428.47	>gi|512937156|ref|XP_004933698.1| PREDICTED: fibrillin-1-like [Bombyx mori]	yes	yes	3,4	3.1473e-70	209.58	0	0	0	0	0	0	40791000	38365000	24233000	29978000	30042000	52083000	0	8702900	0	0	0	0	178770000	162220000	212890000	85573000	0	0	74693000	83071000	92166000	0	0	0
VGSCYAYISETGECADRIPVAISNR	25	1	2787.3	>gi|512937156|ref|XP_004933698.1| PREDICTED: fibrillin-1-like [Bombyx mori]	yes	yes	3,4	1.7198e-70	219.04	0	0	0	0	0	0	23461000	13434000	9107700	28098000	16639000	17644000	0	0	0	0	0	0	217920000	250640000	202850000	116690000	0	120840000	33251000	37777000	20493000	0	0	0
CVCFHGISGPR	11	0	1288.58	>gi|512937156|ref|XP_004933698.1| PREDICTED: fibrillin-1-like [Bombyx mori]	yes	yes	2,3	1.348e-22	219.5	0	0	0	0	0	0	0	0	0	0	0	0	0	0	0	0	0	0	0	117790000	615570000	148540000	0	0	0	0	0	0	0	0
AWGDICTPCPPR	12	0	1428.63	>gi|512937156|ref|XP_004933698.1| PREDICTED: fibrillin-1-like [Bombyx mori]	yes	yes	2	7.5052e-13	187.31	0	0	0	0	0	0	8958500	6550200	4154500	3326700	4213700	5066000	0	0	0	0	0	10350000	399910000	88123000	206560000	54395000	0	0	0	12386000	0	0	0	0
TGPCYTETR	9	0	1083.47	>gi|512937156|ref|XP_004933698.1| PREDICTED: fibrillin-1-like [Bombyx mori]	yes	yes	2	2.2205e-05	170.5	0	0	0	0	0	0	22253000	13250000	12551000	10277000	17309000	16166000	3737100	0	4009600	20596000	11434000	0	0	275430000	0	42933000	119120000	108210000	0	0	23496000	0	0	0
GGTCINRPGDFECR	14	1	1637.7	>gi|512937156|ref|XP_004933698.1| PREDICTED: fibrillin-1-like [Bombyx mori]	yes	yes	2,3	1.8136e-11	146.59	0	0	0	0	0	0	0	0	0	9654800	9635600	11745000	0	0	0	45620000	0	0	0	0	224650000	385980000	0	0	0	0	11737000	0	0	0
CVNTEGDYYCICNPHFIPSPDKK	23	1	2813.22	>gi|512937156|ref|XP_004933698.1| PREDICTED: fibrillin-1-like [Bombyx mori]	yes	yes	3,4	1.0129e-33	168.3	0	0	0	0	0	0	8111000	17494000	5418000	9375300	6678800	7516700	0	0	0	0	0	0	173410000	174240000	62739000	0	0	0	13364000	26367000	24169000	0	0	0
INECMIR	7	0	934.436	>gi|512937156|ref|XP_004933698.1| PREDICTED: fibrillin-1-like [Bombyx mori]	yes	yes	2	0.001167	154.01	0	5325100	0	0	0	0	20462000	14406000	10709000	7544100	9363300	11148000	0	0	0	35342000	29898000	17994000	0	0	77851000	132320000	0	0	0	0	34049000	0	0	0
ECQDIDECAAVPGICSGGR	19	0	2092.86	>gi|512937156|ref|XP_004933698.1| PREDICTED: fibrillin-1-like [Bombyx mori]	yes	yes	2,3	4.121e-39	189.48	0	0	0	0	0	0	7227400	5313500	4574600	5362700	4924400	4568000	0	0	0	0	0	0	132740000	67231000	106560000	50825000	0	0	0	0	0	0	0	0
FCIDGR	6	0	766.343	>gi|512937156|ref|XP_004933698.1| PREDICTED: fibrillin-1-like [Bombyx mori]	yes	yes	2	0.011348	128	0	0	0	0	0	0	14576000	0	0	0	0	0	0	0	0	32382000	0	0	0	0	294640000	0	0	0	0	0	0	0	0	0
ESCYTEMTGGR	11	0	1289.5	>gi|512937156|ref|XP_004933698.1| PREDICTED: fibrillin-1-like [Bombyx mori]	yes	yes	2	5.0684e-05	141.08	0	0	0	0	0	0	16332000	13713000	9486900	0	0	10510000	0	0	0	0	0	0	0	123950000	0	65676000	0	0	0	0	0	0	0	0
CSDIDCPVGHIR	12	0	1427.63	>gi|512937156|ref|XP_004933698.1| PREDICTED: fibrillin-1-like [Bombyx mori]	yes	yes	3	1.0456e-12	185.77	0	0	0	0	0	0	14056000	0	0	0	0	0	0	0	0	0	0	0	0	0	91023000	105350000	0	0	0	0	0	0	0	0
CVNTYGMFK	9	0	1118.49	>gi|512937156|ref|XP_004933698.1| PREDICTED: fibrillin-1-like [Bombyx mori]	yes	yes	2	0.087864	50.04	0	0	0	0	0	0	0	0	0	0	0	0	0	0	0	0	0	0	0	0	70945000	30619000	0	0	0	0	0	0	0	0
GATEWTHICGGGAIPPNWR	19	0	2078.97	>gi|512937156|ref|XP_004933698.1| PREDICTED: fibrillin-1-like [Bombyx mori]	yes	yes	3	0.035715	42.382	0	0	0	0	0	0	0	0	0	0	0	0	0	0	0	0	0	0	4696400	0	0	0	0	16183000	0	0	0	0	0	0
TCIDEVQDICYEK	13	0	1671.71	>gi|512937156|ref|XP_004933698.1| PREDICTED: fibrillin-1-like [Bombyx mori]	yes	yes	2	2.5586e-05	109.22	0	0	0	0	0	0	0	0	0	0	0	0	0	0	0	0	0	0	0	7873200	8761400	0	0	0	0	0	0	0	0	0
NIATKECQDIDECAAVPGICSGGR	24	1	2620.17	>gi|512937156|ref|XP_004933698.1| PREDICTED: fibrillin-1-like [Bombyx mori]	yes	yes	3	0.00017775	82.477	0	0	0	0	0	0	0	0	0	0	0	0	0	0	0	0	0	0	0	0	0	16297000	0	0	0	0	0	0	0	0
QICCATVGR	9	0	1063.49	>gi|512937156|ref|XP_004933698.1| PREDICTED: fibrillin-1-like [Bombyx mori]	yes	yes	2	0.0030816	101.46	0	0	0	0	0	0	0	0	0	0	11118000	0	0	0	0	0	0	0	0	0	0	0	0	0	0	0	0	0	0	0
CDCPPGITIDSTGNR	15	0	1661.71	>gi|512937156|ref|XP_004933698.1| PREDICTED: fibrillin-1-like [Bombyx mori]	yes	yes	2	0.0015837	79.022	0	0	0	0	0	0	3414200	2974500	0	0	0	0	0	0	0	0	0	0	0	0	0	0	0	0	0	0	0	0	0	0
AWGHPCER	8	0	1011.43	>gi|512937156|ref|XP_004933698.1| PREDICTED: fibrillin-1-like [Bombyx mori]	yes	yes	2	0.036792	60.59	0	0	0	0	0	0	0	5287100	0	0	0	0	0	0	0	0	0	0	0	0	0	0	0	0	0	0	0	0	0	0
VCIDIDECAIEYCK	14	0	1786.76	>gi|512937156|ref|XP_004933698.1| PREDICTED: fibrillin-1-like [Bombyx mori]	yes	yes	2	0.021451	55.841	0	0	0	0	0	0	0	0	0	3904100	0	0	0	0	0	0	0	0	0	0	0	0	0	0	0	0	0	0	0	0
DCCCGYNMGR	10	0	1291.42	>gi|512937156|ref|XP_004933698.1| PREDICTED: fibrillin-1-like [Bombyx mori]	yes	yes	2	0.071414	43.512	0	0	0	0	0	0	0	0	0	0	0	0	0	1737300	1621700	0	0	0	0	0	0	0	0	0	0	0	0	0	0	0
TFIADVSDEK	10	0	1123.54	>gi|512937112|ref|XP_004933687.1| PREDICTED: uncharacterized protein LOC101736300, partial [Bombyx mori];>gi|512938031|ref|XP_004933908.1| PREDICTED: saccharopine dehydrogenase-like oxidoreductase-like, partial [Bombyx mori]	no	no	2	0.0098689	68.069	7219200	7838000	7443700	0	0	0	0	0	0	0	0	0	0	0	0	0	0	0	0	0	0	0	0	0	0	0	0	0	0	0
SGGVITTGAAFK	12	0	1107.59	>gi|512937112|ref|XP_004933687.1| PREDICTED: uncharacterized protein LOC101736300, partial [Bombyx mori];>BGIBMGA014478-PA pep:novel sequence:scaffold710:31691:35848:- gene:BGIBMGA014478 transcript:BGIBMGA014478-TA	yes	no	2	0.00010577	104.87	12821000	9865000	9845200	0	0	0	0	0	0	0	0	0	0	0	0	0	0	0	0	0	29245000	0	0	0	0	0	0	0	0	0
GGASCIPFIGADESVVHR	18	0	1870.9	>gi|512937112|ref|XP_004933687.1| PREDICTED: uncharacterized protein LOC101736300, partial [Bombyx mori];>BGIBMGA014478-PA pep:novel sequence:scaffold710:31691:35848:- gene:BGIBMGA014478 transcript:BGIBMGA014478-TA	yes	no	3	3.4324e-06	100.35	0	0	0	0	0	0	0	0	0	0	0	0	0	0	0	0	0	0	5174600	15310000	0	0	0	0	0	0	0	0	0	0
IYRDSR	6	1	808.419	>gi|512937112|ref|XP_004933687.1| PREDICTED: uncharacterized protein LOC101736300, partial [Bombyx mori]	no	no	1,2	0.0071675	142.63	118110000	0	137420000	0	0	299670000	1350700000	1063800000	684640000	2189100000	2038200000	3245500000	2996100000	3180200000	3012500000	2324000000	0	1998200000	0	2342200000	2011500000	3576500000	2041100000	2478600000	2353800000	829780000	2380400000	15382000000	13489000000	10041000000
FVEMCVVR	8	0	1038.5	>gi|512936951|ref|XP_004933645.1| PREDICTED: uncharacterized protein LOC101739986 [Bombyx mori];>BGIBMGA014456-PA pep:novel sequence:scaffold693:12763:17207:+ gene:BGIBMGA014456 transcript:BGIBMGA014456-TA	yes	no	2	0.0021404	124.08	0	0	0	0	0	0	0	0	0	0	0	0	43604000	62902000	69003000	0	0	0	0	0	0	0	0	0	0	0	0	47859000	39970000	76731000
VAINGVHFCEFPHR	14	0	1681.81	>gi|512936951|ref|XP_004933645.1| PREDICTED: uncharacterized protein LOC101739986 [Bombyx mori];>BGIBMGA014456-PA pep:novel sequence:scaffold693:12763:17207:+ gene:BGIBMGA014456 transcript:BGIBMGA014456-TA	yes	no	3,4	6.9805e-10	141.32	0	0	0	0	0	0	0	0	0	7004500	5907700	5752300	22763000	27023000	32267000	0	0	0	0	0	0	0	0	0	0	0	0	16800000	12708000	20697000
VPPGAQR	7	0	723.403	>gi|512936951|ref|XP_004933645.1| PREDICTED: uncharacterized protein LOC101739986 [Bombyx mori];>BGIBMGA014456-PA pep:novel sequence:scaffold693:12763:17207:+ gene:BGIBMGA014456 transcript:BGIBMGA014456-TA	yes	no	2	0.06044	76.592	0	0	0	0	0	0	0	0	0	0	0	0	41085000	10712000	24389000	0	0	0	0	0	0	0	0	0	0	0	0	18714000	12446000	0
FAINIQCGPNTDPR	14	0	1601.76	>gi|512936951|ref|XP_004933645.1| PREDICTED: uncharacterized protein LOC101739986 [Bombyx mori];>BGIBMGA014456-PA pep:novel sequence:scaffold693:12763:17207:+ gene:BGIBMGA014456 transcript:BGIBMGA014456-TA	yes	no	2	1.0774e-05	109.44	0	0	0	0	0	0	0	0	0	0	2912100	0	17143000	15163000	6593200	0	0	0	0	0	0	0	0	0	0	0	0	9273400	14802000	0
DDIAIHINFR	10	0	1212.63	>gi|512936951|ref|XP_004933645.1| PREDICTED: uncharacterized protein LOC101739986 [Bombyx mori];>BGIBMGA014456-PA pep:novel sequence:scaffold693:12763:17207:+ gene:BGIBMGA014456 transcript:BGIBMGA014456-TA	yes	no	2	0.030402	69.275	0	0	0	0	0	0	0	0	0	0	0	0	4829200	4880800	0	0	0	0	0	0	0	0	0	0	0	0	0	0	0	0
MYSGFGGQVDFIR	13	0	1475.69	>gi|512936895|ref|XP_004933631.1| PREDICTED: acetyl-CoA hydrolase-like [Bombyx mori];>BGIBMGA014218-PA pep:novel sequence:nscaf773:28530:31383:- gene:BGIBMGA014218 transcript:BGIBMGA014218-TA	yes	no	2	0.001906	79.633	0	0	0	0	0	0	0	0	0	0	0	0	0	0	0	0	0	0	0	8353600	0	0	0	0	0	0	0	0	0	0
SDAIPIFIQDIPK	13	0	1455.8	>gi|512936895|ref|XP_004933631.1| PREDICTED: acetyl-CoA hydrolase-like [Bombyx mori];>BGIBMGA014217-PA pep:novel sequence:nscaf773:33132:42222:- gene:BGIBMGA014217 transcript:BGIBMGA014217-TA	yes	no	2	0.063302	49.298	0	0	0	0	0	0	0	0	0	0	0	0	0	0	0	0	0	0	54577000	53220000	47907000	0	0	0	0	0	0	0	0	0
IVGSFIVGNR	10	0	1060.6	>gi|512936895|ref|XP_004933631.1| PREDICTED: acetyl-CoA hydrolase-like [Bombyx mori];>BGIBMGA014217-PA pep:novel sequence:nscaf773:33132:42222:- gene:BGIBMGA014217 transcript:BGIBMGA014217-TA	yes	no	2	0.0024588	95.523	0	0	0	0	0	0	0	0	0	0	0	0	0	0	0	0	0	0	0	6314900	13565000	0	0	0	0	0	0	0	0	0
AASAEETEIGR	11	0	1132.54	>gi|512936895|ref|XP_004933631.1| PREDICTED: acetyl-CoA hydrolase-like [Bombyx mori];>BGIBMGA014217-PA pep:novel sequence:nscaf773:33132:42222:- gene:BGIBMGA014217 transcript:BGIBMGA014217-TA	yes	no	2	0.0014107	91.937	0	0	0	0	0	0	0	0	0	1260700	1789100	0	0	0	0	0	0	0	0	0	0	0	0	0	0	0	0	5466700	6145800	0
CPNPNCGNTNFSWR	14	0	1722.7	>gi|512936875|ref|XP_004933626.1| PREDICTED: RNA-binding protein cabeza-like, partial [Bombyx mori];>BGIBMGA006796-PA pep:novel sequence:nscaf2857:8794:17414:+ gene:BGIBMGA006796 transcript:BGIBMGA006796-TA	yes	no	2	0.026438	52.265	0	0	0	0	0	0	3232600	0	0	1799700	2976400	3532600	0	0	0	0	0	0	0	0	7263400	0	0	0	0	0	0	0	0	0
GGSNYGGSDR	10	0	968.395	>gi|512936875|ref|XP_004933626.1| PREDICTED: RNA-binding protein cabeza-like, partial [Bombyx mori]	yes	yes	2	0.044928	50.284	0	0	0	0	0	0	0	0	2354500	0	0	0	0	0	0	0	0	0	0	0	0	0	0	0	0	0	0	0	0	0
IFEQEGFK	8	0	996.492	>gi|512936646|ref|XP_004933568.1| PREDICTED: leucine-rich repeat-containing protein 15-like [Bombyx mori];>BGIBMGA014001-PA pep:novel sequence:nscaf3099:3363346:3372497:+ gene:BGIBMGA014001 transcript:BGIBMGA014001-TA	yes	no	2	0.0044255	106.04	9526200	10903000	10370000	16955000	0	14435000	0	0	0	0	0	0	0	0	0	0	7431000	15219000	0	0	0	0	0	0	0	0	0	0	0	0
MVIEIMEMTCR	11	0	1411.63	>gi|512936533|ref|XP_004933541.1| PREDICTED: protein lingerer-like [Bombyx mori];>BGIBMGA013974-PA pep:novel sequence:nscaf3099:1720970:1749549:+ gene:BGIBMGA013974 transcript:BGIBMGA013974-TA	yes	no	2	0.00074992	100.72	0	0	0	0	0	0	0	0	0	4838700	6830600	4624700	1746300	2484800	1764700	0	0	0	0	0	0	0	0	0	0	0	0	0	0	0
DGAFGISAGDR	11	0	1064.49	>gi|512936533|ref|XP_004933541.1| PREDICTED: protein lingerer-like [Bombyx mori];>BGIBMGA013974-PA pep:novel sequence:nscaf3099:1720970:1749549:+ gene:BGIBMGA013974 transcript:BGIBMGA013974-TA	yes	no	2	0.026515	55.452	0	0	0	0	0	0	0	0	0	0	0	0	0	0	0	0	0	0	13941000	0	0	0	0	0	0	0	0	0	0	0
VGSYAQQQQPAYDAQDNYKPGAQYTGAAGK	30	1	3174.46	>gi|512936533|ref|XP_004933541.1| PREDICTED: protein lingerer-like [Bombyx mori];>BGIBMGA013974-PA pep:novel sequence:nscaf3099:1720970:1749549:+ gene:BGIBMGA013974 transcript:BGIBMGA013974-TA	yes	no	3	0.015325	58.477	0	0	0	0	0	0	5691400	0	0	0	0	7964000	0	0	0	0	0	0	0	0	0	0	0	0	0	0	0	0	0	0
AKPQATTEQIR	11	1	1241.67	>gi|512936533|ref|XP_004933541.1| PREDICTED: protein lingerer-like [Bombyx mori];>BGIBMGA013974-PA pep:novel sequence:nscaf3099:1720970:1749549:+ gene:BGIBMGA013974 transcript:BGIBMGA013974-TA	yes	no	2	0.0066858	88.596	0	0	0	0	0	0	0	0	0	0	0	7369800	0	0	0	0	0	0	0	0	0	0	0	0	0	0	0	0	0	0
PYFKPTPFPGAR	12	1	1376.72	>gi|512936349|ref|XP_004933497.1| PREDICTED: uncharacterized protein LOC101746878 [Bombyx mori]	yes	yes	2,3	8.2595e-14	188.06	59350000	68759000	76952000	211660000	550690000	170140000	32124000	9000600	0	35163000	86178000	82772000	34233000	111600000	103310000	22203000	0	207680000	1546400000	1838800000	339410000	1589900000	0	0	110030000	100620000	171830000	0	0	0
PVIGQPGYVPISTGPAYVNR	20	0	2084.11	>gi|512936349|ref|XP_004933497.1| PREDICTED: uncharacterized protein LOC101746878 [Bombyx mori]	yes	yes	2,3	7.2441e-82	245.97	226980000	230480000	251650000	526160000	2085700000	765380000	3028300	1373800	1516100	0	0	0	0	0	0	12868000	11098000	17283000	4011700	6362300	0	0	0	0	0	0	0	0	0	0
PVIGQPGYVPISTGPAYVNRPYNR	24	1	2614.37	>gi|512936349|ref|XP_004933497.1| PREDICTED: uncharacterized protein LOC101746878 [Bombyx mori]	yes	yes	3,4	2.9701e-101	238.64	72461000	82647000	85960000	380170000	329170000	752360000	0	0	0	0	0	0	0	0	0	0	0	0	0	0	0	0	0	0	0	0	0	0	0	0
PQRPIVINDPDPFFAQPTVGNGYEPIDNRPYIVNPPK	37	2	4174.13	>gi|512936349|ref|XP_004933497.1| PREDICTED: uncharacterized protein LOC101746878 [Bombyx mori]	yes	yes	4	1.0867e-61	193.4	219120000	221410000	248050000	149090000	177990000	451550000	0	0	0	0	0	0	0	0	0	0	0	0	0	0	0	0	0	0	0	0	0	0	0	0
PIVINDPDPFFAQPTVGNGYEPIDNRPYIVNPPK	34	1	3792.92	>gi|512936349|ref|XP_004933497.1| PREDICTED: uncharacterized protein LOC101746878 [Bombyx mori]	yes	yes	3,4	7.3522e-62	206.16	164520000	150590000	151470000	337540000	0	560230000	0	0	0	0	0	0	0	0	0	0	0	0	0	0	0	0	0	0	0	0	0	0	0	0
VIISNPDPGFSR	12	0	1300.68	>gi|512936349|ref|XP_004933497.1| PREDICTED: uncharacterized protein LOC101746878 [Bombyx mori]	yes	yes	2	9.1244e-13	186.46	123090000	116490000	105590000	204270000	501870000	233150000	0	0	0	0	0	0	0	0	0	0	0	0	0	0	0	0	0	0	0	0	0	0	0	0
PTPFPGAR	8	0	841.445	>gi|512936349|ref|XP_004933497.1| PREDICTED: uncharacterized protein LOC101746878 [Bombyx mori]	yes	yes	2	0.0022884	120.49	54995000	63748000	72624000	103160000	173620000	148570000	16412000	10405000	4860100	9514700	13310000	16691000	14007000	18010000	16956000	0	0	0	0	0	0	0	0	0	0	0	0	0	0	0
DYNPNGNGYEPIDNGAYYVDPPQGR	25	0	2784.21	>gi|512936349|ref|XP_004933497.1| PREDICTED: uncharacterized protein LOC101746878 [Bombyx mori]	yes	yes	2,3	5.3859e-11	120.85	102020000	100560000	35619000	134470000	0	213300000	0	0	0	0	0	0	0	0	0	0	0	0	0	0	0	0	0	0	0	0	0	0	0	0
PVIGQPGYVPISTGPAYVNRPYNRPQR	27	2	2995.58	>gi|512936349|ref|XP_004933497.1| PREDICTED: uncharacterized protein LOC101746878 [Bombyx mori]	yes	yes	4	2.5026e-10	124.86	0	0	0	0	244470000	92842000	0	0	0	0	0	0	0	0	0	0	0	0	0	0	0	0	0	0	0	0	0	0	0	0
PYNRPQR	7	1	929.483	>gi|512936349|ref|XP_004933497.1| PREDICTED: uncharacterized protein LOC101746878 [Bombyx mori]	yes	yes	3	0.011038	115.3	0	82041000	56343000	0	0	0	0	0	0	0	0	0	0	0	0	0	0	0	0	0	0	0	0	0	0	0	0	0	0	0
DYNPNGNGYEPIDNGAYYVDPPQGRPYFKPTPFPGAR	37	2	4142.92	>gi|512936349|ref|XP_004933497.1| PREDICTED: uncharacterized protein LOC101746878 [Bombyx mori]	yes	yes	4	5.8769e-06	65.377	0	0	0	0	0	0	0	0	0	0	0	0	0	0	0	0	0	0	0	0	0	0	69439000	36766000	0	0	0	0	0	0
TISSVIQDAGK	11	0	1117.6	>gi|512936231|ref|XP_004933467.1| PREDICTED: transmembrane protein 214-like isoform X1 [Bombyx mori];>BGIBMGA001842-PA pep:novel sequence:nscaf2204:4299942:4311777:- gene:BGIBMGA001842 transcript:BGIBMGA001842-TA;>gi|512936235|ref|XP_004933468.1| PREDICTED: transmembrane protein 214-like isoform X2 [Bombyx mori]	yes	no	2	0.0017421	88.441	0	0	0	0	0	0	8492900	8427600	6342900	10299000	6477800	6223000	0	0	0	0	0	0	0	22479000	0	0	0	0	0	0	0	0	0	0
SSGQWEVVGK	10	0	1075.53	>gi|512936231|ref|XP_004933467.1| PREDICTED: transmembrane protein 214-like isoform X1 [Bombyx mori];>BGIBMGA001842-PA pep:novel sequence:nscaf2204:4299942:4311777:- gene:BGIBMGA001842 transcript:BGIBMGA001842-TA;>gi|512936235|ref|XP_004933468.1| PREDICTED: transmembrane protein 214-like isoform X2 [Bombyx mori]	yes	no	2	0.0047352	72.2	0	0	0	0	0	0	0	0	0	0	0	0	0	0	0	0	0	0	20156000	19744000	19689000	0	0	0	0	0	0	0	0	0
ATVIQYK	7	0	821.465	>gi|512936231|ref|XP_004933467.1| PREDICTED: transmembrane protein 214-like isoform X1 [Bombyx mori];>BGIBMGA001842-PA pep:novel sequence:nscaf2204:4299942:4311777:- gene:BGIBMGA001842 transcript:BGIBMGA001842-TA;>gi|512936235|ref|XP_004933468.1| PREDICTED: transmembrane protein 214-like isoform X2 [Bombyx mori]	yes	no	2	0.049691	80.18	0	0	0	0	0	0	7298000	4542500	2318200	4341200	5613800	5242900	0	0	0	0	0	0	0	0	0	0	0	0	0	13641000	0	0	0	0
ICQDIIDR	8	0	1031.51	>gi|512936231|ref|XP_004933467.1| PREDICTED: transmembrane protein 214-like isoform X1 [Bombyx mori];>BGIBMGA001842-PA pep:novel sequence:nscaf2204:4299942:4311777:- gene:BGIBMGA001842 transcript:BGIBMGA001842-TA;>gi|512936235|ref|XP_004933468.1| PREDICTED: transmembrane protein 214-like isoform X2 [Bombyx mori]	yes	no	2	0.0073866	95.099	0	2453300	0	0	0	0	4256400	4495300	2924900	3230900	3335300	3300000	0	0	0	0	0	0	0	0	13656000	0	0	0	0	0	0	0	0	0
DIGIIEHSQQAWQK	14	0	1651.83	>gi|512936231|ref|XP_004933467.1| PREDICTED: transmembrane protein 214-like isoform X1 [Bombyx mori];>BGIBMGA001842-PA pep:novel sequence:nscaf2204:4299942:4311777:- gene:BGIBMGA001842 transcript:BGIBMGA001842-TA;>gi|512936235|ref|XP_004933468.1| PREDICTED: transmembrane protein 214-like isoform X2 [Bombyx mori]	yes	no	2,3	0.0065379	66.533	2844200	2710300	2257600	0	0	0	0	0	0	4147100	0	3581800	0	0	0	0	0	0	0	21864000	0	0	0	0	0	0	0	0	0	0
VIIESIVDCISK	12	0	1374.74	>gi|512936231|ref|XP_004933467.1| PREDICTED: transmembrane protein 214-like isoform X1 [Bombyx mori];>BGIBMGA001842-PA pep:novel sequence:nscaf2204:4299942:4311777:- gene:BGIBMGA001842 transcript:BGIBMGA001842-TA;>gi|512936235|ref|XP_004933468.1| PREDICTED: transmembrane protein 214-like isoform X2 [Bombyx mori]	yes	no	2	0.0010859	85.554	0	0	0	0	0	0	0	0	0	5492800	3385600	4419200	0	0	0	0	0	0	0	0	0	0	0	0	0	0	0	0	0	0
AGIIYGNVQDYVVEK	15	0	1666.86	>gi|512936231|ref|XP_004933467.1| PREDICTED: transmembrane protein 214-like isoform X1 [Bombyx mori];>BGIBMGA001842-PA pep:novel sequence:nscaf2204:4299942:4311777:- gene:BGIBMGA001842 transcript:BGIBMGA001842-TA;>gi|512936235|ref|XP_004933468.1| PREDICTED: transmembrane protein 214-like isoform X2 [Bombyx mori]	yes	no	2	0.0056276	63.037	0	0	0	0	0	0	3495900	0	0	3184800	2183900	0	0	0	0	0	0	0	0	0	0	0	0	0	0	0	0	0	0	0
TISTSAR	7	0	734.392	>gi|512936231|ref|XP_004933467.1| PREDICTED: transmembrane protein 214-like isoform X1 [Bombyx mori];>BGIBMGA001842-PA pep:novel sequence:nscaf2204:4299942:4311777:- gene:BGIBMGA001842 transcript:BGIBMGA001842-TA;>gi|512936235|ref|XP_004933468.1| PREDICTED: transmembrane protein 214-like isoform X2 [Bombyx mori]	yes	no	2	0.13612	43.246	0	0	0	0	0	0	0	0	0	0	0	0	0	0	0	0	0	0	0	7838400	0	0	0	0	0	0	0	0	0	0
IEDVVPHSQIK	11	0	1263.68	>gi|512936231|ref|XP_004933467.1| PREDICTED: transmembrane protein 214-like isoform X1 [Bombyx mori];>BGIBMGA001842-PA pep:novel sequence:nscaf2204:4299942:4311777:- gene:BGIBMGA001842 transcript:BGIBMGA001842-TA	yes	no	2	0.0062009	73.781	0	0	0	0	0	0	0	0	0	0	0	0	0	0	0	0	0	0	0	0	115320000	107610000	0	0	0	0	0	0	0	0
VQTPTTTVYR	10	0	1164.61	>gi|512936200|ref|XP_004933460.1| PREDICTED: threonine--tRNA ligase, cytoplasmic-like isoform X2 [Bombyx mori];>gi|512936196|ref|XP_004933459.1| PREDICTED: threonine--tRNA ligase, cytoplasmic-like isoform X1 [Bombyx mori];>BGIBMGA001849-PA pep:novel sequence:nscaf2204:3893541:3904454:- gene:BGIBMGA001849 transcript:BGIBMGA001849-TA	yes	no	2	0.0037035	87.298	0	0	0	0	0	0	14025000	0	0	0	0	0	0	0	0	0	0	0	0	0	0	0	0	0	0	0	16097000	11537000	11243000	0
GISQGIADATIIAR	14	0	1384.77	>gi|512936200|ref|XP_004933460.1| PREDICTED: threonine--tRNA ligase, cytoplasmic-like isoform X2 [Bombyx mori];>gi|512936196|ref|XP_004933459.1| PREDICTED: threonine--tRNA ligase, cytoplasmic-like isoform X1 [Bombyx mori];>BGIBMGA001849-PA pep:novel sequence:nscaf2204:3893541:3904454:- gene:BGIBMGA001849 transcript:BGIBMGA001849-TA	yes	no	2	8.2916e-15	76.262	0	0	0	0	0	0	3016000	4547300	4501700	4313400	3563900	0	0	0	0	3288100	0	0	3971000	0	15147000	0	0	0	0	0	0	0	0	0
VYGISFPEPK	10	0	1135.59	>gi|512936200|ref|XP_004933460.1| PREDICTED: threonine--tRNA ligase, cytoplasmic-like isoform X2 [Bombyx mori];>gi|512936196|ref|XP_004933459.1| PREDICTED: threonine--tRNA ligase, cytoplasmic-like isoform X1 [Bombyx mori];>BGIBMGA001849-PA pep:novel sequence:nscaf2204:3893541:3904454:- gene:BGIBMGA001849 transcript:BGIBMGA001849-TA	yes	no	2	0.0063756	77.379	0	0	0	0	0	0	3351500	1784600	2192300	0	0	0	0	0	0	0	2804700	0	7133200	0	0	0	0	9294300	0	0	0	0	6054200	0
GISSTDFNVIEGIIK	15	0	1591.85	>gi|512936200|ref|XP_004933460.1| PREDICTED: threonine--tRNA ligase, cytoplasmic-like isoform X2 [Bombyx mori];>gi|512936196|ref|XP_004933459.1| PREDICTED: threonine--tRNA ligase, cytoplasmic-like isoform X1 [Bombyx mori];>BGIBMGA001849-PA pep:novel sequence:nscaf2204:3893541:3904454:- gene:BGIBMGA001849 transcript:BGIBMGA001849-TA	yes	no	2	1.0841e-05	102.28	0	0	0	0	0	0	2742500	1602100	0	6203400	9954600	6062900	1597900	0	0	0	0	0	0	0	0	0	0	0	0	0	0	0	0	0
YIGDIETWNQAEK	13	0	1565.74	>gi|512936200|ref|XP_004933460.1| PREDICTED: threonine--tRNA ligase, cytoplasmic-like isoform X2 [Bombyx mori];>gi|512936196|ref|XP_004933459.1| PREDICTED: threonine--tRNA ligase, cytoplasmic-like isoform X1 [Bombyx mori];>BGIBMGA001849-PA pep:novel sequence:nscaf2204:3893541:3904454:- gene:BGIBMGA001849 transcript:BGIBMGA001849-TA	yes	no	2	0.001906	79.633	0	0	0	0	0	0	7614000	4287000	3163200	3842900	3956700	0	0	0	0	0	0	0	0	0	0	0	0	0	0	0	0	0	0	0
GISSTDFNVIEGIIKK	16	1	1719.94	>gi|512936200|ref|XP_004933460.1| PREDICTED: threonine--tRNA ligase, cytoplasmic-like isoform X2 [Bombyx mori];>gi|512936196|ref|XP_004933459.1| PREDICTED: threonine--tRNA ligase, cytoplasmic-like isoform X1 [Bombyx mori];>BGIBMGA001849-PA pep:novel sequence:nscaf2204:3893541:3904454:- gene:BGIBMGA001849 transcript:BGIBMGA001849-TA	yes	no	3	0.0013722	69.594	0	0	0	0	0	0	0	0	0	0	0	0	0	0	0	0	0	0	3960000	3707100	0	4005800	0	0	0	0	0	0	10656000	0
CGPIIDICR	9	0	1102.53	>gi|512936200|ref|XP_004933460.1| PREDICTED: threonine--tRNA ligase, cytoplasmic-like isoform X2 [Bombyx mori];>gi|512936196|ref|XP_004933459.1| PREDICTED: threonine--tRNA ligase, cytoplasmic-like isoform X1 [Bombyx mori];>BGIBMGA001849-PA pep:novel sequence:nscaf2204:3893541:3904454:- gene:BGIBMGA001849 transcript:BGIBMGA001849-TA	yes	no	2	0.0074381	82.645	0	0	0	0	0	0	0	0	0	0	0	0	0	0	0	0	0	0	19906000	0	0	0	0	0	0	0	0	0	0	0
TTPYDVAK	8	0	893.449	>gi|512936200|ref|XP_004933460.1| PREDICTED: threonine--tRNA ligase, cytoplasmic-like isoform X2 [Bombyx mori];>gi|512936196|ref|XP_004933459.1| PREDICTED: threonine--tRNA ligase, cytoplasmic-like isoform X1 [Bombyx mori];>BGIBMGA001849-PA pep:novel sequence:nscaf2204:3893541:3904454:- gene:BGIBMGA001849 transcript:BGIBMGA001849-TA	yes	no	2	0.053773	49.423	0	0	0	0	0	0	0	0	0	0	0	0	0	0	0	0	0	0	0	0	0	0	0	0	0	0	0	8498800	10107000	0
NEISGAITGITR	12	0	1230.66	>gi|512936200|ref|XP_004933460.1| PREDICTED: threonine--tRNA ligase, cytoplasmic-like isoform X2 [Bombyx mori];>gi|512936196|ref|XP_004933459.1| PREDICTED: threonine--tRNA ligase, cytoplasmic-like isoform X1 [Bombyx mori];>BGIBMGA001849-PA pep:novel sequence:nscaf2204:3893541:3904454:- gene:BGIBMGA001849 transcript:BGIBMGA001849-TA	yes	no	2	0.010549	65.563	0	0	0	0	0	0	0	4367400	3708200	0	0	0	0	0	0	0	0	0	0	0	0	0	0	0	0	0	0	0	0	0
VNNEIWDIDRPIEGDCK	17	1	2071.96	>gi|512936200|ref|XP_004933460.1| PREDICTED: threonine--tRNA ligase, cytoplasmic-like isoform X2 [Bombyx mori];>gi|512936196|ref|XP_004933459.1| PREDICTED: threonine--tRNA ligase, cytoplasmic-like isoform X1 [Bombyx mori];>BGIBMGA001849-PA pep:novel sequence:nscaf2204:3893541:3904454:- gene:BGIBMGA001849 transcript:BGIBMGA001849-TA	yes	no	3	0.010607	59.862	0	0	0	0	0	0	3329500	0	0	0	0	2202500	0	0	0	0	0	0	0	0	0	0	0	0	0	0	0	0	0	0
IADFGVIHR	9	0	1026.56	>gi|512936200|ref|XP_004933460.1| PREDICTED: threonine--tRNA ligase, cytoplasmic-like isoform X2 [Bombyx mori];>gi|512936196|ref|XP_004933459.1| PREDICTED: threonine--tRNA ligase, cytoplasmic-like isoform X1 [Bombyx mori];>BGIBMGA001849-PA pep:novel sequence:nscaf2204:3893541:3904454:- gene:BGIBMGA001849 transcript:BGIBMGA001849-TA	yes	no	2	0.013125	71.223	0	0	0	0	0	0	0	0	0	0	0	0	0	0	0	0	0	0	0	0	0	0	0	0	0	0	0	0	0	1842300
EQIIEMFDYNPFK	13	0	1672.78	>gi|512936200|ref|XP_004933460.1| PREDICTED: threonine--tRNA ligase, cytoplasmic-like isoform X2 [Bombyx mori];>gi|512936196|ref|XP_004933459.1| PREDICTED: threonine--tRNA ligase, cytoplasmic-like isoform X1 [Bombyx mori];>BGIBMGA001849-PA pep:novel sequence:nscaf2204:3893541:3904454:- gene:BGIBMGA001849 transcript:BGIBMGA001849-TA	yes	no	2	0.052206	51.875	0	0	0	0	0	0	0	739170	0	0	0	0	0	0	0	0	0	0	0	0	0	0	0	0	0	0	0	0	0	0
GDTAAEDIKNININEK	16	1	1743.86	>gi|512936200|ref|XP_004933460.1| PREDICTED: threonine--tRNA ligase, cytoplasmic-like isoform X2 [Bombyx mori]	yes	yes	2	7.8728e-05	83.966	0	0	0	0	0	0	0	4347100	3523300	0	0	0	0	0	0	0	0	0	0	0	0	0	0	0	0	0	0	0	0	0
IQMAQYIIQQSVHESNPNIGR	21	0	2425.22	>gi|512936106|ref|XP_004933438.1| PREDICTED: heterogeneous nuclear ribonucleoprotein K-like isoform X1 [Bombyx mori];>gi|512936110|ref|XP_004933439.1| PREDICTED: heterogeneous nuclear ribonucleoprotein K-like isoform X2 [Bombyx mori];>BGIBMGA001954-PA pep:novel sequence:nscaf2204:2807266:2813158:+ gene:BGIBMGA001954 transcript:BGIBMGA001954-TA	yes	no	3	2.6084e-08	109.03	0	0	0	0	0	0	0	0	0	4376600	0	0	0	0	0	0	0	0	12000000	0	0	0	0	0	0	0	0	0	0	0
IVQIIGKPDSIVSGVR	16	1	1679.99	>gi|512936106|ref|XP_004933438.1| PREDICTED: heterogeneous nuclear ribonucleoprotein K-like isoform X1 [Bombyx mori];>gi|512936110|ref|XP_004933439.1| PREDICTED: heterogeneous nuclear ribonucleoprotein K-like isoform X2 [Bombyx mori];>BGIBMGA001954-PA pep:novel sequence:nscaf2204:2807266:2813158:+ gene:BGIBMGA001954 transcript:BGIBMGA001954-TA	yes	no	3	0.0063341	62.378	0	0	0	0	0	0	0	0	0	0	0	0	0	0	0	0	0	0	0	0	5192200	0	0	0	0	0	0	0	0	0
EYIGMFEYR	9	0	1206.54	>gi|512935838|ref|XP_004933372.1| PREDICTED: LOW QUALITY PROTEIN: unconventional myosin-Va-like [Bombyx mori];>BGIBMGA009780-PA pep:novel sequence:nscaf2964:3627139:3651663:+ gene:BGIBMGA009780 transcript:BGIBMGA009780-TA	yes	no	2	0.013125	64.297	0	0	0	0	0	0	945430	819640	0	1069000	0	1040100	0	0	0	0	0	0	0	0	5292000	0	0	0	0	0	0	0	0	0
TPFIFDSAR	9	0	1052.53	>gi|512935838|ref|XP_004933372.1| PREDICTED: LOW QUALITY PROTEIN: unconventional myosin-Va-like [Bombyx mori];>BGIBMGA009779-PA pep:novel sequence:nscaf2964:3592502:3625562:+ gene:BGIBMGA009779 transcript:BGIBMGA009779-TA	yes	no	2	0.012206	73.067	0	0	0	0	0	0	1383300	899230	638230	903170	0	0	0	0	0	0	0	0	10699000	0	5813400	0	0	0	0	0	0	0	0	0
IIEPITAQVADIK	13	0	1409.81	>gi|512935838|ref|XP_004933372.1| PREDICTED: LOW QUALITY PROTEIN: unconventional myosin-Va-like [Bombyx mori];>BGIBMGA009779-PA pep:novel sequence:nscaf2964:3592502:3625562:+ gene:BGIBMGA009779 transcript:BGIBMGA009779-TA	yes	no	2	4.9461e-05	102.66	0	0	0	0	0	0	2151000	0	0	5059500	2910300	2925100	0	0	0	0	0	0	0	0	0	0	0	0	0	0	0	0	0	0
ADIDDFFAKK	10	1	1168.58	>gi|512935741|ref|XP_004933348.1| PREDICTED: protein CDV3 homolog [Bombyx mori];>BGIBMGA009731-PA pep:novel sequence:nscaf2964:537920:545684:+ gene:BGIBMGA009731 transcript:BGIBMGA009731-TA	yes	no	2	0.0014105	104.52	0	0	0	0	0	0	0	3552800	0	5567700	3489200	4969000	0	0	0	0	0	0	17929000	17971000	18150000	0	0	0	0	0	0	12057000	11038000	7145800
KFATADEIAK	10	1	1092.58	>gi|512935741|ref|XP_004933348.1| PREDICTED: protein CDV3 homolog [Bombyx mori];>BGIBMGA009731-PA pep:novel sequence:nscaf2964:537920:545684:+ gene:BGIBMGA009731 transcript:BGIBMGA009731-TA	yes	no	2	0.058897	51.092	0	0	0	0	0	0	0	0	0	0	0	0	0	0	2741000	0	0	0	0	0	0	0	0	0	0	0	0	0	14915000	0
FATADEIAK	9	0	964.487	>gi|512935741|ref|XP_004933348.1| PREDICTED: protein CDV3 homolog [Bombyx mori];>BGIBMGA009731-PA pep:novel sequence:nscaf2964:537920:545684:+ gene:BGIBMGA009731 transcript:BGIBMGA009731-TA	yes	no	2	0.020556	64.297	0	0	0	0	0	0	0	6622600	0	0	0	0	0	0	0	0	0	0	0	0	0	0	0	0	0	0	0	0	0	0
ADIDDFFAK	9	0	1040.48	>gi|512935741|ref|XP_004933348.1| PREDICTED: protein CDV3 homolog [Bombyx mori];>BGIBMGA009731-PA pep:novel sequence:nscaf2964:537920:545684:+ gene:BGIBMGA009731 transcript:BGIBMGA009731-TA	yes	no	2	0.037288	46.462	0	0	0	0	0	0	0	0	0	0	0	0	0	0	0	0	0	0	0	0	0	0	0	0	0	0	0	3335900	0	0
GEEIISGAQR	10	0	1058.54	>gi|512935617|ref|XP_004933317.1| PREDICTED: aspartate--tRNA ligase, cytoplasmic-like [Bombyx mori];>BGIBMGA009795-PA pep:novel sequence:nscaf2964:3930006:3932882:+ gene:BGIBMGA009795 transcript:BGIBMGA009795-TA	yes	no	2	0.0083917	72.006	0	0	0	0	0	0	0	0	0	0	0	3186700	0	0	0	0	0	0	0	0	0	0	0	0	0	0	0	0	0	5689900
YSNSYDMFMR	10	0	1312.52	>gi|512935617|ref|XP_004933317.1| PREDICTED: aspartate--tRNA ligase, cytoplasmic-like [Bombyx mori];>BGIBMGA009795-PA pep:novel sequence:nscaf2964:3930006:3932882:+ gene:BGIBMGA009795 transcript:BGIBMGA009795-TA	yes	no	2	0.055911	50.284	0	0	0	0	0	0	0	1365400	0	0	0	0	0	0	0	0	0	0	0	0	0	0	0	0	0	0	0	0	0	0
TPANQAVFR	9	0	1002.52	>gi|512935617|ref|XP_004933317.1| PREDICTED: aspartate--tRNA ligase, cytoplasmic-like [Bombyx mori];>BGIBMGA009794-PA pep:novel sequence:nscaf2964:3916182:3928378:+ gene:BGIBMGA009794 transcript:BGIBMGA009794-TA	yes	no	2	0.0094886	78.516	0	0	0	0	0	0	0	0	0	0	0	0	0	0	0	0	0	0	0	0	0	0	0	0	0	0	0	6224500	9042200	8328800
DQFASEIATVGQQYR	15	0	1711.82	>gi|512935617|ref|XP_004933317.1| PREDICTED: aspartate--tRNA ligase, cytoplasmic-like [Bombyx mori];>BGIBMGA009794-PA pep:novel sequence:nscaf2964:3916182:3928378:+ gene:BGIBMGA009794 transcript:BGIBMGA009794-TA	yes	no	2	0.00061633	80.534	0	0	0	0	0	0	2586500	1480600	930290	0	0	0	0	0	0	0	0	0	0	0	0	0	0	0	0	0	0	0	0	0
VYTDVENISIK	11	0	1279.67	>gi|512935617|ref|XP_004933317.1| PREDICTED: aspartate--tRNA ligase, cytoplasmic-like [Bombyx mori];>BGIBMGA009794-PA pep:novel sequence:nscaf2964:3916182:3928378:+ gene:BGIBMGA009794 transcript:BGIBMGA009794-TA	yes	no	2	0.090077	45.077	0	0	0	0	0	0	2683800	0	0	0	0	0	0	0	0	0	0	0	0	0	0	0	0	0	0	0	0	0	0	0
TAAPVESCTIK	11	0	1175.59	>gi|512935617|ref|XP_004933317.1| PREDICTED: aspartate--tRNA ligase, cytoplasmic-like [Bombyx mori];>BGIBMGA009794-PA pep:novel sequence:nscaf2964:3916182:3928378:+ gene:BGIBMGA009794 transcript:BGIBMGA009794-TA	yes	no	2	0.084922	37.968	0	0	0	0	0	0	0	0	0	0	1527200	0	0	0	0	0	0	0	0	0	0	0	0	0	0	0	0	0	0	0
IVTGQGR	7	0	729.413	>gi|512935491|ref|XP_004933287.1| PREDICTED: uncharacterized protein LOC101735576 [Bombyx mori];>BGIBMGA009681-PA pep:novel sequence:nscaf2964:1729554:1734639:- gene:BGIBMGA009681 transcript:BGIBMGA009681-TA	yes	no	2	0.1761	35.494	0	0	0	0	0	0	0	0	0	0	0	0	0	0	0	0	0	0	0	7814400	0	0	0	0	0	0	0	0	0	0
GDIQYTVPIK	10	0	1132.61	>gi|512935491|ref|XP_004933287.1| PREDICTED: uncharacterized protein LOC101735576 [Bombyx mori];>BGIBMGA009680-PA pep:novel sequence:nscaf2964:1745979:1753105:- gene:BGIBMGA009680 transcript:BGIBMGA009680-TA	yes	no	2	0.044928	50.284	0	0	0	0	0	0	0	0	0	0	0	0	0	0	0	0	0	7894500	0	0	0	0	0	0	0	0	0	0	0	0
YQIGVVTAEGIK	12	0	1276.7	>gi|512935468|ref|XP_004933282.1| PREDICTED: proteasome subunit beta type-4-like [Bombyx mori];>BGIBMGA009684-PA pep:novel sequence:nscaf2964:1596380:1599565:- gene:BGIBMGA009684 transcript:BGIBMGA009684-TA	yes	no	2	2.3547e-05	115.14	0	0	0	0	0	0	0	0	0	6885400	6777000	0	0	0	0	0	0	0	48736000	0	0	0	0	0	0	0	0	0	0	0
SMEVIFYR	8	0	1043.51	>gi|512935468|ref|XP_004933282.1| PREDICTED: proteasome subunit beta type-4-like [Bombyx mori];>BGIBMGA009684-PA pep:novel sequence:nscaf2964:1596380:1599565:- gene:BGIBMGA009684 transcript:BGIBMGA009684-TA	yes	no	2	0.0032138	111.01	0	0	0	3551600	4719600	0	0	0	0	0	0	0	0	0	0	0	0	0	7432900	13115000	14191000	0	0	4690300	0	0	0	0	0	0
GCVIAGDTIGSYGSIAR	17	0	1695.83	>gi|512935468|ref|XP_004933282.1| PREDICTED: proteasome subunit beta type-4-like [Bombyx mori];>BGIBMGA009684-PA pep:novel sequence:nscaf2964:1596380:1599565:- gene:BGIBMGA009684 transcript:BGIBMGA009684-TA	yes	no	2	5.1317e-05	86.378	0	0	0	0	0	0	0	2333500	2379700	7858400	3809000	3747200	0	0	0	0	0	0	11563000	0	0	0	0	0	0	0	0	0	0	0
ITDEEIKHDWSIAHMIQMK	19	1	2324.13	>gi|512935468|ref|XP_004933282.1| PREDICTED: proteasome subunit beta type-4-like [Bombyx mori];>BGIBMGA009684-PA pep:novel sequence:nscaf2964:1596380:1599565:- gene:BGIBMGA009684 transcript:BGIBMGA009684-TA	yes	no	4	0.00034609	79.837	0	0	0	0	0	0	0	0	0	0	0	0	0	0	0	0	0	0	14879000	0	0	0	0	0	0	0	0	0	0	0
DAVDKGPIDQETAIAVVR	18	1	1896	>gi|512935468|ref|XP_004933282.1| PREDICTED: proteasome subunit beta type-4-like [Bombyx mori];>BGIBMGA009684-PA pep:novel sequence:nscaf2964:1596380:1599565:- gene:BGIBMGA009684 transcript:BGIBMGA009684-TA	yes	no	3	0.00031748	66.335	0	0	0	0	0	0	0	0	0	7444200	3869800	0	0	0	0	0	0	0	0	0	0	0	0	0	0	0	0	0	0	0
YTISPHGSGYGSDDTAPTIIIK	22	0	2292.13	>gi|512935237|ref|XP_004933225.1| PREDICTED: uncharacterized protein LOC101745012 [Bombyx mori];>BGIBMGA012240-PA pep:novel sequence:nscaf3040:3258589:3315523:- gene:BGIBMGA012240 transcript:BGIBMGA012240-TA	no	no	2,3	7.6458e-81	225.18	98619000	138440000	133990000	165650000	446340000	199250000	13515000	5704600	0	12149000	13539000	16085000	0	0	0	0	0	0	0	7996300	0	27668000	0	0	0	0	0	0	0	0
YSVPVETEMRPR	12	1	1462.72	>gi|512935237|ref|XP_004933225.1| PREDICTED: uncharacterized protein LOC101745012 [Bombyx mori];>BGIBMGA012240-PA pep:novel sequence:nscaf3040:3258589:3315523:- gene:BGIBMGA012240 transcript:BGIBMGA012240-TA	no	no	2,3	5.0239e-19	206.36	190190000	188130000	205670000	141800000	261130000	157120000	6414300	5176400	4887700	4633900	8877900	7780800	3029400	3022200	0	9641200	15100000	0	0	0	0	0	0	0	0	0	0	0	0	0
INPGDSITIR	10	0	1084.59	>gi|512935237|ref|XP_004933225.1| PREDICTED: uncharacterized protein LOC101745012 [Bombyx mori];>BGIBMGA012240-PA pep:novel sequence:nscaf3040:3258589:3315523:- gene:BGIBMGA012240 transcript:BGIBMGA012240-TA	no	no	2	2.9352e-09	153.97	110350000	121660000	110360000	127360000	167690000	178860000	17280000	9112800	0	17380000	0	14699000	0	0	7094200	0	18101000	0	11929000	0	0	0	0	0	0	0	0	0	0	0
SADIFTYNMPTPIGEGGTR	19	0	2025.95	>gi|512935237|ref|XP_004933225.1| PREDICTED: uncharacterized protein LOC101745012 [Bombyx mori];>BGIBMGA012240-PA pep:novel sequence:nscaf3040:3258589:3315523:- gene:BGIBMGA012240 transcript:BGIBMGA012240-TA	no	no	2	2.8389e-70	224.19	65863000	56549000	70788000	72538000	80092000	230030000	5157900	6138100	4083400	10660000	9951000	8183900	3189300	3295500	3165400	2684200	1259100	0	0	0	0	10198000	17332000	9609600	4314300	5103600	7431300	0	0	0
CEAVGVPVPIVSWR	14	0	1567.82	>gi|512935237|ref|XP_004933225.1| PREDICTED: uncharacterized protein LOC101745012 [Bombyx mori];>BGIBMGA012240-PA pep:novel sequence:nscaf3040:3258589:3315523:- gene:BGIBMGA012240 transcript:BGIBMGA012240-TA	no	no	2	3.8751e-14	170.79	83282000	103400000	112700000	25943000	35506000	64758000	2336400	4361000	2556200	9558000	9463900	10734000	3667800	3925600	0	0	0	2371700	0	0	0	12383000	20646000	0	0	0	0	0	0	0
DQSGEWIGTCVR	12	0	1406.62	>gi|512935237|ref|XP_004933225.1| PREDICTED: uncharacterized protein LOC101745012 [Bombyx mori];>BGIBMGA012240-PA pep:novel sequence:nscaf3040:3258589:3315523:- gene:BGIBMGA012240 transcript:BGIBMGA012240-TA	no	no	2	2.3935e-43	247.13	74728000	86516000	74217000	39414000	61760000	0	6844700	4631300	3159700	4921900	7121200	6457600	2398100	2587200	2484200	0	0	0	0	7696300	12724000	31454000	0	0	7877500	9932000	7074800	0	0	0
YGGDVVIQCR	10	0	1165.56	>gi|512935237|ref|XP_004933225.1| PREDICTED: uncharacterized protein LOC101745012 [Bombyx mori];>BGIBMGA012240-PA pep:novel sequence:nscaf3040:3258589:3315523:- gene:BGIBMGA012240 transcript:BGIBMGA012240-TA	no	no	2	3.3075e-10	190.02	67406000	73946000	63523000	41930000	132540000	55206000	0	0	0	0	0	0	0	0	0	0	0	0	0	0	0	0	0	0	0	0	0	0	0	0
IYSGSIDVPIPAVR	14	0	1485.82	>gi|512935237|ref|XP_004933225.1| PREDICTED: uncharacterized protein LOC101745012 [Bombyx mori];>BGIBMGA012240-PA pep:novel sequence:nscaf3040:3258589:3315523:- gene:BGIBMGA012240 transcript:BGIBMGA012240-TA	no	no	2	1.3704e-09	138.02	33079000	32250000	31883000	35291000	84931000	209790000	0	0	0	0	0	0	0	0	0	0	0	0	0	0	0	0	0	0	0	0	0	0	0	0
FACSPTSSVPCAIR	14	0	1551.72	>gi|512935237|ref|XP_004933225.1| PREDICTED: uncharacterized protein LOC101745012 [Bombyx mori];>BGIBMGA012240-PA pep:novel sequence:nscaf3040:3258589:3315523:- gene:BGIBMGA012240 transcript:BGIBMGA012240-TA	no	no	2	5.8364e-23	196.38	75433000	81744000	85767000	41999000	58649000	33966000	7025500	5398500	2933100	5658900	8421800	8868600	0	2618700	2759000	0	0	0	0	0	0	0	0	0	0	0	0	0	0	0
GDISIGAPMNNEYFYQPIR	19	0	2184.03	>gi|512935237|ref|XP_004933225.1| PREDICTED: uncharacterized protein LOC101745012 [Bombyx mori];>BGIBMGA012240-PA pep:novel sequence:nscaf3040:3258589:3315523:- gene:BGIBMGA012240 transcript:BGIBMGA012240-TA	no	no	2,3	1.5012e-28	167.05	39882000	49148000	60440000	79305000	74459000	104810000	0	0	0	0	0	0	0	0	0	0	0	0	0	0	0	0	0	0	0	0	0	0	0	0
TDPCPVGYFNSDAR	14	0	1597.68	>gi|512935237|ref|XP_004933225.1| PREDICTED: uncharacterized protein LOC101745012 [Bombyx mori];>BGIBMGA012240-PA pep:novel sequence:nscaf3040:3258589:3315523:- gene:BGIBMGA012240 transcript:BGIBMGA012240-TA	no	no	2	9.4532e-10	140.1	51093000	52564000	53890000	43321000	71572000	50156000	0	0	0	0	6838100	0	0	0	0	0	0	0	0	0	0	0	0	0	0	0	0	0	0	0
RPPYGQSGSQDISIGGGIPYNPESVR	26	1	2730.34	>gi|512935237|ref|XP_004933225.1| PREDICTED: uncharacterized protein LOC101745012 [Bombyx mori];>BGIBMGA012240-PA pep:novel sequence:nscaf3040:3258589:3315523:- gene:BGIBMGA012240 transcript:BGIBMGA012240-TA	no	no	3	2.2359e-43	178.69	46223000	46760000	50058000	53943000	52004000	72419000	0	0	0	0	0	0	0	0	0	0	0	0	0	0	0	0	0	0	0	0	0	0	0	0
SFHCDGQSDCVDGSDEIGCAQVYITKPPQPSYVR	34	1	3871.69	>gi|512935237|ref|XP_004933225.1| PREDICTED: uncharacterized protein LOC101745012 [Bombyx mori];>BGIBMGA012240-PA pep:novel sequence:nscaf3040:3258589:3315523:- gene:BGIBMGA012240 transcript:BGIBMGA012240-TA	no	no	3,4	1.5819e-60	194.23	73316000	76364000	59537000	30644000	0	33912000	0	0	0	0	0	0	0	0	0	0	0	0	0	0	0	0	0	0	0	0	0	0	0	0
DAHPYVTIPETYNGNQITSYGGHIK	25	0	2774.33	>gi|512935237|ref|XP_004933225.1| PREDICTED: uncharacterized protein LOC101745012 [Bombyx mori];>BGIBMGA012240-PA pep:novel sequence:nscaf3040:3258589:3315523:- gene:BGIBMGA012240 transcript:BGIBMGA012240-TA	no	no	3,4	1.3805e-43	175.77	42230000	45434000	51829000	58135000	0	63437000	0	0	0	0	0	0	0	0	0	0	0	0	0	0	0	0	0	0	0	0	0	0	0	0
EDPYGGQSGGEYDPYGR	17	0	1845.74	>gi|512935237|ref|XP_004933225.1| PREDICTED: uncharacterized protein LOC101745012 [Bombyx mori];>BGIBMGA012240-PA pep:novel sequence:nscaf3040:3258589:3315523:- gene:BGIBMGA012240 transcript:BGIBMGA012240-TA	no	no	2	2.8757e-63	250.17	24965000	27945000	27784000	52235000	64308000	48530000	0	0	0	2530600	0	0	0	0	0	0	0	0	0	0	0	0	0	0	0	0	0	0	0	0
IVPGDMGWFK	10	0	1148.57	>gi|512935237|ref|XP_004933225.1| PREDICTED: uncharacterized protein LOC101745012 [Bombyx mori];>BGIBMGA012240-PA pep:novel sequence:nscaf3040:3258589:3315523:- gene:BGIBMGA012240 transcript:BGIBMGA012240-TA	no	no	2	0.0019914	99.653	0	26495000	26569000	0	122050000	0	2815200	2158200	0	0	4413900	3617500	0	0	0	4444900	0	6026700	3194700	0	0	8767900	15397000	3690200	0	0	3953500	0	0	0
EGGRPMRPNYQER	13	2	1588.75	>gi|512935237|ref|XP_004933225.1| PREDICTED: uncharacterized protein LOC101745012 [Bombyx mori];>BGIBMGA012240-PA pep:novel sequence:nscaf3040:3258589:3315523:- gene:BGIBMGA012240 transcript:BGIBMGA012240-TA	no	no	3	9.9589e-05	106.58	63382000	78490000	69985000	0	0	0	0	0	0	0	0	0	0	0	0	0	0	0	0	0	0	0	0	0	0	0	0	0	0	0
GPIPINIK	8	0	850.528	>gi|512935237|ref|XP_004933225.1| PREDICTED: uncharacterized protein LOC101745012 [Bombyx mori];>BGIBMGA012240-PA pep:novel sequence:nscaf3040:3258589:3315523:- gene:BGIBMGA012240 transcript:BGIBMGA012240-TA	no	no	2	0.010731	85.265	28338000	30783000	31797000	29125000	51053000	30811000	0	0	0	0	0	0	0	0	0	0	0	0	0	0	0	0	0	0	0	0	0	0	0	0
SQSECIQCFCFGESTQCR	18	0	2282.88	>gi|512935237|ref|XP_004933225.1| PREDICTED: uncharacterized protein LOC101745012 [Bombyx mori];>BGIBMGA012240-PA pep:novel sequence:nscaf3040:3258589:3315523:- gene:BGIBMGA012240 transcript:BGIBMGA012240-TA	no	no	2,3	4.3253e-37	183.77	62155000	55147000	84177000	0	0	0	0	0	0	0	0	0	0	0	0	0	0	0	0	0	0	0	0	0	0	0	0	0	0	0
DPYGGQSGGEYDPYGR	16	0	1716.7	>gi|512935237|ref|XP_004933225.1| PREDICTED: uncharacterized protein LOC101745012 [Bombyx mori];>BGIBMGA012240-PA pep:novel sequence:nscaf3040:3258589:3315523:- gene:BGIBMGA012240 transcript:BGIBMGA012240-TA	no	no	2	2.7536e-61	238.83	0	0	0	38385000	64615000	47880000	0	0	0	2225600	0	0	0	0	0	0	0	0	0	0	0	0	0	0	0	0	0	0	0	0
FVTVTHQAR	9	0	1057.57	>gi|512935237|ref|XP_004933225.1| PREDICTED: uncharacterized protein LOC101745012 [Bombyx mori];>BGIBMGA012240-PA pep:novel sequence:nscaf3040:3258589:3315523:- gene:BGIBMGA012240 transcript:BGIBMGA012240-TA	no	no	2	0.0014247	123.21	36802000	43814000	66502000	0	0	0	0	0	0	0	0	0	0	0	0	0	0	0	0	0	0	0	0	0	0	0	0	0	0	0
RPPYTQPGSQDVSPGGGSPYNPESGSQPNNR	31	1	3226.47	>gi|512935237|ref|XP_004933225.1| PREDICTED: uncharacterized protein LOC101745012 [Bombyx mori];>BGIBMGA012240-PA pep:novel sequence:nscaf3040:3258589:3315523:- gene:BGIBMGA012240 transcript:BGIBMGA012240-TA	no	no	3	5.6038e-58	202.14	37556000	35392000	37246000	0	0	26094000	0	0	0	0	0	0	0	0	0	0	0	0	0	0	0	0	0	0	0	0	0	0	0	0
GAGSPDDRRPPYGQSGSQDISIGGGIPYNPESVR	34	2	3485.66	>gi|512935237|ref|XP_004933225.1| PREDICTED: uncharacterized protein LOC101745012 [Bombyx mori];>BGIBMGA012240-PA pep:novel sequence:nscaf3040:3258589:3315523:- gene:BGIBMGA012240 transcript:BGIBMGA012240-TA	no	no	4	0.011244	55.033	19980000	19468000	14172000	49075000	0	0	0	0	0	0	0	0	0	0	0	0	0	0	0	0	0	0	0	0	0	0	0	0	0	0
SAICNSVFDCADHSDEDGCGASGQCEPNEFVCANHK	36	0	4043.55	>gi|512935237|ref|XP_004933225.1| PREDICTED: uncharacterized protein LOC101745012 [Bombyx mori];>BGIBMGA012240-PA pep:novel sequence:nscaf3040:3258589:3315523:- gene:BGIBMGA012240 transcript:BGIBMGA012240-TA	no	no	4	6.9589e-05	60.255	34111000	32705000	33375000	0	0	0	0	0	0	0	0	0	0	0	0	0	0	0	0	0	0	0	0	0	0	0	0	0	0	0
ETCPPGTYGDPSSGYACKPCPCPITNR	27	1	3041.28	>gi|512935237|ref|XP_004933225.1| PREDICTED: uncharacterized protein LOC101745012 [Bombyx mori];>BGIBMGA012240-PA pep:novel sequence:nscaf3040:3258589:3315523:- gene:BGIBMGA012240 transcript:BGIBMGA012240-TA	no	no	3	0.00040368	92.833	37574000	32976000	29036000	0	0	0	0	0	0	0	0	0	0	0	0	0	0	0	0	0	0	0	0	0	0	0	0	0	0	0
GDRGPIPINIK	11	1	1178.68	>gi|512935237|ref|XP_004933225.1| PREDICTED: uncharacterized protein LOC101745012 [Bombyx mori];>BGIBMGA012240-PA pep:novel sequence:nscaf3040:3258589:3315523:- gene:BGIBMGA012240 transcript:BGIBMGA012240-TA	no	no	2,3	0.0012342	101.39	11003000	12491000	44156000	21984000	0	0	0	0	0	0	0	0	0	0	0	0	0	0	0	0	0	0	0	0	0	0	0	0	0	0
QPDNRDPYGGQSGGEYDPYGR	21	1	2326.98	>gi|512935237|ref|XP_004933225.1| PREDICTED: uncharacterized protein LOC101745012 [Bombyx mori];>BGIBMGA012240-PA pep:novel sequence:nscaf3040:3258589:3315523:- gene:BGIBMGA012240 transcript:BGIBMGA012240-TA	no	no	3	2.3765e-06	91.637	13354000	0	0	32100000	0	20612000	0	0	0	0	0	0	0	0	0	0	0	0	0	0	0	0	0	0	0	0	0	0	0	0
VNVQGR	6	0	671.371	>gi|512935237|ref|XP_004933225.1| PREDICTED: uncharacterized protein LOC101745012 [Bombyx mori];>BGIBMGA012240-PA pep:novel sequence:nscaf3040:3258589:3315523:- gene:BGIBMGA012240 transcript:BGIBMGA012240-TA	no	no	2	0.0037516	146.24	24273000	36353000	0	0	0	0	0	0	0	0	0	0	0	0	0	0	0	0	0	0	0	0	0	0	0	0	0	0	0	0
TINIEAR	7	0	815.45	>gi|512935237|ref|XP_004933225.1| PREDICTED: uncharacterized protein LOC101745012 [Bombyx mori];>BGIBMGA012240-PA pep:novel sequence:nscaf3040:3258589:3315523:- gene:BGIBMGA012240 transcript:BGIBMGA012240-TA	no	no	2	0.024158	93.374	0	0	0	0	0	0	0	5103600	5138800	0	0	11676000	0	0	4911300	0	0	0	0	0	0	21638000	0	0	0	0	0	0	0	0
SGQCIPSSSYCDNVYNCYDR	20	0	2443.95	>gi|512935237|ref|XP_004933225.1| PREDICTED: uncharacterized protein LOC101745012 [Bombyx mori];>BGIBMGA012240-PA pep:novel sequence:nscaf3040:3258589:3315523:- gene:BGIBMGA012240 transcript:BGIBMGA012240-TA	no	no	2	1.5605e-06	98.132	16159000	12217000	0	0	0	0	0	0	0	0	0	0	0	0	0	0	0	0	0	0	0	0	0	0	0	0	0	0	0	0
QPGAEVR	7	0	755.393	>gi|512935237|ref|XP_004933225.1| PREDICTED: uncharacterized protein LOC101745012 [Bombyx mori];>BGIBMGA012240-PA pep:novel sequence:nscaf3040:3258589:3315523:- gene:BGIBMGA012240 transcript:BGIBMGA012240-TA	no	no	2	0.075202	63.486	0	0	0	0	0	0	0	0	0	0	0	0	0	0	0	0	0	0	0	0	0	0	6867000	0	0	0	0	0	0	0
TTTAVQFNVPNIVNQVR	17	0	1900.02	>gi|512935237|ref|XP_004933225.1| PREDICTED: uncharacterized protein LOC101745012 [Bombyx mori];>BGIBMGA012240-PA pep:novel sequence:nscaf3040:3258589:3315523:- gene:BGIBMGA012240 transcript:BGIBMGA012240-TA	no	no	2	0.009167	55.885	0	0	0	0	3687900	0	0	0	0	0	0	0	0	0	0	0	0	0	0	0	0	0	0	0	0	0	0	0	0	0
VTFVVMEPYREEYVNR	16	1	2029.99	>gi|512935237|ref|XP_004933225.1| PREDICTED: uncharacterized protein LOC101745012 [Bombyx mori];>BGIBMGA012239-PA pep:novel sequence:nscaf3040:3388612:3400080:- gene:BGIBMGA012239 transcript:BGIBMGA012239-TA	yes	no	2,3	2.8638e-35	206.2	70804000	91275000	91757000	122970000	98244000	135890000	9389200	0	0	0	7363300	7038500	0	0	0	0	0	0	0	0	0	12350000	0	25014000	0	0	0	0	0	0
SIADEVNKIFESIPGTQK	18	1	1975.03	>gi|512935237|ref|XP_004933225.1| PREDICTED: uncharacterized protein LOC101745012 [Bombyx mori];>BGIBMGA012239-PA pep:novel sequence:nscaf3040:3388612:3400080:- gene:BGIBMGA012239 transcript:BGIBMGA012239-TA	yes	no	2,3	6.9838e-71	250.08	44366000	48547000	25238000	76297000	71954000	18604000	0	0	0	0	0	4427600	0	0	0	0	0	0	0	0	0	0	46238000	0	0	0	0	0	0	0
IQSCVSDDFSCK	12	0	1444.6	>gi|512935237|ref|XP_004933225.1| PREDICTED: uncharacterized protein LOC101745012 [Bombyx mori];>BGIBMGA012239-PA pep:novel sequence:nscaf3040:3388612:3400080:- gene:BGIBMGA012239 transcript:BGIBMGA012239-TA	yes	no	2	1.1421e-12	185.27	78531000	74170000	70516000	0	0	27839000	3787700	0	0	5944200	4976200	6862500	3770700	2958500	3929900	0	0	0	0	0	0	0	0	0	0	0	0	0	0	0
SIADEVNK	8	0	874.44	>gi|512935237|ref|XP_004933225.1| PREDICTED: uncharacterized protein LOC101745012 [Bombyx mori];>BGIBMGA012239-PA pep:novel sequence:nscaf3040:3388612:3400080:- gene:BGIBMGA012239 transcript:BGIBMGA012239-TA	yes	no	2	0.0043488	106.36	34110000	29083000	40617000	50028000	0	92758000	0	0	0	0	0	0	0	0	0	0	0	0	0	0	0	0	0	0	0	0	0	0	0	0
DIGIDGHIR	9	0	994.52	>gi|512935237|ref|XP_004933225.1| PREDICTED: uncharacterized protein LOC101745012 [Bombyx mori];>BGIBMGA012239-PA pep:novel sequence:nscaf3040:3388612:3400080:- gene:BGIBMGA012239 transcript:BGIBMGA012239-TA	yes	no	2	0.0016662	120.15	0	0	0	16921000	33875000	0	15314000	16419000	9810500	10082000	6698000	8306600	6521100	5595200	6393700	0	0	0	0	0	49143000	13591000	0	0	0	0	0	0	0	0
IFESIPGTQK	10	0	1118.6	>gi|512935237|ref|XP_004933225.1| PREDICTED: uncharacterized protein LOC101745012 [Bombyx mori];>BGIBMGA012239-PA pep:novel sequence:nscaf3040:3388612:3400080:- gene:BGIBMGA012239 transcript:BGIBMGA012239-TA	yes	no	2	0.0016693	106.35	21771000	25248000	26080000	0	0	0	0	0	0	0	0	0	0	0	0	0	0	0	0	0	0	0	0	0	0	0	0	0	0	0
DCSDWSDEK	9	0	1140.4	>gi|512935237|ref|XP_004933225.1| PREDICTED: uncharacterized protein LOC101745012 [Bombyx mori];>BGIBMGA012239-PA pep:novel sequence:nscaf3040:3388612:3400080:- gene:BGIBMGA012239 transcript:BGIBMGA012239-TA	yes	no	2	0.031312	58.699	0	5413000	0	0	0	0	0	0	0	0	0	0	0	0	0	0	0	0	0	0	0	0	0	0	0	0	0	0	0	0
ITPENWIIIDENGVQAPAQR	20	0	2263.16	>gi|512935237|ref|XP_004933225.1| PREDICTED: uncharacterized protein LOC101745012 [Bombyx mori]	yes	yes	2,3	2.0422e-61	208.13	43542000	34124000	35485000	73078000	97232000	115720000	0	0	0	9228400	0	0	0	0	0	0	0	0	0	0	0	0	0	0	0	0	0	0	0	0
SGSCIEIR	8	0	920.439	>gi|512935237|ref|XP_004933225.1| PREDICTED: uncharacterized protein LOC101745012 [Bombyx mori]	yes	yes	2	0.00031086	123.98	62135000	72135000	72510000	0	0	60906000	0	0	0	0	0	0	0	0	0	0	0	0	0	0	0	0	0	0	0	0	27108000	0	0	0
RDEVCNNINDCHDGTDEVDCAK	22	1	2635.03	>gi|512935237|ref|XP_004933225.1| PREDICTED: uncharacterized protein LOC101745012 [Bombyx mori]	yes	yes	3,4	1.4816e-30	163.72	18490000	0	38604000	0	0	0	0	0	0	4683500	0	0	0	0	0	0	0	0	0	0	0	0	0	0	0	0	0	0	0	0
SCGIDDFTCNNGACIEGFR	19	0	2191.87	>gi|512935237|ref|XP_004933225.1| PREDICTED: uncharacterized protein LOC101745012 [Bombyx mori]	yes	yes	2	9.8869e-40	190.81	20084000	15810000	18689000	0	0	0	0	0	0	0	0	0	0	0	0	0	0	0	0	0	0	0	0	0	0	0	0	0	0	0
SCGIDDFTCNNGACIEGFRR	20	1	2347.97	>gi|512935237|ref|XP_004933225.1| PREDICTED: uncharacterized protein LOC101745012 [Bombyx mori]	yes	yes	3	0.010728	52.298	0	8797800	0	0	0	0	0	0	0	0	0	0	0	0	0	0	0	0	0	0	0	0	0	0	0	0	0	0	0	0
CDGAVDCSEGEDEVNCECREDQFR	24	1	2935.07	>gi|512935237|ref|XP_004933225.1| PREDICTED: uncharacterized protein LOC101745012 [Bombyx mori]	yes	yes	3	0.0014046	71.535	0	4040000	0	0	0	0	0	0	0	0	0	0	0	0	0	0	0	0	0	0	0	0	0	0	0	0	0	0	0	0
CDGAVDCSEGEDEVNCECR	19	0	2259.78	>gi|512935237|ref|XP_004933225.1| PREDICTED: uncharacterized protein LOC101745012 [Bombyx mori]	yes	yes	2	5.5317e-05	86.479	0	2840100	0	0	0	0	0	0	0	0	0	0	0	0	0	0	0	0	0	0	0	0	0	0	0	0	0	0	0	0
SNNDIIEIIK	10	0	1157.63	>gi|512934867|ref|XP_004933136.1| PREDICTED: myristoylated alanine-rich C-kinase substrate-like isoform X1 [Bombyx mori];>gi|512934871|ref|XP_004933137.1| PREDICTED: myristoylated alanine-rich C-kinase substrate-like isoform X2 [Bombyx mori];>BGIBMGA012291-PA pep:novel sequence:nscaf3040:495313:496455:- gene:BGIBMGA012291 transcript:BGIBMGA012291-TA	yes	no	2	0.0091521	69.979	0	6895500	7003000	0	0	0	0	0	0	0	0	0	0	0	0	0	0	0	0	0	0	0	0	0	0	0	0	0	0	0
SNNDIIEIIKK	11	1	1285.72	>gi|512934867|ref|XP_004933136.1| PREDICTED: myristoylated alanine-rich C-kinase substrate-like isoform X1 [Bombyx mori];>gi|512934871|ref|XP_004933137.1| PREDICTED: myristoylated alanine-rich C-kinase substrate-like isoform X2 [Bombyx mori];>BGIBMGA012291-PA pep:novel sequence:nscaf3040:495313:496455:- gene:BGIBMGA012291 transcript:BGIBMGA012291-TA	yes	no	2	0.018319	63.727	0	0	2636300	0	0	0	0	0	0	0	0	0	0	0	0	0	0	0	0	0	0	0	0	0	0	0	0	0	0	0
EIQADFEGRNPEDSDFHGIK	20	1	2303.05	>gi|512934796|ref|XP_004933119.1| PREDICTED: protein BCCIP homolog [Bombyx mori];>BGIBMGA010845-PA pep:novel sequence:nscaf3003:4428234:4431878:+ gene:BGIBMGA010845 transcript:BGIBMGA010845-TA	yes	no	3	0.00074735	70.942	0	0	0	0	0	0	0	0	0	0	0	0	6251500	7636300	8223500	0	0	0	0	0	0	0	0	0	0	0	0	0	0	0
ISQENADPR	9	0	1028.49	>gi|512934796|ref|XP_004933119.1| PREDICTED: protein BCCIP homolog [Bombyx mori];>BGIBMGA010845-PA pep:novel sequence:nscaf3003:4428234:4431878:+ gene:BGIBMGA010845 transcript:BGIBMGA010845-TA	yes	no	2	0.03391	57.347	0	0	0	0	0	0	0	0	0	0	0	5277900	0	8541800	2695300	0	0	0	0	0	0	0	0	0	0	0	0	0	0	0
TYTTGESSEVIFANQEEK	18	0	2031.93	>gi|512934796|ref|XP_004933119.1| PREDICTED: protein BCCIP homolog [Bombyx mori];>BGIBMGA010845-PA pep:novel sequence:nscaf3003:4428234:4431878:+ gene:BGIBMGA010845 transcript:BGIBMGA010845-TA	yes	no	2	0.00072169	70.942	0	0	0	0	0	0	0	0	0	0	0	0	3848000	4695700	5786600	0	0	0	0	0	0	0	0	0	0	0	0	0	0	0
IIIFEGIK	8	0	931.574	>gi|512934796|ref|XP_004933119.1| PREDICTED: protein BCCIP homolog [Bombyx mori]	yes	yes	2	0.063709	50.04	0	0	0	3228500	0	0	0	0	0	0	0	0	0	0	0	0	0	0	0	0	0	0	0	0	0	0	0	0	4195700	4014900
MIAHKPTIEDIDICQYSGTVR	21	1	2446.2	>gi|512934772|ref|XP_004933113.1| PREDICTED: uncharacterized protein LOC101738149 [Bombyx mori];>BGIBMGA010830-PA pep:novel sequence:nscaf3003:3614409:3637692:+ gene:BGIBMGA010830 transcript:BGIBMGA010830-TA	yes	no	3,4	6.7459e-11	121.74	0	0	0	0	0	0	0	0	0	0	0	0	0	0	0	5091600	0	3735400	0	19118000	17612000	0	0	0	0	0	0	0	0	0
GGPAWGQYSDR	11	0	1192.53	>gi|512934653|ref|XP_004933084.1| PREDICTED: uncharacterized protein LOC101745112 [Bombyx mori];>BGIBMGA010785-PA pep:novel sequence:nscaf3003:473820:487510:+ gene:BGIBMGA010785 transcript:BGIBMGA010785-TA	yes	no	2	0.0021007	84.658	0	0	0	0	0	0	4747600	3350600	0	7720600	5077200	0	8227900	0	5609800	0	0	0	0	0	0	0	0	0	0	0	0	0	0	16053000
EIIDFIQDDEKIREER	16	2	2047.02	>gi|512934653|ref|XP_004933084.1| PREDICTED: uncharacterized protein LOC101745112 [Bombyx mori];>BGIBMGA010785-PA pep:novel sequence:nscaf3003:473820:487510:+ gene:BGIBMGA010785 transcript:BGIBMGA010785-TA	yes	no	4	0.0082376	63.894	0	0	0	0	0	0	0	0	0	7027500	0	3079100	0	0	0	0	0	0	0	0	0	0	0	0	0	0	0	0	3633200	4164800
TCPVTTQPHAINPIEDDFDPR	21	0	2422.12	>gi|512934653|ref|XP_004933084.1| PREDICTED: uncharacterized protein LOC101745112 [Bombyx mori];>BGIBMGA010785-PA pep:novel sequence:nscaf3003:473820:487510:+ gene:BGIBMGA010785 transcript:BGIBMGA010785-TA	yes	no	3	0.019428	42.711	0	0	0	0	0	0	0	0	0	0	0	0	0	6477100	5199700	0	0	0	0	0	0	0	0	0	0	0	0	0	0	0
EHIYDIR	7	0	944.472	>gi|512934653|ref|XP_004933084.1| PREDICTED: uncharacterized protein LOC101745112 [Bombyx mori];>BGIBMGA010785-PA pep:novel sequence:nscaf3003:473820:487510:+ gene:BGIBMGA010785 transcript:BGIBMGA010785-TA	yes	no	2	0.037274	85.265	0	0	0	0	0	0	0	0	0	0	4538800	0	5072000	0	0	0	0	0	0	0	0	0	0	0	0	0	0	0	0	0
EIADKVTNVVMNYTEVEGK	19	1	2138.06	>gi|512934653|ref|XP_004933084.1| PREDICTED: uncharacterized protein LOC101745112 [Bombyx mori]	yes	yes	3	0.037885	47.204	0	0	0	0	0	0	0	0	0	0	0	0	0	2821300	0	0	0	0	0	0	0	0	0	0	0	0	0	0	0	0
AFVRPSGTEDVVR	13	1	1431.75	>gi|512934601|ref|XP_004933071.1| PREDICTED: phosphoacetylglucosamine mutase-like [Bombyx mori];>BGIBMGA010847-PA pep:novel sequence:nscaf3003:4685708:4689430:+ gene:BGIBMGA010847 transcript:BGIBMGA010847-TA	yes	no	3	5.7781e-06	123.64	0	0	0	0	0	0	0	0	0	0	0	0	0	0	0	0	0	0	0	0	0	0	0	0	0	0	0	13098000	0	12333000
MGIIAVIR	8	0	871.531	>gi|512934601|ref|XP_004933071.1| PREDICTED: phosphoacetylglucosamine mutase-like [Bombyx mori];>BGIBMGA010846-PA pep:novel sequence:nscaf3003:4674983:4683692:+ gene:BGIBMGA010846 transcript:BGIBMGA010846-TA	yes	no	2	0.023827	66.258	0	0	0	0	0	0	0	0	0	0	0	0	0	0	0	0	0	0	0	0	0	0	0	0	0	0	0	1213700	0	0
ININCGADFVK	11	0	1249.61	>gi|512934601|ref|XP_004933071.1| PREDICTED: phosphoacetylglucosamine mutase-like [Bombyx mori]	yes	yes	2	0.018665	60.255	0	0	0	0	0	0	0	0	0	0	0	0	0	0	0	0	0	0	0	0	0	0	0	0	0	0	0	0	3994700	3981800
YPASTIQIIGAEK	13	0	1389.75	>gi|512934427|ref|XP_004933030.1| PREDICTED: nucleolar protein 56-like [Bombyx mori];>BGIBMGA010739-PA pep:novel sequence:nscaf3003:2326656:2333323:- gene:BGIBMGA010739 transcript:BGIBMGA010739-TA	yes	no	2	0.00030025	90.926	0	0	0	0	0	0	3608700	2977500	1815800	4163400	2741000	1421600	0	0	0	0	0	0	0	6004500	0	0	0	0	0	0	0	0	0	0
IDCFSEMQSAVFGEK	15	0	1746.76	>gi|512934427|ref|XP_004933030.1| PREDICTED: nucleolar protein 56-like [Bombyx mori];>BGIBMGA010739-PA pep:novel sequence:nscaf3003:2326656:2333323:- gene:BGIBMGA010739 transcript:BGIBMGA010739-TA	yes	no	2	1.2569e-05	100.45	0	0	0	0	0	0	4849800	0	0	2204400	0	0	0	0	0	0	0	0	0	0	0	0	0	0	0	0	0	0	0	0
MNSVAPNISTIVGDQVGAR	19	0	1927.98	>gi|512934427|ref|XP_004933030.1| PREDICTED: nucleolar protein 56-like [Bombyx mori];>BGIBMGA010739-PA pep:novel sequence:nscaf3003:2326656:2333323:- gene:BGIBMGA010739 transcript:BGIBMGA010739-TA	yes	no	2	0.0087126	54.288	0	0	0	0	0	0	0	0	0	3733300	0	0	0	0	0	0	0	0	0	0	0	0	0	0	0	0	0	0	0	0
MIYNSK	6	0	754.368	>gi|512934101|ref|XP_004932952.1| PREDICTED: WW domain-binding protein 2-like [Bombyx mori];>BGIBMGA012128-PA pep:novel sequence:nscaf3034:4013070:4018411:+ gene:BGIBMGA012128 transcript:BGIBMGA012128-TA;>gi|512925980|ref|XP_004930970.1| PREDICTED: NADH dehydrogenase [ubiquinone] iron-sulfur protein 2, mitochondrial-like [Bombyx mori];>BGIBMGA002989-PA pep:novel sequence:nscaf2589:4876757:4877995…	yes	no	1,2	0.012546	126.24	0	0	0	0	0	0	0	0	0	0	0	0	0	0	0	0	0	0	0	0	0	0	0	0	0	0	0	56111000	30150000	0
SGGAIEYGQAMIK	13	0	1323.65	>gi|512934101|ref|XP_004932952.1| PREDICTED: WW domain-binding protein 2-like [Bombyx mori];>BGIBMGA012128-PA pep:novel sequence:nscaf3034:4013070:4018411:+ gene:BGIBMGA012128 transcript:BGIBMGA012128-TA	yes	no	2	6.319e-06	118.87	0	0	0	0	0	0	6971700	4349700	3104700	0	11931000	12090000	18341000	20764000	21357000	0	0	0	0	0	0	0	0	0	0	0	0	0	0	45237000
DQVMAIK	7	0	803.421	>gi|512934081|ref|XP_004932947.1| PREDICTED: esterase FE4-like [Bombyx mori];>BGIBMGA012122-PA pep:novel sequence:nscaf3034:3764079:3766814:+ gene:BGIBMGA012122 transcript:BGIBMGA012122-TA;>gi|512898957|ref|XP_004924525.1| PREDICTED: venom carboxylesterase-6-like [Bombyx mori];>BGIBMGA004934-PA pep:novel sequence:nscaf2822:978574:997488:- gene:BGIBMGA004934 transcript:BGIBMGA004934-TA;>BGIBMGA012…	no	no	1	0.018492	103.92	0	7678800	0	0	0	0	0	0	0	0	0	0	0	0	0	0	0	0	0	0	0	0	0	0	0	0	0	0	0	0
SEPIVHVNEGK	11	0	1207.62	>gi|512934081|ref|XP_004932947.1| PREDICTED: esterase FE4-like [Bombyx mori];>BGIBMGA012122-PA pep:novel sequence:nscaf3034:3764079:3766814:+ gene:BGIBMGA012122 transcript:BGIBMGA012122-TA	yes	no	2	0.00035677	105.03	0	0	0	0	0	0	4481100	0	3532100	0	0	0	5516100	0	0	0	0	0	0	0	43150000	0	0	0	0	0	0	27620000	28200000	20984000
VITDSEEIIK	10	0	1145.62	>gi|512934081|ref|XP_004932947.1| PREDICTED: esterase FE4-like [Bombyx mori];>BGIBMGA012122-PA pep:novel sequence:nscaf3034:3764079:3766814:+ gene:BGIBMGA012122 transcript:BGIBMGA012122-TA	yes	no	2	0.0016928	105.86	0	0	0	0	0	0	7182700	7579600	5079700	15250000	10390000	14057000	9533700	15811000	10958000	0	0	0	0	0	0	0	0	0	0	0	0	0	0	0
SIYIEGEQTSK	11	0	1253.61	>gi|512934081|ref|XP_004932947.1| PREDICTED: esterase FE4-like [Bombyx mori];>BGIBMGA012122-PA pep:novel sequence:nscaf3034:3764079:3766814:+ gene:BGIBMGA012122 transcript:BGIBMGA012122-TA	yes	no	2	0.0011425	94.767	0	0	0	0	0	0	0	0	0	7551500	8190400	9269100	5782500	7914500	8419300	0	0	0	0	0	0	0	0	0	0	0	0	0	0	0
VPFMTGISER	10	0	1135.57	>gi|512934081|ref|XP_004932947.1| PREDICTED: esterase FE4-like [Bombyx mori];>BGIBMGA012122-PA pep:novel sequence:nscaf3034:3764079:3766814:+ gene:BGIBMGA012122 transcript:BGIBMGA012122-TA	yes	no	2	0.026311	58.676	0	0	0	0	0	0	9467200	0	0	3248800	5741900	3806300	2646700	3529800	2830600	3219900	0	0	0	0	0	0	0	0	0	0	0	4075300	2901800	3388100
VGAAHADEGGYIIR	14	0	1427.72	>gi|512934081|ref|XP_004932947.1| PREDICTED: esterase FE4-like [Bombyx mori];>BGIBMGA012122-PA pep:novel sequence:nscaf3034:3764079:3766814:+ gene:BGIBMGA012122 transcript:BGIBMGA012122-TA	yes	no	2,3	0.0016958	79.633	0	0	0	0	0	0	0	0	0	0	0	0	0	0	0	0	0	0	0	0	0	0	0	0	0	0	0	0	0	36530000
GIPYAKPPVGEIR	13	1	1395.79	>gi|512934081|ref|XP_004932947.1| PREDICTED: esterase FE4-like [Bombyx mori];>BGIBMGA012122-PA pep:novel sequence:nscaf3034:3764079:3766814:+ gene:BGIBMGA012122 transcript:BGIBMGA012122-TA	yes	no	3	0.0038784	78.763	0	0	0	0	0	0	0	0	0	0	0	0	0	0	0	0	0	0	0	0	32524000	0	0	0	0	0	0	0	0	0
AIQTDEFR	8	0	978.477	>gi|512934081|ref|XP_004932947.1| PREDICTED: esterase FE4-like [Bombyx mori];>BGIBMGA012122-PA pep:novel sequence:nscaf3034:3764079:3766814:+ gene:BGIBMGA012122 transcript:BGIBMGA012122-TA	yes	no	2	0.018301	72.547	0	0	0	0	0	0	0	0	0	0	0	0	5586600	6855200	7356100	0	0	0	0	0	0	0	0	0	0	0	0	0	0	0
DVQYYSFK	8	0	1048.49	>gi|512934081|ref|XP_004932947.1| PREDICTED: esterase FE4-like [Bombyx mori];>BGIBMGA012122-PA pep:novel sequence:nscaf3034:3764079:3766814:+ gene:BGIBMGA012122 transcript:BGIBMGA012122-TA	yes	no	2	0.019179	71.223	0	0	0	0	0	0	0	0	0	0	0	0	0	0	0	0	0	0	0	0	17515000	0	0	0	0	0	0	0	0	0
AIAQSGSSIVHWAQNDKDK	19	1	2054.02	>gi|512934081|ref|XP_004932947.1| PREDICTED: esterase FE4-like [Bombyx mori];>BGIBMGA012122-PA pep:novel sequence:nscaf3034:3764079:3766814:+ gene:BGIBMGA012122 transcript:BGIBMGA012122-TA	yes	no	3	0.016283	52.784	0	0	0	0	0	0	0	0	0	7103400	0	0	0	0	0	0	0	0	0	0	0	0	0	0	0	0	0	0	0	0
TDNIITTK	8	0	904.487	>gi|512934081|ref|XP_004932947.1| PREDICTED: esterase FE4-like [Bombyx mori]	yes	yes	2	0.0049204	104.01	0	0	0	0	0	0	6558300	0	4678200	9191300	10505000	12777000	5271400	7015600	0	0	0	0	0	0	0	0	0	0	0	0	0	34961000	0	19616000
YEIYPER	7	0	968.46	>gi|512934081|ref|XP_004932947.1| PREDICTED: esterase FE4-like [Bombyx mori]	yes	yes	2	0.057723	78.496	0	0	0	0	0	0	0	0	0	0	0	0	2974800	2723800	4146400	0	0	0	0	0	0	0	0	0	0	0	0	0	0	0
TSNQQGVEMTAK	12	0	1292.6	>gi|512933595|ref|XP_004932830.1| PREDICTED: importin-7-like isoform X1 [Bombyx mori];>gi|512933599|ref|XP_004932831.1| PREDICTED: importin-7-like isoform X2 [Bombyx mori];>BGIBMGA002013-PA pep:novel sequence:nscaf2210:3124474:3135067:- gene:BGIBMGA002013 transcript:BGIBMGA002013-TA	yes	no	2	6.0435e-09	167.71	0	0	0	0	0	0	0	0	0	4211900	0	7459100	0	4220000	0	0	0	0	0	0	0	0	0	0	0	0	0	36805000	0	0
AVINSDAEDESEIYAAK	17	0	1823.84	>gi|512933595|ref|XP_004932830.1| PREDICTED: importin-7-like isoform X1 [Bombyx mori];>gi|512933599|ref|XP_004932831.1| PREDICTED: importin-7-like isoform X2 [Bombyx mori];>BGIBMGA002013-PA pep:novel sequence:nscaf2210:3124474:3135067:- gene:BGIBMGA002013 transcript:BGIBMGA002013-TA	yes	no	2	0.00038027	77.562	0	0	0	0	0	0	0	0	0	0	0	4125300	3580000	3584100	3577800	0	0	0	0	0	0	0	0	0	0	0	0	0	4771800	5840900
VIETDAGTDEK	11	0	1176.55	>gi|512933595|ref|XP_004932830.1| PREDICTED: importin-7-like isoform X1 [Bombyx mori];>gi|512933599|ref|XP_004932831.1| PREDICTED: importin-7-like isoform X2 [Bombyx mori];>BGIBMGA002013-PA pep:novel sequence:nscaf2210:3124474:3135067:- gene:BGIBMGA002013 transcript:BGIBMGA002013-TA	yes	no	2	0.00052289	96.103	0	0	0	0	0	0	6874600	0	0	5474400	0	0	4448900	0	0	0	0	0	0	0	0	0	0	0	0	0	0	0	0	0
QISAVFVIADQR	12	0	1345.74	>gi|512933595|ref|XP_004932830.1| PREDICTED: importin-7-like isoform X1 [Bombyx mori];>gi|512933599|ref|XP_004932831.1| PREDICTED: importin-7-like isoform X2 [Bombyx mori];>BGIBMGA002013-PA pep:novel sequence:nscaf2210:3124474:3135067:- gene:BGIBMGA002013 transcript:BGIBMGA002013-TA	yes	no	2	0.00585	70.412	0	0	0	0	0	0	0	0	0	8361000	0	0	0	0	3629500	0	0	0	0	0	0	0	0	0	0	0	0	0	2152800	0
IIEVMVIQCAGK	12	0	1359.73	>gi|512933595|ref|XP_004932830.1| PREDICTED: importin-7-like isoform X1 [Bombyx mori];>gi|512933599|ref|XP_004932831.1| PREDICTED: importin-7-like isoform X2 [Bombyx mori];>BGIBMGA002013-PA pep:novel sequence:nscaf2210:3124474:3135067:- gene:BGIBMGA002013 transcript:BGIBMGA002013-TA	yes	no	2	0.0006287	90.685	0	0	0	0	0	0	0	0	0	3090400	1644700	1696900	1063300	1443000	0	0	0	0	0	0	0	0	0	0	0	0	0	0	0	0
IDNCIPSFVEIVINR	15	0	1787.92	>gi|512933595|ref|XP_004932830.1| PREDICTED: importin-7-like isoform X1 [Bombyx mori];>gi|512933599|ref|XP_004932831.1| PREDICTED: importin-7-like isoform X2 [Bombyx mori];>BGIBMGA002013-PA pep:novel sequence:nscaf2210:3124474:3135067:- gene:BGIBMGA002013 transcript:BGIBMGA002013-TA	yes	no	2	0.035025	43.592	0	0	0	0	0	0	0	0	0	0	5447300	0	0	0	0	0	0	0	0	0	0	0	0	0	0	0	0	0	0	0
ATIDPNQR	8	0	913.462	>gi|512933595|ref|XP_004932830.1| PREDICTED: importin-7-like isoform X1 [Bombyx mori];>gi|512933599|ref|XP_004932831.1| PREDICTED: importin-7-like isoform X2 [Bombyx mori];>BGIBMGA002012-PA pep:novel sequence:nscaf2210:3148807:3152669:- gene:BGIBMGA002012 transcript:BGIBMGA002012-TA	yes	no	2	0.017561	73.665	0	0	0	0	0	0	0	0	0	5801700	0	13827000	7506400	0	5341500	0	0	0	0	0	0	0	0	0	0	0	0	0	0	0
NIITSGWQDKEREEGEPIPFNIHEQDR	27	2	3236.55	>gi|512933595|ref|XP_004932830.1| PREDICTED: importin-7-like isoform X1 [Bombyx mori];>gi|512933599|ref|XP_004932831.1| PREDICTED: importin-7-like isoform X2 [Bombyx mori];>BGIBMGA002012-PA pep:novel sequence:nscaf2210:3148807:3152669:- gene:BGIBMGA002012 transcript:BGIBMGA002012-TA	yes	no	4	0.0014681	86.551	0	0	0	0	0	0	0	0	0	9210200	10779000	10468000	0	0	0	0	0	0	0	0	0	0	0	0	0	0	0	0	0	0
QAGVVYIK	8	0	876.507	>gi|512933595|ref|XP_004932830.1| PREDICTED: importin-7-like isoform X1 [Bombyx mori];>gi|512933599|ref|XP_004932831.1| PREDICTED: importin-7-like isoform X2 [Bombyx mori];>BGIBMGA002012-PA pep:novel sequence:nscaf2210:3148807:3152669:- gene:BGIBMGA002012 transcript:BGIBMGA002012-TA	yes	no	2	0.075839	47.082	0	0	0	0	0	0	0	0	0	3676000	4891400	0	0	0	0	0	0	0	0	0	0	0	0	0	0	0	0	0	0	0
QQAEEQISQIHK	12	0	1437.72	>gi|512933595|ref|XP_004932830.1| PREDICTED: importin-7-like isoform X1 [Bombyx mori];>gi|512933599|ref|XP_004932831.1| PREDICTED: importin-7-like isoform X2 [Bombyx mori];>BGIBMGA002012-PA pep:novel sequence:nscaf2210:3148807:3152669:- gene:BGIBMGA002012 transcript:BGIBMGA002012-TA	yes	no	2,3	0.07173	44.616	0	0	0	0	0	0	0	0	0	5458900	0	0	0	2293600	0	0	0	0	0	0	0	0	0	0	0	0	0	0	0	0
TMQICMQIITCQNGEYGPR	19	0	2299.02	>gi|512933595|ref|XP_004932830.1| PREDICTED: importin-7-like isoform X1 [Bombyx mori];>gi|512933599|ref|XP_004932831.1| PREDICTED: importin-7-like isoform X2 [Bombyx mori]	yes	no	3	0.093359	28.869	0	0	0	0	0	0	0	0	0	0	0	0	0	0	0	0	0	0	0	0	0	0	0	0	0	0	163280000	0	0	0
ETENDHIANVIQK	13	0	1509.74	>gi|512933595|ref|XP_004932830.1| PREDICTED: importin-7-like isoform X1 [Bombyx mori];>gi|512933599|ref|XP_004932831.1| PREDICTED: importin-7-like isoform X2 [Bombyx mori]	yes	no	2,3	0.00025569	92.295	0	0	0	0	0	0	5047300	0	0	0	10053000	5826400	3103600	3394400	3192400	0	0	0	0	0	0	0	0	0	0	0	0	13611000	0	15842000
EVTSEIIK	8	0	917.507	>gi|512933595|ref|XP_004932830.1| PREDICTED: importin-7-like isoform X1 [Bombyx mori];>gi|512933599|ref|XP_004932831.1| PREDICTED: importin-7-like isoform X2 [Bombyx mori]	yes	no	2	0.013727	71.379	0	0	0	0	0	0	0	7727400	0	0	0	0	0	3182600	0	0	0	0	0	0	0	0	0	0	0	0	0	10377000	0	12854000
DGAIHMVGTINEIIVK	16	0	1708.92	>gi|512933595|ref|XP_004932830.1| PREDICTED: importin-7-like isoform X1 [Bombyx mori];>gi|512933599|ref|XP_004932831.1| PREDICTED: importin-7-like isoform X2 [Bombyx mori]	yes	no	3	1.8753e-06	106.52	0	0	0	0	0	0	0	0	0	3509100	10020000	8486200	0	4337500	0	0	0	0	0	0	0	0	0	0	0	0	0	2408800	0	0
YGSPVNAR	8	0	862.43	>gi|512933595|ref|XP_004932830.1| PREDICTED: importin-7-like isoform X1 [Bombyx mori];>gi|512933599|ref|XP_004932831.1| PREDICTED: importin-7-like isoform X2 [Bombyx mori]	yes	no	2	0.0019126	129.47	0	0	0	0	0	0	0	0	0	0	0	0	0	0	0	0	0	0	0	0	0	0	0	0	0	0	0	16696000	0	0
SEQIIFEAVR	10	0	1190.63	>gi|512933595|ref|XP_004932830.1| PREDICTED: importin-7-like isoform X1 [Bombyx mori];>gi|512933599|ref|XP_004932831.1| PREDICTED: importin-7-like isoform X2 [Bombyx mori]	yes	no	2	0.050962	48.741	0	0	0	0	0	0	0	1844200	0	0	0	0	0	0	0	0	0	0	0	0	0	0	0	0	0	0	0	0	0	0
IIEPQVK	7	0	825.496	>gi|512933595|ref|XP_004932830.1| PREDICTED: importin-7-like isoform X1 [Bombyx mori];>gi|512933599|ref|XP_004932831.1| PREDICTED: importin-7-like isoform X2 [Bombyx mori]	yes	no	2	0.093617	53.554	0	0	0	0	0	0	0	0	1724800	0	0	0	0	0	0	0	0	0	0	0	0	0	0	0	0	0	0	0	0	0
IIEQDTPQIAVK	12	0	1353.75	>gi|512933456|ref|XP_004932796.1| PREDICTED: gamma-soluble NSF attachment protein-like [Bombyx mori];>BGIBMGA002039-PA pep:novel sequence:nscaf2210:1279690:1303127:- gene:BGIBMGA002039 transcript:BGIBMGA002039-TA	yes	no	2	0.00083475	87.363	0	0	0	0	0	0	0	0	0	0	0	0	1622700	0	0	0	0	0	0	0	0	0	0	0	0	0	0	0	7841400	6045300
SMDVEYSR	8	0	985.418	>gi|512933456|ref|XP_004932796.1| PREDICTED: gamma-soluble NSF attachment protein-like [Bombyx mori];>BGIBMGA002039-PA pep:novel sequence:nscaf2210:1279690:1303127:- gene:BGIBMGA002039 transcript:BGIBMGA002039-TA	yes	no	2	0.016535	67.897	0	0	0	0	0	0	0	0	0	0	0	0	1336700	2151200	1945300	0	0	0	0	0	0	0	0	0	0	0	0	0	6329000	0
STKIEEAIEHIK	12	1	1396.76	>gi|512933456|ref|XP_004932796.1| PREDICTED: gamma-soluble NSF attachment protein-like [Bombyx mori]	yes	yes	3	0.018789	61.532	0	0	0	0	0	0	0	0	0	0	0	0	0	0	0	0	0	0	7559800	11365000	0	0	0	0	0	0	0	0	0	2407600
IIDVIGEYSSAAQGINR	17	0	1804.93	>gi|512933376|ref|XP_004932776.1| PREDICTED: alpha-tubulin N-acetyltransferase 1-like isoform X1 [Bombyx mori];>gi|512933380|ref|XP_004932777.1| PREDICTED: alpha-tubulin N-acetyltransferase 1-like isoform X2 [Bombyx mori];>gi|512933384|ref|XP_004932778.1| PREDICTED: alpha-tubulin N-acetyltransferase 1-like isoform X3 [Bombyx mori];>BGIBMGA002067-PA pep:novel sequence:nscaf2210:100383:115162:- gen…	yes	no	2	1.1772e-05	96.163	0	0	0	0	0	0	0	0	0	3174700	0	0	0	3136300	0	0	0	0	0	0	0	0	0	0	0	0	0	0	0	0
EVAPEEVTSTEPK	13	0	1414.68	>gi|512933094|ref|XP_004932706.1| PREDICTED: neurofilament heavy polypeptide-like isoform X1 [Bombyx mori];>BGIBMGA011589-PA pep:novel sequence:nscaf3027:4865663:4867304:+ gene:BGIBMGA011589 transcript:BGIBMGA011589-TA;>gi|512933098|ref|XP_004932707.1| PREDICTED: neurofilament heavy polypeptide-like isoform X2 [Bombyx mori];>gi|512933102|ref|XP_004932708.1| PREDICTED: neurofilament heavy polypept…	yes	no	2	0.00017785	94.688	0	0	0	0	0	0	0	0	0	0	0	0	0	5405400	5422900	0	0	0	0	0	0	0	0	0	0	0	0	0	0	10942000
EGVTCGPIINNEQAK	15	0	1628.78	>gi|512932836|ref|XP_004932642.1| PREDICTED: succinate-semialdehyde dehydrogenase, mitochondrial-like [Bombyx mori];>BGIBMGA011482-PA pep:novel sequence:nscaf3027:1156002:1184312:- gene:BGIBMGA011482 transcript:BGIBMGA011482-TA	yes	no	2	0.0019007	71.98	0	0	0	0	0	0	0	0	0	0	0	0	0	0	0	0	0	0	0	0	9173800	0	0	0	0	0	0	0	0	0
FIIHEIVFDDFVKK	14	1	1748.95	>gi|512932836|ref|XP_004932642.1| PREDICTED: succinate-semialdehyde dehydrogenase, mitochondrial-like [Bombyx mori];>BGIBMGA011482-PA pep:novel sequence:nscaf3027:1156002:1184312:- gene:BGIBMGA011482 transcript:BGIBMGA011482-TA	yes	no	4	0.0060827	71.548	0	0	0	0	0	0	0	0	0	0	0	0	0	0	0	0	0	0	0	3449300	0	0	0	0	0	0	0	0	0	0
YTIMSGIDK	9	0	1026.51	>gi|512932836|ref|XP_004932642.1| PREDICTED: succinate-semialdehyde dehydrogenase, mitochondrial-like [Bombyx mori]	yes	yes	2	0.097165	38.567	0	0	0	0	0	0	0	0	0	1327700	0	0	0	0	0	0	0	0	0	0	0	0	0	0	0	0	0	0	0	0
VIVSIYEEPDKPEDAIEYVR	20	1	2363.19	>gi|512932741|ref|XP_004932621.1| PREDICTED: c-Myc-binding protein-like [Bombyx mori];>BGIBMGA011505-PA pep:novel sequence:nscaf3027:61682:61876:- gene:BGIBMGA011505 transcript:BGIBMGA011505-TA	yes	no	3	5.4751e-05	82.586	0	0	0	0	0	0	0	0	0	9764500	11042000	9442500	0	0	0	0	0	0	0	0	0	0	0	0	0	0	0	0	0	0
KHIGSDGGEDEIEAAR	16	1	1682.79	>gi|512932741|ref|XP_004932621.1| PREDICTED: c-Myc-binding protein-like [Bombyx mori];>BGIBMGA011505-PA pep:novel sequence:nscaf3027:61682:61876:- gene:BGIBMGA011505 transcript:BGIBMGA011505-TA	yes	no	3	4.8764e-05	92.575	0	0	0	0	0	0	0	0	2449000	0	4547100	3788500	0	0	0	0	0	0	0	0	0	0	0	0	0	0	0	0	0	0
SSYKPIDSK	9	1	1023.52	>gi|512932741|ref|XP_004932621.1| PREDICTED: c-Myc-binding protein-like [Bombyx mori]	yes	yes	2	0.0038	95.775	0	0	0	0	0	0	0	0	0	0	7038000	6645300	0	0	0	0	0	0	0	0	0	0	0	0	0	0	0	0	0	0
NQVTGEYGPVPATAR	15	0	1558.77	>gi|512932519|ref|XP_004932565.1| PREDICTED: aconitate hydratase, mitochondrial-like [Bombyx mori];>BGIBMGA007121-PA pep:novel sequence:nscaf2865:4539729:4549042:+ gene:BGIBMGA007121 transcript:BGIBMGA007121-TA	yes	no	2	1.0791e-14	153.24	3238900	4296000	0	0	0	0	0	0	0	2164400	0	0	0	0	0	0	0	0	0	0	58613000	0	0	0	0	0	21015000	0	10278000	21388000
NTIVTSYNR	9	0	1066.54	>gi|512932519|ref|XP_004932565.1| PREDICTED: aconitate hydratase, mitochondrial-like [Bombyx mori];>BGIBMGA007121-PA pep:novel sequence:nscaf2865:4539729:4549042:+ gene:BGIBMGA007121 transcript:BGIBMGA007121-TA	yes	no	2	0.082755	42.161	0	0	0	0	0	0	0	0	0	0	0	0	0	0	0	0	0	0	0	0	0	0	0	0	0	0	98854000	0	0	0
IDFNPIKDEITGADGKK	17	2	1859.96	>gi|512932519|ref|XP_004932565.1| PREDICTED: aconitate hydratase, mitochondrial-like [Bombyx mori];>BGIBMGA007121-PA pep:novel sequence:nscaf2865:4539729:4549042:+ gene:BGIBMGA007121 transcript:BGIBMGA007121-TA	yes	no	3	3.8732e-13	129.62	3826000	3673900	3585900	0	0	0	5359000	4612000	3065800	11513000	3839900	4727200	0	0	0	0	0	0	5227800	0	0	0	0	0	0	0	0	0	0	0
VGIIGSCTNSSYEDMGR	17	0	1844.8	>gi|512932519|ref|XP_004932565.1| PREDICTED: aconitate hydratase, mitochondrial-like [Bombyx mori];>BGIBMGA007121-PA pep:novel sequence:nscaf2865:4539729:4549042:+ gene:BGIBMGA007121 transcript:BGIBMGA007121-TA	yes	no	2	6.3279e-05	83.418	0	0	0	0	0	0	0	0	0	0	0	0	0	0	0	0	0	0	0	0	0	6648800	0	0	0	0	12561000	5574100	6523700	7401400
HDIAATANSYK	11	0	1189.57	>gi|512932519|ref|XP_004932565.1| PREDICTED: aconitate hydratase, mitochondrial-like [Bombyx mori];>BGIBMGA007121-PA pep:novel sequence:nscaf2865:4539729:4549042:+ gene:BGIBMGA007121 transcript:BGIBMGA007121-TA	yes	no	2	0.00022519	122.33	0	0	0	0	0	0	0	0	0	0	0	0	0	0	0	0	0	0	0	0	0	0	0	0	0	0	0	16379000	16498000	0
INHSINDQQINWFK	14	0	1755.87	>gi|512932519|ref|XP_004932565.1| PREDICTED: aconitate hydratase, mitochondrial-like [Bombyx mori];>BGIBMGA007121-PA pep:novel sequence:nscaf2865:4539729:4549042:+ gene:BGIBMGA007121 transcript:BGIBMGA007121-TA	yes	no	3	0.0041384	72.089	5660700	0	0	0	0	0	0	0	0	0	0	0	0	0	0	0	0	0	0	9111400	0	0	0	0	4924400	4701400	0	0	0	4860000
CASIVK	6	0	676.358	>gi|512932519|ref|XP_004932565.1| PREDICTED: aconitate hydratase, mitochondrial-like [Bombyx mori];>BGIBMGA007121-PA pep:novel sequence:nscaf2865:4539729:4549042:+ gene:BGIBMGA007121 transcript:BGIBMGA007121-TA	yes	no	2	0.16562	56.51	0	0	0	0	0	0	0	0	0	0	0	0	0	0	0	0	0	0	0	0	3210800	0	0	0	0	0	0	0	0	0
ISDPFADEIPSK	12	0	1317.65	>gi|512932519|ref|XP_004932565.1| PREDICTED: aconitate hydratase, mitochondrial-like [Bombyx mori];>BGIBMGA007121-PA pep:novel sequence:nscaf2865:4539729:4549042:+ gene:BGIBMGA007121 transcript:BGIBMGA007121-TA	yes	no	2	0.088486	40.725	0	0	0	0	0	0	0	0	0	0	0	0	0	0	0	0	0	0	2041100	0	0	0	0	0	0	0	0	0	0	0
FIETAGAK	8	0	835.444	>gi|512932519|ref|XP_004932565.1| PREDICTED: aconitate hydratase, mitochondrial-like [Bombyx mori];>BGIBMGA007120-PA pep:novel sequence:nscaf2865:4525225:4528543:+ gene:BGIBMGA007120 transcript:BGIBMGA007120-TA	yes	no	2	0.06464	49.813	0	0	0	0	0	0	0	0	0	2846500	0	0	0	0	0	0	0	0	0	0	0	0	0	0	0	0	0	0	0	0
IIDASTFIGR	10	0	1091.6	>gi|512932511|ref|XP_004932563.1| PREDICTED: LOW QUALITY PROTEIN: adenylosuccinate lyase-like [Bombyx mori];>BGIBMGA007119-PA pep:novel sequence:nscaf2865:4426384:4431236:+ gene:BGIBMGA007119 transcript:BGIBMGA007119-TA	yes	no	2	0.0037035	87.298	0	0	0	0	0	0	0	1829700	0	2970500	3149100	3511900	1685200	1806200	1529100	0	0	0	0	0	0	0	0	0	0	0	0	4459300	0	0
VAEIAGFDKR	10	1	1104.59	>gi|512932511|ref|XP_004932563.1| PREDICTED: LOW QUALITY PROTEIN: adenylosuccinate lyase-like [Bombyx mori];>BGIBMGA007119-PA pep:novel sequence:nscaf2865:4426384:4431236:+ gene:BGIBMGA007119 transcript:BGIBMGA007119-TA	yes	no	2	0.00047862	107.83	0	0	0	0	0	0	0	0	0	0	0	0	0	0	0	0	0	0	0	0	0	0	0	0	0	0	0	20029000	0	0
ASIWINDIIMDER	13	0	1574.78	>gi|512932511|ref|XP_004932563.1| PREDICTED: LOW QUALITY PROTEIN: adenylosuccinate lyase-like [Bombyx mori];>BGIBMGA007119-PA pep:novel sequence:nscaf2865:4426384:4431236:+ gene:BGIBMGA007119 transcript:BGIBMGA007119-TA	yes	no	2	0.0022962	78.763	0	0	0	0	0	0	0	0	3977600	0	6268900	0	0	0	2718100	0	0	0	0	0	0	0	0	0	0	0	0	5591800	0	0
DGYFAPIISQIDK	13	0	1465.75	>gi|512932511|ref|XP_004932563.1| PREDICTED: LOW QUALITY PROTEIN: adenylosuccinate lyase-like [Bombyx mori];>BGIBMGA007119-PA pep:novel sequence:nscaf2865:4426384:4431236:+ gene:BGIBMGA007119 transcript:BGIBMGA007119-TA	yes	no	2	0.071226	47.532	0	0	0	0	0	0	4873900	3976600	0	7482200	0	0	0	0	0	0	0	0	0	0	0	0	0	0	0	0	0	0	0	0
YIVTGQTYSR	10	0	1186.6	>gi|512932511|ref|XP_004932563.1| PREDICTED: LOW QUALITY PROTEIN: adenylosuccinate lyase-like [Bombyx mori];>BGIBMGA007119-PA pep:novel sequence:nscaf2865:4426384:4431236:+ gene:BGIBMGA007119 transcript:BGIBMGA007119-TA	yes	no	2	0.019385	62.303	0	0	0	0	0	0	0	0	0	0	0	0	0	0	0	0	0	0	0	0	0	0	0	0	0	0	0	14257000	0	0
APEQVDEFIDEEVDPIIAK	19	0	2156.05	>gi|512932511|ref|XP_004932563.1| PREDICTED: LOW QUALITY PROTEIN: adenylosuccinate lyase-like [Bombyx mori];>BGIBMGA007119-PA pep:novel sequence:nscaf2865:4426384:4431236:+ gene:BGIBMGA007119 transcript:BGIBMGA007119-TA	yes	no	2	0.00044661	74.776	0	0	0	0	0	0	0	0	0	10844000	0	0	0	2528400	0	0	0	0	0	0	0	0	0	0	0	0	0	0	0	0
DNDIIER	7	0	873.419	>gi|512932511|ref|XP_004932563.1| PREDICTED: LOW QUALITY PROTEIN: adenylosuccinate lyase-like [Bombyx mori];>BGIBMGA007119-PA pep:novel sequence:nscaf2865:4426384:4431236:+ gene:BGIBMGA007119 transcript:BGIBMGA007119-TA	yes	no	2	0.062408	75.213	0	0	0	0	0	0	0	0	0	0	0	0	0	0	0	0	0	0	0	0	0	0	0	0	0	0	0	0	0	10086000
YADSIINVDKPVAINI	16	1	1743.94	>gi|512932511|ref|XP_004932563.1| PREDICTED: LOW QUALITY PROTEIN: adenylosuccinate lyase-like [Bombyx mori];>BGIBMGA007119-PA pep:novel sequence:nscaf2865:4426384:4431236:+ gene:BGIBMGA007119 transcript:BGIBMGA007119-TA	yes	no	2	0.0025493	72.175	0	0	0	0	0	0	0	0	0	0	0	0	0	0	0	0	0	0	0	0	0	0	0	0	0	0	0	0	8169400	0
VISHEAGAQVK	11	0	1137.61	>gi|512932511|ref|XP_004932563.1| PREDICTED: LOW QUALITY PROTEIN: adenylosuccinate lyase-like [Bombyx mori];>BGIBMGA007119-PA pep:novel sequence:nscaf2865:4426384:4431236:+ gene:BGIBMGA007119 transcript:BGIBMGA007119-TA	yes	no	2	0.0014107	91.937	0	0	0	0	0	0	0	0	0	0	3375200	0	0	0	0	0	0	0	0	0	0	0	0	0	0	0	0	0	0	0
ICTADFNIIER	11	0	1350.66	>gi|512932503|ref|XP_004932561.1| PREDICTED: multiple inositol polyphosphate phosphatase 1-like [Bombyx mori];>BGIBMGA006993-PA pep:novel sequence:nscaf2865:4025262:4036854:- gene:BGIBMGA006993 transcript:BGIBMGA006993-TA	yes	no	2	5.0684e-05	141.08	0	0	3149400	0	0	0	0	0	0	0	0	0	0	0	0	0	0	0	41747000	47603000	43897000	13098000	23431000	0	4563800	6237800	6223400	0	0	0
NTVISIYQMCR	11	0	1383.66	>gi|512932503|ref|XP_004932561.1| PREDICTED: multiple inositol polyphosphate phosphatase 1-like [Bombyx mori];>BGIBMGA006993-PA pep:novel sequence:nscaf2865:4025262:4036854:- gene:BGIBMGA006993 transcript:BGIBMGA006993-TA	yes	no	2	5.0684e-05	141.08	0	0	0	0	0	0	0	0	0	0	0	0	0	0	0	0	0	0	8695900	28456000	22094000	0	0	0	0	0	0	0	0	0
AWDVTQISPWCAAFTR	16	0	1907.9	>gi|512932503|ref|XP_004932561.1| PREDICTED: multiple inositol polyphosphate phosphatase 1-like [Bombyx mori];>BGIBMGA006993-PA pep:novel sequence:nscaf2865:4025262:4036854:- gene:BGIBMGA006993 transcript:BGIBMGA006993-TA	yes	no	2	2.2412e-09	123.97	0	0	0	0	0	0	0	0	0	0	0	0	0	0	0	0	0	0	0	14440000	13999000	0	0	0	0	0	0	0	0	0
QDSAPITGDNYHTNTAQAR	19	0	2058.94	>gi|512932503|ref|XP_004932561.1| PREDICTED: multiple inositol polyphosphate phosphatase 1-like [Bombyx mori];>BGIBMGA006993-PA pep:novel sequence:nscaf2865:4025262:4036854:- gene:BGIBMGA006993 transcript:BGIBMGA006993-TA	yes	no	3	2.4464e-09	120.24	0	0	0	0	0	0	0	0	0	0	0	0	0	0	0	0	0	0	0	0	0	0	0	0	0	0	12037000	0	0	0
TAYIFSNR	8	0	970.487	>gi|512932503|ref|XP_004932561.1| PREDICTED: multiple inositol polyphosphate phosphatase 1-like [Bombyx mori]	yes	yes	2	0.0013707	138.54	0	0	0	0	0	0	0	0	0	0	0	0	0	0	0	0	0	0	0	0	86398000	0	0	0	0	0	0	0	0	0
AHEVPGCQPVAFWIISR	17	0	1965.99	>gi|512932503|ref|XP_004932561.1| PREDICTED: multiple inositol polyphosphate phosphatase 1-like [Bombyx mori]	yes	yes	3	4.4224e-05	88.133	0	3887600	0	0	0	0	0	0	0	0	0	0	0	0	0	0	0	0	31188000	0	0	0	0	0	0	0	0	0	0	0
FAAHVEPTNENVK	13	0	1454.72	>gi|512932433|ref|XP_004932543.1| PREDICTED: hydroxyacylglutathione hydrolase, mitochondrial-like [Bombyx mori];>BGIBMGA007103-PA pep:novel sequence:nscaf2865:3527569:3529866:+ gene:BGIBMGA007103 transcript:BGIBMGA007103-TA	yes	no	2,3	3.7282e-05	106.01	0	0	0	0	0	0	0	0	0	0	0	0	3442100	2736700	3024900	0	0	0	0	0	0	0	0	0	0	0	0	18515000	0	0
FFEGTADQMYK	11	0	1335.58	>gi|512932433|ref|XP_004932543.1| PREDICTED: hydroxyacylglutathione hydrolase, mitochondrial-like [Bombyx mori];>BGIBMGA007103-PA pep:novel sequence:nscaf2865:3527569:3529866:+ gene:BGIBMGA007103 transcript:BGIBMGA007103-TA	yes	no	2	0.06949	42.001	0	0	0	0	0	0	0	0	0	0	0	0	0	2813300	0	0	0	0	0	0	0	0	0	0	0	0	0	0	0	0
ITEIWNYPK	9	0	1162.6	>gi|512932046|ref|XP_004932449.1| PREDICTED: prolyl endopeptidase-like [Bombyx mori];>BGIBMGA002592-PA pep:novel sequence:nscaf2529:3093288:3101400:- gene:BGIBMGA002592 transcript:BGIBMGA002592-TA	yes	no	2	0.067373	45.997	0	0	0	0	0	0	0	0	0	0	0	0	0	0	0	0	0	0	0	0	0	0	0	0	0	0	0	0	0	4222400
MIYDYPAVR	9	0	1126.55	>gi|512932046|ref|XP_004932449.1| PREDICTED: prolyl endopeptidase-like [Bombyx mori];>BGIBMGA002592-PA pep:novel sequence:nscaf2529:3093288:3101400:- gene:BGIBMGA002592 transcript:BGIBMGA002592-TA	yes	yes	2	0.05845	37.191	0	0	0	0	0	0	0	0	0	0	0	0	0	0	0	0	0	0	0	0	0	0	0	0	0	0	0	0	0	1743600
REDIENPSIWIEAGSEDPVQQMK	23	1	2670.26	>gi|512931974|ref|XP_004932431.1| PREDICTED: metallo-beta-lactamase domain-containing protein 1-like [Bombyx mori];>BGIBMGA002659-PA pep:novel sequence:nscaf2529:394849:397565:+ gene:BGIBMGA002659 transcript:BGIBMGA002659-TA	yes	no	3	0.00026049	70.315	0	0	0	0	0	0	0	0	0	0	0	0	4472700	4546900	0	0	0	0	0	0	0	0	0	0	0	0	0	0	0	0
RGEAIAITGDIFER	14	1	1546.81	>gi|512931974|ref|XP_004932431.1| PREDICTED: metallo-beta-lactamase domain-containing protein 1-like [Bombyx mori];>BGIBMGA002659-PA pep:novel sequence:nscaf2529:394849:397565:+ gene:BGIBMGA002659 transcript:BGIBMGA002659-TA	yes	no	3	0.032694	54.598	0	0	0	0	0	0	0	0	0	0	0	0	0	1669300	1620800	0	0	0	0	0	0	0	0	0	0	0	0	0	0	0
GSFSETGINEFIR	13	0	1455.7	>gi|512931888|ref|XP_004932411.1| PREDICTED: protein disulfide-isomerase A6-like [Bombyx mori];>BGIBMGA002569-PA pep:novel sequence:nscaf2529:5073235:5081229:- gene:BGIBMGA002569 transcript:BGIBMGA002569-TA	yes	no	2	1.4121e-28	208.95	0	0	0	19260000	18861000	39618000	7069300	6070200	3627700	3862300	3331600	3103200	0	0	0	0	0	0	83101000	108120000	92884000	13299000	17815000	9355700	0	0	0	4818200	6795300	3384300
TSSDIVTWAIEK	12	0	1348.69	>gi|512931888|ref|XP_004932411.1| PREDICTED: protein disulfide-isomerase A6-like [Bombyx mori];>BGIBMGA002569-PA pep:novel sequence:nscaf2529:5073235:5081229:- gene:BGIBMGA002569 transcript:BGIBMGA002569-TA	yes	no	2	9.6003e-07	142.83	0	0	0	0	18480000	49401000	7204900	4579000	4064500	7272900	4134400	4117400	0	0	0	7549800	7094800	6383100	55156000	54640000	46605000	10047000	18475000	6317000	10971000	14896000	14489000	0	0	0
TAEGFVEAAIK	11	0	1134.59	>gi|512931888|ref|XP_004932411.1| PREDICTED: protein disulfide-isomerase A6-like [Bombyx mori];>BGIBMGA002569-PA pep:novel sequence:nscaf2529:5073235:5081229:- gene:BGIBMGA002569 transcript:BGIBMGA002569-TA	yes	no	2	0.00074992	100.72	0	10999000	0	21221000	29427000	0	9766700	6730200	4762700	4327700	3870600	3755200	0	1348100	1035200	0	0	0	30045000	130990000	0	0	0	8968800	0	0	0	5415600	5568200	5230800
YGVTGFPTIK	10	0	1081.58	>gi|512931888|ref|XP_004932411.1| PREDICTED: protein disulfide-isomerase A6-like [Bombyx mori];>BGIBMGA002569-PA pep:novel sequence:nscaf2529:5073235:5081229:- gene:BGIBMGA002569 transcript:BGIBMGA002569-TA	yes	no	2	0.0015454	108.93	0	0	0	8627000	16888000	9936800	0	0	0	0	0	0	0	0	0	0	0	0	0	85182000	81045000	0	0	0	0	0	0	0	0	0
IAENVPAPDIIQVVGEETIK	20	0	2134.15	>gi|512931888|ref|XP_004932411.1| PREDICTED: protein disulfide-isomerase A6-like [Bombyx mori];>BGIBMGA002569-PA pep:novel sequence:nscaf2529:5073235:5081229:- gene:BGIBMGA002569 transcript:BGIBMGA002569-TA	yes	no	2,3	3.2618e-07	110.41	0	0	0	18770000	0	0	0	0	0	0	0	0	0	0	0	0	0	0	68481000	44705000	30131000	0	0	0	0	0	0	0	0	0
NDYISIIK	8	0	964.523	>gi|512931888|ref|XP_004932411.1| PREDICTED: protein disulfide-isomerase A6-like [Bombyx mori];>BGIBMGA002569-PA pep:novel sequence:nscaf2529:5073235:5081229:- gene:BGIBMGA002569 transcript:BGIBMGA002569-TA	yes	no	2	0.014069	78.934	0	0	0	0	0	0	1924300	1661100	1154700	0	0	0	0	0	0	4492400	0	0	49623000	15585000	9333900	0	0	0	3711100	0	0	0	0	1777200
YQVQGYPTIK	10	0	1195.62	>gi|512931888|ref|XP_004932411.1| PREDICTED: protein disulfide-isomerase A6-like [Bombyx mori];>BGIBMGA002569-PA pep:novel sequence:nscaf2529:5073235:5081229:- gene:BGIBMGA002569 transcript:BGIBMGA002569-TA	yes	no	2	0.0021662	97.456	0	0	0	0	0	0	0	0	0	0	0	0	0	0	0	0	0	0	0	0	26464000	0	0	0	0	0	0	0	0	0
IGAIDATVHTTMASR	15	0	1542.78	>gi|512931888|ref|XP_004932411.1| PREDICTED: protein disulfide-isomerase A6-like [Bombyx mori];>BGIBMGA002569-PA pep:novel sequence:nscaf2529:5073235:5081229:- gene:BGIBMGA002569 transcript:BGIBMGA002569-TA	yes	no	3	0.028301	46.156	0	0	0	21370000	0	0	0	0	0	0	0	0	0	0	0	0	0	0	0	0	0	0	0	0	0	0	0	0	0	0
HTPYQGQR	8	0	985.473	>gi|512931888|ref|XP_004932411.1| PREDICTED: protein disulfide-isomerase A6-like [Bombyx mori];>BGIBMGA002569-PA pep:novel sequence:nscaf2529:5073235:5081229:- gene:BGIBMGA002569 transcript:BGIBMGA002569-TA	yes	no	2	0.016604	75.109	0	0	0	0	0	0	7503600	5557300	0	0	0	0	0	0	0	0	0	0	0	0	0	0	0	0	0	0	0	0	0	0
GAEMPK	6	0	631.3	>gi|512931888|ref|XP_004932411.1| PREDICTED: protein disulfide-isomerase A6-like [Bombyx mori];>BGIBMGA002569-PA pep:novel sequence:nscaf2529:5073235:5081229:- gene:BGIBMGA002569 transcript:BGIBMGA002569-TA	yes	no	1	0.16039	55.395	0	0	0	0	0	0	0	0	0	0	0	0	0	0	0	0	0	0	0	5555100	0	0	0	0	0	0	0	0	0	0
VGAIDADEHR	10	0	1081.52	>gi|512931888|ref|XP_004932411.1| PREDICTED: protein disulfide-isomerase A6-like [Bombyx mori];>BGIBMGA002569-PA pep:novel sequence:nscaf2529:5073235:5081229:- gene:BGIBMGA002569 transcript:BGIBMGA002569-TA	yes	no	2	0.0028319	93.058	0	0	0	0	0	0	0	5499800	0	0	0	0	0	0	0	0	0	0	0	0	0	0	0	0	0	0	0	0	0	0
AIQPYPTAITQQEDQFVK	18	0	2076.05	>gi|512931880|ref|XP_004932409.1| PREDICTED: dolichyl-diphosphooligosaccharide--protein glycosyltransferase subunit 1-like [Bombyx mori];>BGIBMGA002570-PA pep:novel sequence:nscaf2529:5066136:5067527:- gene:BGIBMGA002570 transcript:BGIBMGA002570-TA	yes	no	2	1.0463e-13	130.56	0	0	0	0	0	0	12565000	8838100	7658500	10829000	6133300	7782800	0	0	0	0	0	0	22657000	33285000	19398000	0	0	0	0	0	0	0	0	0
YDYQQDHHSGPASVR	15	0	1758.77	>gi|512931880|ref|XP_004932409.1| PREDICTED: dolichyl-diphosphooligosaccharide--protein glycosyltransferase subunit 1-like [Bombyx mori];>BGIBMGA002570-PA pep:novel sequence:nscaf2529:5066136:5067527:- gene:BGIBMGA002570 transcript:BGIBMGA002570-TA	yes	no	2,3	1.1946e-08	126.48	17746000	16128000	22335000	0	0	0	16612000	0	0	8765700	11897000	14038000	0	0	0	0	0	0	0	0	0	0	0	0	0	0	0	0	0	0
SIDHIFDDMQVDEIVTK	17	0	2003.95	>gi|512931880|ref|XP_004932409.1| PREDICTED: dolichyl-diphosphooligosaccharide--protein glycosyltransferase subunit 1-like [Bombyx mori];>BGIBMGA002570-PA pep:novel sequence:nscaf2529:5066136:5067527:- gene:BGIBMGA002570 transcript:BGIBMGA002570-TA	yes	no	3	1.746e-06	106.6	0	7279700	0	0	0	0	0	6597700	8008400	0	15146000	8633100	0	0	0	0	0	0	26006000	17284000	0	0	0	0	0	0	0	0	0	0
IIIPEGSTGIK	11	0	1126.66	>gi|512931880|ref|XP_004932409.1| PREDICTED: dolichyl-diphosphooligosaccharide--protein glycosyltransferase subunit 1-like [Bombyx mori];>BGIBMGA002570-PA pep:novel sequence:nscaf2529:5066136:5067527:- gene:BGIBMGA002570 transcript:BGIBMGA002570-TA	yes	no	2	0.0012856	93.258	7568900	9056200	12096000	0	0	0	4806500	4383600	2041700	13661000	10608000	14306000	0	0	0	0	0	0	0	0	0	0	0	0	0	0	0	0	0	0
NIVENHIQDFQIR	13	0	1624.83	>gi|512931880|ref|XP_004932409.1| PREDICTED: dolichyl-diphosphooligosaccharide--protein glycosyltransferase subunit 1-like [Bombyx mori];>BGIBMGA002570-PA pep:novel sequence:nscaf2529:5066136:5067527:- gene:BGIBMGA002570 transcript:BGIBMGA002570-TA	yes	no	2,3	2.6817e-06	124.86	4360200	4462100	5074700	0	0	0	19641000	12146000	11855000	8947100	7379800	3423100	0	0	0	0	0	0	0	0	0	0	0	0	0	0	0	0	0	0
NNSPFITVTR	10	0	1147.6	>gi|512931880|ref|XP_004932409.1| PREDICTED: dolichyl-diphosphooligosaccharide--protein glycosyltransferase subunit 1-like [Bombyx mori];>BGIBMGA002570-PA pep:novel sequence:nscaf2529:5066136:5067527:- gene:BGIBMGA002570 transcript:BGIBMGA002570-TA	yes	no	2	0.0013915	112.13	8838300	7820700	0	0	0	0	0	4953400	3155800	0	0	0	0	0	0	0	0	0	8640200	40003000	0	0	0	0	0	0	0	0	0	0
HFIFAVEEAAK	11	0	1260.65	>gi|512931880|ref|XP_004932409.1| PREDICTED: dolichyl-diphosphooligosaccharide--protein glycosyltransferase subunit 1-like [Bombyx mori];>BGIBMGA002570-PA pep:novel sequence:nscaf2529:5066136:5067527:- gene:BGIBMGA002570 transcript:BGIBMGA002570-TA	yes	no	2	6.307e-05	138.25	12808000	9577500	11065000	0	0	17196000	5148700	4047200	2844900	0	0	0	0	0	0	0	0	0	0	2589500	0	0	0	0	0	0	0	0	0	0
TIIPASASDVYYR	13	0	1454.74	>gi|512931880|ref|XP_004932409.1| PREDICTED: dolichyl-diphosphooligosaccharide--protein glycosyltransferase subunit 1-like [Bombyx mori];>BGIBMGA002570-PA pep:novel sequence:nscaf2529:5066136:5067527:- gene:BGIBMGA002570 transcript:BGIBMGA002570-TA	yes	no	2	2.6817e-06	124.86	0	13113000	12455000	0	0	0	10791000	7695600	5523600	5781700	5991600	0	0	0	0	0	0	0	0	0	0	0	0	0	0	0	0	0	0	0
TVESFTK	7	0	810.412	>gi|512931880|ref|XP_004932409.1| PREDICTED: dolichyl-diphosphooligosaccharide--protein glycosyltransferase subunit 1-like [Bombyx mori];>BGIBMGA002570-PA pep:novel sequence:nscaf2529:5066136:5067527:- gene:BGIBMGA002570 transcript:BGIBMGA002570-TA	yes	no	1,2	0.075202	69.344	0	0	0	0	0	0	0	0	0	0	3039200	2411400	0	0	0	0	0	0	0	36223000	0	0	0	0	0	0	0	0	0	0
YPIFGGWR	8	0	994.502	>gi|512931880|ref|XP_004932409.1| PREDICTED: dolichyl-diphosphooligosaccharide--protein glycosyltransferase subunit 1-like [Bombyx mori];>BGIBMGA002570-PA pep:novel sequence:nscaf2529:5066136:5067527:- gene:BGIBMGA002570 transcript:BGIBMGA002570-TA	yes	no	2	0.047267	56.011	0	0	0	0	11471000	0	0	0	0	1056600	1479400	1291100	0	0	0	0	0	0	0	16953000	0	0	0	0	0	0	0	0	0	0
NNIAFIGAK	9	0	946.524	>gi|512931880|ref|XP_004932409.1| PREDICTED: dolichyl-diphosphooligosaccharide--protein glycosyltransferase subunit 1-like [Bombyx mori];>BGIBMGA002570-PA pep:novel sequence:nscaf2529:5066136:5067527:- gene:BGIBMGA002570 transcript:BGIBMGA002570-TA	yes	no	2	0.014366	68.735	7584200	0	0	15715000	0	0	0	0	0	0	0	0	0	0	0	0	0	0	0	0	0	0	0	0	0	0	0	0	0	0
INIPYSVTR	9	0	1061.59	>gi|512931880|ref|XP_004932409.1| PREDICTED: dolichyl-diphosphooligosaccharide--protein glycosyltransferase subunit 1-like [Bombyx mori];>BGIBMGA002570-PA pep:novel sequence:nscaf2529:5066136:5067527:- gene:BGIBMGA002570 transcript:BGIBMGA002570-TA	yes	no	2	0.010511	76.465	0	0	0	0	10623000	0	0	0	0	5721700	4674100	0	0	0	0	0	0	0	0	0	0	0	0	0	0	0	0	0	0	0
TSVIINTK	8	0	874.512	>gi|512931880|ref|XP_004932409.1| PREDICTED: dolichyl-diphosphooligosaccharide--protein glycosyltransferase subunit 1-like [Bombyx mori];>BGIBMGA002570-PA pep:novel sequence:nscaf2529:5066136:5067527:- gene:BGIBMGA002570 transcript:BGIBMGA002570-TA	yes	no	2	0.015466	76.827	0	0	0	0	0	0	6642900	0	5506400	0	0	0	0	0	0	0	0	0	0	0	0	0	0	0	0	0	0	3347400	0	0
YVGNIYTYSPYYTSTQK	17	0	2046.96	>gi|512931880|ref|XP_004932409.1| PREDICTED: dolichyl-diphosphooligosaccharide--protein glycosyltransferase subunit 1-like [Bombyx mori];>BGIBMGA002570-PA pep:novel sequence:nscaf2529:5066136:5067527:- gene:BGIBMGA002570 transcript:BGIBMGA002570-TA	yes	no	2	0.0075665	58.09	0	0	0	0	0	0	0	0	0	0	0	0	0	0	0	0	0	0	13374000	0	0	0	0	0	0	0	0	0	0	0
IPDSIHFTYIDTK	13	0	1548.78	>gi|512931880|ref|XP_004932409.1| PREDICTED: dolichyl-diphosphooligosaccharide--protein glycosyltransferase subunit 1-like [Bombyx mori];>BGIBMGA002570-PA pep:novel sequence:nscaf2529:5066136:5067527:- gene:BGIBMGA002570 transcript:BGIBMGA002570-TA	yes	no	2,3	0.0064055	69.602	0	4558500	0	0	0	0	0	5226900	3507500	0	0	0	0	0	0	0	0	0	0	0	0	0	0	0	0	0	0	0	0	0
TVDISTQIVK	10	0	1102.62	>gi|512931880|ref|XP_004932409.1| PREDICTED: dolichyl-diphosphooligosaccharide--protein glycosyltransferase subunit 1-like [Bombyx mori];>BGIBMGA002570-PA pep:novel sequence:nscaf2529:5066136:5067527:- gene:BGIBMGA002570 transcript:BGIBMGA002570-TA	yes	no	2	0.027916	57.836	7384900	0	0	0	0	0	0	0	0	0	0	0	0	0	0	0	0	0	0	0	0	0	0	0	0	0	0	0	0	0
SVIDAAYDAIDKNR	14	1	1549.77	>gi|512931794|ref|XP_004932389.1| PREDICTED: apolipoprotein D-like isoform X1 [Bombyx mori];>gi|512931798|ref|XP_004932390.1| PREDICTED: apolipoprotein D-like isoform X2 [Bombyx mori];>BGIBMGA002704-PA pep:novel sequence:nscaf2529:4202485:4205359:+ gene:BGIBMGA002704 transcript:BGIBMGA002704-TA	yes	no	2,3	1.4566e-140	331.42	0	0	0	0	0	0	94743000	83476000	98086000	498060000	230090000	241980000	128330000	144170000	148170000	208030000	107990000	317350000	763460000	734260000	299940000	452600000	0	596730000	170640000	243390000	206410000	0	32883000	33769000
QIDIFSGIQK	10	0	1147.62	>gi|512931794|ref|XP_004932389.1| PREDICTED: apolipoprotein D-like isoform X1 [Bombyx mori];>gi|512931798|ref|XP_004932390.1| PREDICTED: apolipoprotein D-like isoform X2 [Bombyx mori];>BGIBMGA002704-PA pep:novel sequence:nscaf2529:4202485:4205359:+ gene:BGIBMGA002704 transcript:BGIBMGA002704-TA	yes	no	1,2	2.6494e-18	219.5	0	0	0	0	0	0	94487000	36785000	20562000	216550000	120720000	118020000	75042000	84406000	77932000	151860000	173150000	222210000	234450000	506980000	228820000	296580000	373720000	369620000	103820000	113940000	124340000	19563000	22612000	20222000
EIKGEATQVGR	11	1	1186.63	>gi|512931794|ref|XP_004932389.1| PREDICTED: apolipoprotein D-like isoform X1 [Bombyx mori];>gi|512931798|ref|XP_004932390.1| PREDICTED: apolipoprotein D-like isoform X2 [Bombyx mori];>BGIBMGA002704-PA pep:novel sequence:nscaf2529:4202485:4205359:+ gene:BGIBMGA002704 transcript:BGIBMGA002704-TA	yes	no	2,3	1.2237e-21	207.44	0	0	0	0	0	0	52529000	32772000	0	149530000	262810000	157890000	137670000	164440000	101740000	119810000	46784000	144750000	0	0	0	381620000	367020000	185440000	137090000	252790000	113660000	0	0	0
IRDDGAIR	8	1	914.493	>gi|512931794|ref|XP_004932389.1| PREDICTED: apolipoprotein D-like isoform X1 [Bombyx mori];>gi|512931798|ref|XP_004932390.1| PREDICTED: apolipoprotein D-like isoform X2 [Bombyx mori];>BGIBMGA002704-PA pep:novel sequence:nscaf2529:4202485:4205359:+ gene:BGIBMGA002704 transcript:BGIBMGA002704-TA	yes	no	2,3	0.00064989	145.72	0	0	0	0	0	0	0	0	0	233870000	245230000	218060000	176070000	278220000	0	0	0	0	0	0	0	398230000	0	566630000	275490000	386610000	0	0	0	29537000
AMENFDPAR	9	0	1049.46	>gi|512931794|ref|XP_004932389.1| PREDICTED: apolipoprotein D-like isoform X1 [Bombyx mori];>gi|512931798|ref|XP_004932390.1| PREDICTED: apolipoprotein D-like isoform X2 [Bombyx mori];>BGIBMGA002704-PA pep:novel sequence:nscaf2529:4202485:4205359:+ gene:BGIBMGA002704 transcript:BGIBMGA002704-TA	yes	no	2	0.000242	148.69	0	0	0	0	0	0	38258000	46834000	18294000	72416000	100980000	103120000	79020000	94247000	99403000	108700000	93150000	0	0	190210000	233210000	235640000	0	0	27690000	86313000	181260000	39657000	42865000	66908000
CVTADYK	7	0	855.38	>gi|512931794|ref|XP_004932389.1| PREDICTED: apolipoprotein D-like isoform X1 [Bombyx mori];>gi|512931798|ref|XP_004932390.1| PREDICTED: apolipoprotein D-like isoform X2 [Bombyx mori];>BGIBMGA002704-PA pep:novel sequence:nscaf2529:4202485:4205359:+ gene:BGIBMGA002704 transcript:BGIBMGA002704-TA	yes	no	1,2	4.7854e-05	192.28	0	0	0	0	0	0	32676000	0	0	112550000	50086000	344660000	26766000	34159000	171300000	0	0	0	0	0	0	157270000	0	312580000	0	0	0	0	0	0
SVIDAAYDAIDK	12	0	1279.63	>gi|512931794|ref|XP_004932389.1| PREDICTED: apolipoprotein D-like isoform X1 [Bombyx mori];>gi|512931798|ref|XP_004932390.1| PREDICTED: apolipoprotein D-like isoform X2 [Bombyx mori];>BGIBMGA002704-PA pep:novel sequence:nscaf2529:4202485:4205359:+ gene:BGIBMGA002704 transcript:BGIBMGA002704-TA	yes	no	2	3.6844e-05	112.43	0	0	0	0	0	0	81504000	9791400	8042000	49859000	28297000	32719000	27045000	22571000	22938000	22582000	19346000	21955000	32701000	32763000	28850000	24659000	41343000	11371000	13489000	0	15670000	0	0	0
GEATQVGR	8	0	816.409	>gi|512931794|ref|XP_004932389.1| PREDICTED: apolipoprotein D-like isoform X1 [Bombyx mori];>gi|512931798|ref|XP_004932390.1| PREDICTED: apolipoprotein D-like isoform X2 [Bombyx mori];>BGIBMGA002704-PA pep:novel sequence:nscaf2529:4202485:4205359:+ gene:BGIBMGA002704 transcript:BGIBMGA002704-TA	yes	no	1,2	0.0024283	117.1	0	0	0	0	0	0	0	0	14947000	59762000	45371000	84625000	44786000	39678000	52075000	0	0	0	0	0	167450000	0	0	14151000	0	0	0	0	0	0
QIDIFSGIQKEIKGEATQVGR	21	2	2316.24	>gi|512931794|ref|XP_004932389.1| PREDICTED: apolipoprotein D-like isoform X1 [Bombyx mori];>gi|512931798|ref|XP_004932390.1| PREDICTED: apolipoprotein D-like isoform X2 [Bombyx mori];>BGIBMGA002704-PA pep:novel sequence:nscaf2529:4202485:4205359:+ gene:BGIBMGA002704 transcript:BGIBMGA002704-TA	yes	no	3,4	1.2548e-15	140.06	0	0	0	0	0	0	0	0	0	0	0	0	0	0	0	0	0	0	16629000	43365000	15553000	33735000	51306000	77084000	9347200	16498000	19508000	0	0	0
QIDIFSGIQKEIK	13	1	1517.85	>gi|512931794|ref|XP_004932389.1| PREDICTED: apolipoprotein D-like isoform X1 [Bombyx mori];>gi|512931798|ref|XP_004932390.1| PREDICTED: apolipoprotein D-like isoform X2 [Bombyx mori];>BGIBMGA002704-PA pep:novel sequence:nscaf2529:4202485:4205359:+ gene:BGIBMGA002704 transcript:BGIBMGA002704-TA	yes	no	3	5.2864e-06	124.12	0	0	0	0	0	0	0	0	0	0	0	0	0	0	0	0	0	0	30319000	21298000	29457000	29556000	44217000	13233000	10204000	9757900	10902000	0	0	0
TDQSDCTNFDE	11	0	1330.46	>gi|512931794|ref|XP_004932389.1| PREDICTED: apolipoprotein D-like isoform X1 [Bombyx mori];>gi|512931798|ref|XP_004932390.1| PREDICTED: apolipoprotein D-like isoform X2 [Bombyx mori];>BGIBMGA002704-PA pep:novel sequence:nscaf2529:4202485:4205359:+ gene:BGIBMGA002704 transcript:BGIBMGA002704-TA	yes	no	2	0.0032826	79.659	0	0	0	0	0	0	0	0	0	12855000	0	0	10316000	0	13015000	0	0	0	0	62534000	53451000	0	0	0	22936000	0	0	0	0	0
QQNPPKSVIDAAYDAIDKNR	20	2	2242.13	>gi|512931794|ref|XP_004932389.1| PREDICTED: apolipoprotein D-like isoform X1 [Bombyx mori];>gi|512931798|ref|XP_004932390.1| PREDICTED: apolipoprotein D-like isoform X2 [Bombyx mori];>BGIBMGA002704-PA pep:novel sequence:nscaf2529:4202485:4205359:+ gene:BGIBMGA002704 transcript:BGIBMGA002704-TA	yes	no	4	2.8727e-05	93.684	0	0	0	0	0	0	0	0	0	0	0	0	0	0	0	0	0	0	9211600	0	0	0	0	8221400	0	0	0	0	0	0
WYEAEK	6	0	824.37	>gi|512931794|ref|XP_004932389.1| PREDICTED: apolipoprotein D-like isoform X1 [Bombyx mori];>gi|512931798|ref|XP_004932390.1| PREDICTED: apolipoprotein D-like isoform X2 [Bombyx mori];>BGIBMGA002704-PA pep:novel sequence:nscaf2529:4202485:4205359:+ gene:BGIBMGA002704 transcript:BGIBMGA002704-TA	yes	no	1	0.065318	100.82	0	0	0	0	0	0	0	0	0	0	5496700	0	0	0	0	0	0	0	0	0	0	0	0	0	0	0	0	0	0	0
AAETVVNNNGK	11	0	1115.56	>gi|512931756|ref|XP_004932380.1| PREDICTED: uncharacterized protein LOC101741178 isoform X1 [Bombyx mori];>gi|512931759|ref|XP_004932381.1| PREDICTED: uncharacterized protein LOC101741178 isoform X2 [Bombyx mori];>gi|512931763|ref|XP_004932382.1| PREDICTED: uncharacterized protein LOC101741178 isoform X3 [Bombyx mori];>gi|512931767|ref|XP_004932383.1| PREDICTED: uncharacterized protein LOC101741…	yes	no	2	1.3883e-59	211.79	0	0	0	0	0	0	0	0	0	0	0	0	0	0	0	0	0	0	0	0	0	0	0	0	0	0	0	123920000	0	0
GVGAFAYQDSSGNR	14	0	1427.64	>gi|512931756|ref|XP_004932380.1| PREDICTED: uncharacterized protein LOC101741178 isoform X1 [Bombyx mori];>gi|512931759|ref|XP_004932381.1| PREDICTED: uncharacterized protein LOC101741178 isoform X2 [Bombyx mori];>gi|512931763|ref|XP_004932382.1| PREDICTED: uncharacterized protein LOC101741178 isoform X3 [Bombyx mori];>gi|512931767|ref|XP_004932383.1| PREDICTED: uncharacterized protein LOC101741…	yes	no	2	0.0010962	87.18	0	3845500	0	0	0	0	0	0	0	0	0	0	0	0	0	0	0	0	0	0	0	0	0	0	0	0	0	0	0	0
WDSGIISAGR	10	0	1060.53	>gi|512931715|ref|XP_004932371.1| PREDICTED: uncharacterized protein LOC101739845 isoform X1 [Bombyx mori];>BGIBMGA002604-PA pep:novel sequence:nscaf2529:2462482:2468349:- gene:BGIBMGA002604 transcript:BGIBMGA002604-TA;>gi|512931719|ref|XP_004932372.1| PREDICTED: uncharacterized protein LOC101739845 isoform X2 [Bombyx mori]	yes	no	2	0.0013548	112.89	0	0	0	0	0	0	7575500	7138200	4539400	13712000	0	0	92564000	119690000	86022000	0	0	0	0	0	15364000	0	0	0	0	0	0	0	0	0
AVHEGATIPGK	11	0	1078.58	>gi|512931715|ref|XP_004932371.1| PREDICTED: uncharacterized protein LOC101739845 isoform X1 [Bombyx mori];>BGIBMGA002604-PA pep:novel sequence:nscaf2529:2462482:2468349:- gene:BGIBMGA002604 transcript:BGIBMGA002604-TA;>gi|512931719|ref|XP_004932372.1| PREDICTED: uncharacterized protein LOC101739845 isoform X2 [Bombyx mori]	yes	no	2,3	0.00065884	103.91	0	0	0	0	0	0	0	0	0	0	0	40771000	31553000	33283000	40857000	0	0	0	0	0	0	0	0	0	0	0	0	0	0	0
VRHEGSITTGK	11	1	1183.63	>gi|512931715|ref|XP_004932371.1| PREDICTED: uncharacterized protein LOC101739845 isoform X1 [Bombyx mori];>BGIBMGA002604-PA pep:novel sequence:nscaf2529:2462482:2468349:- gene:BGIBMGA002604 transcript:BGIBMGA002604-TA;>gi|512931719|ref|XP_004932372.1| PREDICTED: uncharacterized protein LOC101739845 isoform X2 [Bombyx mori]	yes	no	3	0.032009	62.891	0	0	0	0	0	0	0	0	0	16288000	0	0	37170000	0	0	0	0	0	0	0	0	0	0	0	0	0	0	0	0	0
IEDGAEFDTPDRIEYK	16	1	1896.87	>gi|512931715|ref|XP_004932371.1| PREDICTED: uncharacterized protein LOC101739845 isoform X1 [Bombyx mori];>BGIBMGA002604-PA pep:novel sequence:nscaf2529:2462482:2468349:- gene:BGIBMGA002604 transcript:BGIBMGA002604-TA;>gi|512931719|ref|XP_004932372.1| PREDICTED: uncharacterized protein LOC101739845 isoform X2 [Bombyx mori]	yes	no	2,3	4.0139e-13	133.14	0	0	0	0	0	0	0	0	0	3339200	3986900	2617400	8741600	9057400	12959000	0	0	0	0	0	0	0	0	0	0	0	0	0	7381300	0
AANDAHIAITTGPQESDPMYEVMIGGWGNAK	31	0	3243.5	>gi|512931715|ref|XP_004932371.1| PREDICTED: uncharacterized protein LOC101739845 isoform X1 [Bombyx mori];>BGIBMGA002604-PA pep:novel sequence:nscaf2529:2462482:2468349:- gene:BGIBMGA002604 transcript:BGIBMGA002604-TA	yes	no	3	3.5721e-34	165.31	0	0	0	0	0	0	0	0	0	0	0	0	35809000	43742000	33671000	0	0	0	0	0	0	0	0	0	0	0	0	0	0	0
ANVMDVATDDNIQYQFFPVSSGSVQFK	27	0	3006.41	>gi|512931715|ref|XP_004932371.1| PREDICTED: uncharacterized protein LOC101739845 isoform X1 [Bombyx mori];>BGIBMGA002604-PA pep:novel sequence:nscaf2529:2462482:2468349:- gene:BGIBMGA002604 transcript:BGIBMGA002604-TA	yes	no	3	0.032416	40.756	0	0	0	0	0	0	0	0	0	0	0	0	4924000	0	0	0	0	0	0	0	0	0	0	0	0	0	0	0	0	0
EIPVIK	6	0	697.437	>gi|512931403|ref|XP_004932294.1| PREDICTED: juvenile hormone esterase-like [Bombyx mori];REV__>BGIBMGA002800-PA pep:novel sequence:nscaf2575:2001223:2003906:- gene:BGIBMGA002800 transcript:BGIBMGA002800-TA;REV__>gi|512885962|ref|XP_004921683.1| PREDICTED: uncharacterized protein LOC101739487 [Bombyx mori];REV__>BGIBMGA014155-PA pep:novel sequence:nscaf481:442164:450128:- gene:BGIBMGA014155 trans…	yes	no	1,2	0.06357	101.33	0	0	0	0	0	0	0	0	0	0	0	0	0	0	0	0	0	0	0	0	20698000	0	0	0	0	0	0	0	0	0
IFSDIAFTHK	10	0	1177.61	>gi|512931403|ref|XP_004932294.1| PREDICTED: juvenile hormone esterase-like [Bombyx mori];>BGIBMGA005322-PA pep:novel sequence:nscaf2828:4430878:4431420:- gene:BGIBMGA005322 transcript:BGIBMGA005322-TA	yes	no	2,3	0.0002983	134.59	15497000	6187400	13134000	11497000	18908000	14256000	12826000	7672200	6060900	0	0	0	0	0	0	0	44156000	0	0	0	0	0	0	0	0	0	0	0	0	0
NIVQSIK	7	0	800.476	>gi|512931403|ref|XP_004932294.1| PREDICTED: juvenile hormone esterase-like [Bombyx mori];>BGIBMGA005322-PA pep:novel sequence:nscaf2828:4430878:4431420:- gene:BGIBMGA005322 transcript:BGIBMGA005322-TA	yes	no	1,2	0.0048658	128.48	0	0	0	10586000	16671000	14813000	33547000	29148000	10660000	0	0	0	0	0	0	26497000	0	0	0	0	0	0	0	0	0	0	0	0	0	0
VDYFIYIHK	9	0	1196.62	>gi|512931403|ref|XP_004932294.1| PREDICTED: juvenile hormone esterase-like [Bombyx mori];>BGIBMGA005322-PA pep:novel sequence:nscaf2828:4430878:4431420:- gene:BGIBMGA005322 transcript:BGIBMGA005322-TA	yes	no	2,3	0.0092802	78.934	3418700	0	0	7761000	10952000	0	3531400	1052100	0	0	0	0	0	0	0	12717000	14936000	18891000	0	0	0	0	0	0	0	0	0	0	0	0
TIINDIENNIHITVPNDIEYPR	22	0	2592.32	>gi|512931403|ref|XP_004932294.1| PREDICTED: juvenile hormone esterase-like [Bombyx mori];>BGIBMGA005322-PA pep:novel sequence:nscaf2828:4430878:4431420:- gene:BGIBMGA005322 transcript:BGIBMGA005322-TA	yes	no	3	2.9291e-11	116.98	0	0	0	0	0	0	0	19571000	0	0	0	0	0	0	0	0	0	0	0	0	0	0	0	0	0	0	0	0	0	0
TVNPFDIVDAQENMYKK	17	1	2010.97	>gi|512931403|ref|XP_004932294.1| PREDICTED: juvenile hormone esterase-like [Bombyx mori]	yes	yes	2,3	7.3553e-26	174.59	0	0	9660900	32779000	0	33776000	78790000	13331000	11522000	0	0	0	0	0	0	42812000	33045000	48686000	95968000	111810000	160830000	27529000	71980000	15471000	0	0	0	0	0	0
FTFWSEVYK	9	0	1205.58	>gi|512931403|ref|XP_004932294.1| PREDICTED: juvenile hormone esterase-like [Bombyx mori]	yes	yes	2	0.001669	120.12	8962200	17732000	15497000	21927000	22401000	43157000	9026800	6841100	4667000	1653600	2069200	1711300	0	0	0	35365000	37560000	40666000	43815000	52772000	41507000	18036000	21798000	5794500	0	0	0	0	0	0
NHIVIK	6	0	722.444	>gi|512931403|ref|XP_004932294.1| PREDICTED: juvenile hormone esterase-like [Bombyx mori]	yes	yes	2	0.0017697	161.52	0	0	0	0	0	0	0	0	19405000	0	0	0	0	0	0	0	94818000	80089000	0	131160000	65961000	0	0	0	0	0	0	0	0	0
DSDVIYDPYFFMK	13	0	1638.73	>gi|512931403|ref|XP_004932294.1| PREDICTED: juvenile hormone esterase-like [Bombyx mori]	yes	yes	2	7.2431e-07	128.08	29425000	30277000	38643000	0	0	29707000	32888000	29131000	27677000	0	0	0	0	0	0	37589000	17130000	28060000	0	0	0	0	0	0	0	0	0	0	0	0
NNSPYPER	8	0	975.441	>gi|512931403|ref|XP_004932294.1| PREDICTED: juvenile hormone esterase-like [Bombyx mori]	yes	yes	2	2.5962e-07	143.01	13978000	0	18756000	0	0	0	25517000	0	0	0	0	0	0	0	0	68449000	0	60444000	0	0	0	0	0	0	0	0	0	0	0	0
FGGDSTK	7	0	710.324	>gi|512931403|ref|XP_004932294.1| PREDICTED: juvenile hormone esterase-like [Bombyx mori]	yes	yes	1,2	0.018183	104.21	0	0	0	0	0	0	53079000	0	37021000	0	0	0	0	0	0	0	0	0	0	0	0	0	0	0	0	0	0	0	0	0
INVYVPVKK	9	1	1058.65	>gi|512931403|ref|XP_004932294.1| PREDICTED: juvenile hormone esterase-like [Bombyx mori]	yes	yes	2,3	0.011216	81.594	0	0	0	0	0	0	0	0	0	0	0	0	0	0	0	88307000	0	0	0	0	0	0	0	0	0	0	0	0	0	0
INVYVPVK	8	0	930.554	>gi|512931403|ref|XP_004932294.1| PREDICTED: juvenile hormone esterase-like [Bombyx mori]	yes	yes	2	0.011878	82.241	0	0	0	0	0	0	0	0	0	0	0	0	0	0	0	0	32738000	38815000	0	0	0	0	0	0	0	0	0	0	0	0
TVNPFDIVDAQENMYK	16	0	1882.88	>gi|512931403|ref|XP_004932294.1| PREDICTED: juvenile hormone esterase-like [Bombyx mori]	yes	yes	2,3	9.8507e-10	126.88	0	0	0	0	0	0	0	0	3939500	0	0	0	0	0	0	0	5154100	4804500	0	0	0	0	0	0	0	0	0	0	0	0
SRNPIITFAPFVPTIEPDSADAFITEDPTSMVK	33	1	3605.8	>gi|512931403|ref|XP_004932294.1| PREDICTED: juvenile hormone esterase-like [Bombyx mori]	yes	yes	3	0.00015859	75.248	0	0	0	0	0	11397000	0	0	0	0	0	0	0	0	0	0	0	0	0	0	0	0	0	0	0	0	0	0	0	0
EIASGIGISINDSDVIIQNIK	21	0	2198.18	>gi|512931403|ref|XP_004932294.1| PREDICTED: juvenile hormone esterase-like [Bombyx mori]	yes	yes	2,3	4.9349e-08	104.89	0	0	0	0	0	0	0	0	0	0	0	0	0	0	0	0	0	0	0	0	0	0	7284700	0	0	0	0	0	0	0
IGAIGFISIK	10	0	1017.62	>gi|512931403|ref|XP_004932294.1| PREDICTED: juvenile hormone esterase-like [Bombyx mori]	yes	yes	2	0.0028319	93.058	0	0	0	0	0	3398400	0	0	0	0	0	0	0	0	0	0	0	0	0	0	0	0	0	0	0	0	0	0	0	0
FCNAVSDDGR	10	0	1139.47	>gi|512931356|ref|XP_004932282.1| PREDICTED: ubiquitin conjugation factor E4 A-like [Bombyx mori];>BGIBMGA005338-PA pep:novel sequence:nscaf2828:3535525:3549438:- gene:BGIBMGA005338 transcript:BGIBMGA005338-TA	yes	no	2	0.0028319	93.058	0	0	0	0	0	0	0	0	0	0	0	0	0	0	0	0	0	0	0	0	0	0	0	0	0	0	0	8327400	0	0
DIDDNICIR	9	0	1132.52	>gi|512931320|ref|XP_004932273.1| PREDICTED: DNA repair protein RAD50-like [Bombyx mori];>BGIBMGA005449-PA pep:novel sequence:nscaf2828:2208291:2224445:+ gene:BGIBMGA005449 transcript:BGIBMGA005449-TA	yes	no	2	0.079037	55.567	0	0	0	0	0	0	906430	0	0	986450	0	0	0	0	0	0	0	0	0	3001500	0	0	0	0	0	0	0	0	0	0
FIIIESQNQEK	11	0	1347.7	>gi|512931320|ref|XP_004932273.1| PREDICTED: DNA repair protein RAD50-like [Bombyx mori];>BGIBMGA005449-PA pep:novel sequence:nscaf2828:2208291:2224445:+ gene:BGIBMGA005449 transcript:BGIBMGA005449-TA	yes	no	2	0.019831	59.542	0	0	0	0	0	0	1998400	0	1234100	0	0	0	0	0	0	0	0	0	0	0	0	0	0	0	0	0	0	0	0	0
IIEQEVAHITEK	12	0	1408.76	>gi|512931320|ref|XP_004932273.1| PREDICTED: DNA repair protein RAD50-like [Bombyx mori]	yes	yes	3	0.1046	36.982	0	0	0	0	0	0	0	0	0	3734500	0	0	0	0	0	0	0	0	0	0	0	0	0	0	0	0	0	0	0	0
QYIPIEVDDEDIR	13	0	1603.77	>gi|512931070|ref|XP_004932217.1| PREDICTED: 26S proteasome non-ATPase regulatory subunit 2-like [Bombyx mori];>BGIBMGA005315-PA pep:novel sequence:nscaf2828:4579539:4590947:- gene:BGIBMGA005315 transcript:BGIBMGA005315-TA;>gi|319740223|gb|ADV60405.1| proteasome subunit [Bombyx mori]	yes	no	2	2.3314e-05	109.84	0	0	0	0	0	0	8979800	4100600	0	3987000	0	4050100	0	0	0	0	0	0	0	0	0	0	0	0	0	0	0	0	0	0
FGEYPR	6	0	767.36	>gi|512931070|ref|XP_004932217.1| PREDICTED: 26S proteasome non-ATPase regulatory subunit 2-like [Bombyx mori];>BGIBMGA005315-PA pep:novel sequence:nscaf2828:4579539:4590947:- gene:BGIBMGA005315 transcript:BGIBMGA005315-TA;>gi|319740223|gb|ADV60405.1| proteasome subunit [Bombyx mori]	yes	no	2	0.020432	114.67	0	0	0	0	0	0	0	7275300	0	0	0	0	0	0	0	0	0	0	0	0	0	0	0	0	0	0	0	0	0	0
DVITFDMK	8	0	967.468	>gi|512931070|ref|XP_004932217.1| PREDICTED: 26S proteasome non-ATPase regulatory subunit 2-like [Bombyx mori];>BGIBMGA005315-PA pep:novel sequence:nscaf2828:4579539:4590947:- gene:BGIBMGA005315 transcript:BGIBMGA005315-TA;>gi|319740223|gb|ADV60405.1| proteasome subunit [Bombyx mori]	yes	no	2	0.075364	47.198	0	0	0	0	0	0	4791600	0	2315900	0	0	0	0	0	0	0	0	0	0	0	0	0	0	0	0	0	0	0	0	0
IIDDNKDIHSSTYAR	15	1	1746.85	>gi|512931070|ref|XP_004932217.1| PREDICTED: 26S proteasome non-ATPase regulatory subunit 2-like [Bombyx mori];>BGIBMGA005315-PA pep:novel sequence:nscaf2828:4579539:4590947:- gene:BGIBMGA005315 transcript:BGIBMGA005315-TA	yes	no	3,4	1.1097e-08	127.71	0	0	0	0	0	0	26256000	0	9267600	8557000	9774400	11981000	0	0	0	0	0	0	0	0	0	0	0	0	0	0	0	6373700	7570600	0
NECDPAIAIISDYVIHSSSNIR	22	0	2473.19	>gi|512931070|ref|XP_004932217.1| PREDICTED: 26S proteasome non-ATPase regulatory subunit 2-like [Bombyx mori];>BGIBMGA005315-PA pep:novel sequence:nscaf2828:4579539:4590947:- gene:BGIBMGA005315 transcript:BGIBMGA005315-TA	yes	no	3	1.3142e-40	177.47	5877300	0	0	0	0	0	0	6045700	8715000	32994000	0	0	0	0	0	0	0	0	0	0	0	0	0	0	0	0	0	0	0	0
VGQAVDVIGK	10	0	984.56	>gi|512931070|ref|XP_004932217.1| PREDICTED: 26S proteasome non-ATPase regulatory subunit 2-like [Bombyx mori];>BGIBMGA005315-PA pep:novel sequence:nscaf2828:4579539:4590947:- gene:BGIBMGA005315 transcript:BGIBMGA005315-TA	yes	no	2	0.0010392	118.4	0	7279000	5118700	0	0	0	14115000	0	6005800	0	0	0	0	0	0	0	0	0	0	0	0	0	0	0	0	0	0	10938000	0	0
TWIESAGSAIRPSIITEHPVDSAR	24	1	2592.33	>gi|512931070|ref|XP_004932217.1| PREDICTED: 26S proteasome non-ATPase regulatory subunit 2-like [Bombyx mori];>BGIBMGA005315-PA pep:novel sequence:nscaf2828:4579539:4590947:- gene:BGIBMGA005315 transcript:BGIBMGA005315-TA	yes	no	3,4	4.8377e-05	93.572	0	0	0	0	0	0	0	0	0	7138900	10226000	6299400	0	0	0	0	0	0	0	0	0	0	0	0	0	0	0	0	0	0
IATMIR	6	0	703.405	>gi|512931070|ref|XP_004932217.1| PREDICTED: 26S proteasome non-ATPase regulatory subunit 2-like [Bombyx mori];>BGIBMGA005315-PA pep:novel sequence:nscaf2828:4579539:4590947:- gene:BGIBMGA005315 transcript:BGIBMGA005315-TA	yes	no	2	0.03286	110.24	0	0	0	0	0	0	7073500	0	0	0	0	0	0	0	0	0	0	0	0	0	0	0	0	0	0	0	0	0	0	0
EIDIMEPK	8	0	973.479	>gi|512931070|ref|XP_004932217.1| PREDICTED: 26S proteasome non-ATPase regulatory subunit 2-like [Bombyx mori];>BGIBMGA005315-PA pep:novel sequence:nscaf2828:4579539:4590947:- gene:BGIBMGA005315 transcript:BGIBMGA005315-TA	yes	no	2	0.063709	50.04	0	0	0	0	0	0	2929400	0	0	0	0	2920000	0	0	0	0	0	0	0	0	0	0	0	0	0	0	0	0	0	0
KNEDSVMASVQ	11	1	1206.56	>gi|512931070|ref|XP_004932217.1| PREDICTED: 26S proteasome non-ATPase regulatory subunit 2-like [Bombyx mori];>BGIBMGA005315-PA pep:novel sequence:nscaf2828:4579539:4590947:- gene:BGIBMGA005315 transcript:BGIBMGA005315-TA	yes	no	2	0.053298	50.284	0	0	0	0	0	0	0	0	0	0	0	0	0	0	0	0	0	0	0	0	0	0	0	0	0	0	0	0	5134100	0
YCIIGTISNVGDWGHEYVR	19	0	2238.05	>gi|512931070|ref|XP_004932217.1| PREDICTED: 26S proteasome non-ATPase regulatory subunit 2-like [Bombyx mori]	yes	yes	3	3.9792e-05	89.982	0	0	0	0	0	0	0	0	0	11195000	0	0	0	0	0	0	0	0	0	0	0	0	0	0	0	0	0	0	0	0
IHAGDDAVGVR	11	0	1108.56	>gi|512930918|ref|XP_004932179.1| PREDICTED: ADP-ribose pyrophosphatase, mitochondrial-like isoform X1 [Bombyx mori];>BGIBMGA005485-PA pep:novel sequence:nscaf2828:4350843:4352649:+ gene:BGIBMGA005485 transcript:BGIBMGA005485-TA;>gi|512930922|ref|XP_004932180.1| PREDICTED: ADP-ribose pyrophosphatase, mitochondrial-like isoform X2 [Bombyx mori]	yes	no	2	0.022619	57.836	0	0	0	0	0	0	0	0	0	1642900	0	0	2635200	3567000	3493500	0	0	0	0	0	0	0	0	0	0	0	0	7014800	0	0
IYASHTEIVSSVIK	14	0	1545.84	>gi|512930918|ref|XP_004932179.1| PREDICTED: ADP-ribose pyrophosphatase, mitochondrial-like isoform X1 [Bombyx mori];>BGIBMGA005485-PA pep:novel sequence:nscaf2828:4350843:4352649:+ gene:BGIBMGA005485 transcript:BGIBMGA005485-TA;>gi|512930922|ref|XP_004932180.1| PREDICTED: ADP-ribose pyrophosphatase, mitochondrial-like isoform X2 [Bombyx mori]	yes	no	3	0.03732	48.704	0	0	0	0	0	0	0	0	0	0	0	0	0	0	0	0	5916800	0	0	0	0	0	0	0	0	0	0	0	0	0
AHDIAIIR	8	0	907.524	>gi|512930759|ref|XP_004932139.1| PREDICTED: enteropeptidase-like [Bombyx mori];>BGIBMGA005463-PA pep:novel sequence:nscaf2828:3312323:3314479:+ gene:BGIBMGA005463 transcript:BGIBMGA005463-TA	yes	no	2,3	0.00084888	129.47	0	0	0	0	0	0	0	14551000	11124000	0	0	0	0	10153000	8801800	25342000	0	0	0	0	0	0	0	0	0	0	0	0	0	0
SIIIDR	6	0	715.423	>gi|512930383|ref|XP_004932054.1| PREDICTED: peroxidase-like [Bombyx mori];>gi|512930074|ref|XP_004931978.1| PREDICTED: peroxidase-like [Bombyx mori];>BGIBMGA000239-PA pep:novel sequence:nscaf1681:4518903:4531758:- gene:BGIBMGA000239 transcript:BGIBMGA000239-TA	no	no	1,2	0.0061254	138.62	1050000000	1130300000	1442600000	1171300000	2224500000	657960000	0	0	0	0	0	0	0	0	0	0	0	0	0	0	0	0	0	0	0	0	0	0	0	0
AFTIVGK	7	0	734.433	>gi|512930383|ref|XP_004932054.1| PREDICTED: peroxidase-like [Bombyx mori];>BGIBMGA000239-PA pep:novel sequence:nscaf1681:4518903:4531758:- gene:BGIBMGA000239 transcript:BGIBMGA000239-TA	no	no	1,2	0.00043458	168.38	1679400000	1519700000	1914000000	1680700000	2374200000	2966900000	0	0	0	0	0	0	0	0	0	0	0	0	0	0	0	0	0	0	0	0	0	0	0	0
GAYHTPTFR	9	0	1048.51	>gi|512930383|ref|XP_004932054.1| PREDICTED: peroxidase-like [Bombyx mori];>BGIBMGA000239-PA pep:novel sequence:nscaf1681:4518903:4531758:- gene:BGIBMGA000239 transcript:BGIBMGA000239-TA	no	no	1,2,3	5.1464e-51	234.47	1008900000	1350400000	1137800000	1265100000	1285300000	2556300000	0	0	0	0	0	0	0	0	0	0	0	0	0	0	0	0	0	0	0	0	0	0	0	0
HVDFDDITDHISDEKIQQIK	20	1	2395.17	>gi|512930383|ref|XP_004932054.1| PREDICTED: peroxidase-like [Bombyx mori];>BGIBMGA000239-PA pep:novel sequence:nscaf1681:4518903:4531758:- gene:BGIBMGA000239 transcript:BGIBMGA000239-TA	no	no	2,3,4	1.1133e-257	388.84	439550000	600280000	638800000	976990000	2986400000	1243900000	0	0	0	0	0	0	0	0	0	0	0	0	0	0	0	0	0	0	0	0	0	0	0	0
IIPADFREDFEPR	13	1	1603.8	>gi|512930383|ref|XP_004932054.1| PREDICTED: peroxidase-like [Bombyx mori];>BGIBMGA000239-PA pep:novel sequence:nscaf1681:4518903:4531758:- gene:BGIBMGA000239 transcript:BGIBMGA000239-TA	no	no	2,3	1.6267e-28	213.18	442670000	528560000	494970000	657090000	2376900000	950070000	0	0	0	0	0	0	0	0	0	0	0	0	0	0	0	0	0	0	0	0	0	0	0	0
RTDGSCNNIYYPTR	14	1	1715.77	>gi|512930383|ref|XP_004932054.1| PREDICTED: peroxidase-like [Bombyx mori];>BGIBMGA000239-PA pep:novel sequence:nscaf1681:4518903:4531758:- gene:BGIBMGA000239 transcript:BGIBMGA000239-TA	no	no	2,3	1.0728e-49	246.75	815750000	912860000	913560000	484510000	971040000	1000700000	0	0	0	0	0	0	0	0	0	0	0	0	0	0	0	0	0	0	0	0	0	0	0	0
EDFEPR	6	0	791.345	>gi|512930383|ref|XP_004932054.1| PREDICTED: peroxidase-like [Bombyx mori];>BGIBMGA000239-PA pep:novel sequence:nscaf1681:4518903:4531758:- gene:BGIBMGA000239 transcript:BGIBMGA000239-TA	no	no	1,2	0.0027988	150.07	989130000	886530000	1059000000	329440000	90086000	756320000	0	0	0	0	0	0	0	0	0	0	0	0	0	0	0	0	0	0	0	0	0	0	0	0
KHVDFDDITDHISDEKIQQIK	21	2	2523.26	>gi|512930383|ref|XP_004932054.1| PREDICTED: peroxidase-like [Bombyx mori];>BGIBMGA000239-PA pep:novel sequence:nscaf1681:4518903:4531758:- gene:BGIBMGA000239 transcript:BGIBMGA000239-TA	no	no	3,4,5	2.622e-106	261.93	318800000	426690000	323930000	596810000	1704100000	731470000	0	0	0	0	0	0	0	0	0	0	0	0	0	0	0	0	0	0	0	0	0	0	0	0
TDGSCNNIYYPTR	13	0	1559.67	>gi|512930383|ref|XP_004932054.1| PREDICTED: peroxidase-like [Bombyx mori];>BGIBMGA000239-PA pep:novel sequence:nscaf1681:4518903:4531758:- gene:BGIBMGA000239 transcript:BGIBMGA000239-TA	no	no	2	1.3521e-87	287.04	721830000	641220000	642490000	294350000	438770000	419190000	0	0	0	0	0	0	0	0	0	0	0	0	0	0	0	0	0	0	0	0	0	0	0	0
ADSTVDPDISDIGIGPVQEVFDIPTTDIAK	30	0	3127.54	>gi|512930383|ref|XP_004932054.1| PREDICTED: peroxidase-like [Bombyx mori];>BGIBMGA000239-PA pep:novel sequence:nscaf1681:4518903:4531758:- gene:BGIBMGA000239 transcript:BGIBMGA000239-TA	no	no	2,3	5.7168e-51	177.85	164770000	127640000	105640000	336710000	1456500000	465510000	0	0	0	0	0	0	0	0	0	0	0	0	0	0	0	0	0	0	0	0	0	0	0	0
IIPADFR	7	0	830.465	>gi|512930383|ref|XP_004932054.1| PREDICTED: peroxidase-like [Bombyx mori];>BGIBMGA000239-PA pep:novel sequence:nscaf1681:4518903:4531758:- gene:BGIBMGA000239 transcript:BGIBMGA000239-TA	no	no	1,2	0.0014565	151.51	416400000	372870000	434880000	214830000	260740000	336150000	0	0	0	0	0	0	0	0	0	0	0	0	0	0	0	0	0	0	0	0	0	0	0	0
IFDKNFNIIK	10	1	1250.7	>gi|512930383|ref|XP_004932054.1| PREDICTED: peroxidase-like [Bombyx mori];>BGIBMGA000239-PA pep:novel sequence:nscaf1681:4518903:4531758:- gene:BGIBMGA000239 transcript:BGIBMGA000239-TA	no	no	2,3	0.00013028	147.74	45305000	46467000	48391000	59980000	206200000	132660000	0	0	0	0	0	0	0	0	0	0	0	0	0	0	0	0	0	0	0	0	0	0	0	0
HWYERPNRPHAFNHEQIQEIR	21	2	2756.34	>gi|512930383|ref|XP_004932054.1| PREDICTED: peroxidase-like [Bombyx mori];>BGIBMGA000239-PA pep:novel sequence:nscaf1681:4518903:4531758:- gene:BGIBMGA000239 transcript:BGIBMGA000239-TA	no	no	4,5,6	9.4556e-31	174.02	135210000	109570000	193850000	0	74211000	0	0	0	0	0	0	0	0	0	0	0	0	0	0	0	0	0	0	0	0	0	0	0	0	0
PNRPHAFNHEQIQEIR	16	1	1985	>gi|512930383|ref|XP_004932054.1| PREDICTED: peroxidase-like [Bombyx mori];>BGIBMGA000239-PA pep:novel sequence:nscaf1681:4518903:4531758:- gene:BGIBMGA000239 transcript:BGIBMGA000239-TA	no	no	4	2.8297e-09	125.28	0	10730000	0	0	0	0	0	0	0	0	0	0	0	0	0	0	0	0	0	0	0	0	0	0	0	0	0	0	0	0
WFHTIQYGAQK	11	0	1377.68	>gi|512930383|ref|XP_004932054.1| PREDICTED: peroxidase-like [Bombyx mori];>BGIBMGA000238-PA pep:novel sequence:nscaf1681:4585680:4597741:- gene:BGIBMGA000238 transcript:BGIBMGA000238-TA;>BGIBMGA000239-PA pep:novel sequence:nscaf1681:4518903:4531758:- gene:BGIBMGA000239 transcript:BGIBMGA000239-TA	no	no	1,2,3	9e-125	335.81	1840500000	1659100000	1956500000	1023600000	497500000	1998000000	0	0	0	0	0	0	0	0	0	0	0	0	0	0	0	0	0	0	0	0	0	0	0	0
DIYDETVVPQIAIEYAYASR	20	0	2315.13	>gi|512930383|ref|XP_004932054.1| PREDICTED: peroxidase-like [Bombyx mori];>BGIBMGA000238-PA pep:novel sequence:nscaf1681:4585680:4597741:- gene:BGIBMGA000238 transcript:BGIBMGA000238-TA;>BGIBMGA000239-PA pep:novel sequence:nscaf1681:4518903:4531758:- gene:BGIBMGA000239 transcript:BGIBMGA000239-TA	no	no	2,3	4.8282e-72	237.21	606170000	643140000	415020000	1565700000	3382000000	775690000	0	0	0	0	0	0	0	0	0	0	0	0	0	0	0	0	0	0	0	0	0	0	0	0
EYPIAR	6	0	747.392	>gi|512930383|ref|XP_004932054.1| PREDICTED: peroxidase-like [Bombyx mori];>BGIBMGA000238-PA pep:novel sequence:nscaf1681:4585680:4597741:- gene:BGIBMGA000238 transcript:BGIBMGA000238-TA;>BGIBMGA000239-PA pep:novel sequence:nscaf1681:4518903:4531758:- gene:BGIBMGA000239 transcript:BGIBMGA000239-TA	no	no	1,2	1.3943e-09	219.43	886940000	227160000	416500000	0	0	390910000	0	0	0	0	0	0	0	0	0	0	0	0	0	0	0	0	0	0	0	0	0	0	0	0
ITSSGKEYPIAR	12	1	1320.7	>gi|512930383|ref|XP_004932054.1| PREDICTED: peroxidase-like [Bombyx mori];>BGIBMGA000238-PA pep:novel sequence:nscaf1681:4585680:4597741:- gene:BGIBMGA000238 transcript:BGIBMGA000238-TA;>BGIBMGA000239-PA pep:novel sequence:nscaf1681:4518903:4531758:- gene:BGIBMGA000239 transcript:BGIBMGA000239-TA	no	no	3	3.4772e-06	133.05	0	0	0	0	52013000	88342000	0	0	0	0	0	0	0	0	0	0	0	0	0	0	0	0	0	0	0	0	0	0	0	0
SDPMCAPNFIPEFDPVHR	18	0	2127.95	>gi|512930383|ref|XP_004932054.1| PREDICTED: peroxidase-like [Bombyx mori];>BGIBMGA000238-PA pep:novel sequence:nscaf1681:4585680:4597741:- gene:BGIBMGA000238 transcript:BGIBMGA000238-TA	no	no	2,3	9.4881e-51	214.5	1595300000	1870500000	1926100000	553370000	595300000	835590000	5319400	5725200	0	0	0	0	0	0	0	0	0	0	0	0	0	0	0	0	0	0	0	0	0	0
EEGKSDPMCAPNFIPEFDPVHR	22	1	2571.15	>gi|512930383|ref|XP_004932054.1| PREDICTED: peroxidase-like [Bombyx mori];>BGIBMGA000238-PA pep:novel sequence:nscaf1681:4585680:4597741:- gene:BGIBMGA000238 transcript:BGIBMGA000238-TA	no	no	2,3,4	1.6234e-30	164.74	418480000	460000000	555100000	196680000	245600000	129080000	0	0	0	0	0	0	0	0	0	0	0	0	0	0	0	0	0	0	0	0	0	0	0	0
FHNYVAQQIANINPSWDDEQIFYTAR	26	0	3139.48	>gi|512930383|ref|XP_004932054.1| PREDICTED: peroxidase-like [Bombyx mori];>BGIBMGA000238-PA pep:novel sequence:nscaf1681:4585680:4597741:- gene:BGIBMGA000238 transcript:BGIBMGA000238-TA	no	no	3	6.1079e-72	221.92	58156000	74203000	64827000	97443000	0	0	0	0	0	0	0	0	0	0	0	0	0	0	0	0	0	0	0	0	0	0	0	0	0	0
IWFGTAPDDK	10	0	1148.55	>gi|512930286|ref|XP_004932029.1| PREDICTED: constitutive coactivator of PPAR-gamma-like protein 1-like [Bombyx mori];>BGIBMGA000302-PA pep:novel sequence:nscaf1681:1743320:1759324:- gene:BGIBMGA000302 transcript:BGIBMGA000302-TA	yes	no	2	0.022954	66.056	0	0	0	0	0	0	0	0	0	0	0	0	0	0	0	0	0	0	0	11137000	8660500	0	0	0	0	0	0	0	0	0
QEFNMQPVTIDIDTSK	16	0	1864.89	>gi|512930286|ref|XP_004932029.1| PREDICTED: constitutive coactivator of PPAR-gamma-like protein 1-like [Bombyx mori];>BGIBMGA000302-PA pep:novel sequence:nscaf1681:1743320:1759324:- gene:BGIBMGA000302 transcript:BGIBMGA000302-TA	yes	no	2	0.012425	50.608	0	0	0	0	0	0	0	0	0	3077000	0	0	0	0	0	0	0	0	0	0	0	0	0	0	0	0	0	0	0	0
IVIDAEGCIDR	11	0	1259.62	>gi|512930286|ref|XP_004932029.1| PREDICTED: constitutive coactivator of PPAR-gamma-like protein 1-like [Bombyx mori];>BGIBMGA000302-PA pep:novel sequence:nscaf1681:1743320:1759324:- gene:BGIBMGA000302 transcript:BGIBMGA000302-TA	yes	no	2	0.077464	39.917	0	0	0	0	0	0	0	0	0	1639100	0	0	0	0	0	0	0	0	0	0	0	0	0	0	0	0	0	0	0	0
YINIPIMVSSDDHCQEVVGICR	22	0	2604.21	>gi|512930286|ref|XP_004932029.1| PREDICTED: constitutive coactivator of PPAR-gamma-like protein 1-like [Bombyx mori]	yes	yes	3	1.0536e-08	109.66	0	0	0	0	0	0	0	0	0	3239400	0	0	0	0	0	0	0	0	0	0	0	0	0	0	0	0	0	0	0	0
TIEIADDKFYVITCGK	16	1	1871.93	>gi|512930271|ref|XP_004932025.1| PREDICTED: uncharacterized protein LOC101740299 [Bombyx mori];>BGIBMGA000392-PA pep:novel sequence:nscaf1681:1645211:1656549:+ gene:BGIBMGA000392 transcript:BGIBMGA000392-TA	yes	no	3	1.7411e-05	96.993	0	0	0	0	0	0	0	0	0	0	0	0	0	0	0	0	0	0	10458000	12718000	0	0	0	0	0	0	0	0	0	0
EAIDVIKEEHTMPAER	16	1	1866.91	>gi|512930128|ref|XP_004931990.1| PREDICTED: uncharacterized protein LOC101746958 [Bombyx mori];>BGIBMGA000225-PA pep:novel sequence:nscaf1681:5385073:5388668:- gene:BGIBMGA000225 transcript:BGIBMGA000225-TA	yes	yes	3	7.0183e-51	234.26	7724600	5873600	0	0	0	0	0	0	0	0	0	0	0	0	0	0	0	0	0	0	14733000	78279000	0	0	53987000	41895000	36935000	4272700	4471000	12199000
IAGCIIQCVYR	11	0	1351.67	>gi|512930128|ref|XP_004931990.1| PREDICTED: uncharacterized protein LOC101746958 [Bombyx mori];>BGIBMGA000225-PA pep:novel sequence:nscaf1681:5385073:5388668:- gene:BGIBMGA000225 transcript:BGIBMGA000225-TA	yes	no	2	5.5644e-06	157.96	6639100	0	0	0	0	0	0	0	0	0	0	0	0	0	0	0	0	0	0	0	0	27138000	0	21747000	0	0	0	0	0	0
EVPFTHDEKR	10	1	1256.61	>gi|512930128|ref|XP_004931990.1| PREDICTED: uncharacterized protein LOC101746958 [Bombyx mori];>BGIBMGA000225-PA pep:novel sequence:nscaf1681:5385073:5388668:- gene:BGIBMGA000225 transcript:BGIBMGA000225-TA	yes	no	2,3	0.0015238	117.7	0	0	0	0	0	0	0	0	0	0	0	0	0	1614200	0	0	0	0	0	0	0	0	0	0	0	0	27737000	0	0	0
GYFMAVIEASR	11	0	1242.61	>gi|512930128|ref|XP_004931990.1| PREDICTED: uncharacterized protein LOC101746958 [Bombyx mori];>BGIBMGA000225-PA pep:novel sequence:nscaf1681:5385073:5388668:- gene:BGIBMGA000225 transcript:BGIBMGA000225-TA	yes	no	2	0.0039584	77.64	0	0	0	0	0	0	0	0	0	0	0	0	0	0	0	0	0	0	0	0	0	2882300	4261000	0	0	0	0	0	0	0
VITICQDEIK	10	0	1217.63	>gi|512930128|ref|XP_004931990.1| PREDICTED: uncharacterized protein LOC101746958 [Bombyx mori]	yes	yes	2	0.0015454	108.93	0	0	0	0	0	0	0	0	0	0	0	0	0	0	0	0	0	0	0	0	0	44389000	0	0	0	0	0	0	0	25166000
NCDVSFDIFECISDR	15	0	1875.78	>gi|512930128|ref|XP_004931990.1| PREDICTED: uncharacterized protein LOC101746958 [Bombyx mori]	yes	yes	2	0.092126	38.889	0	0	0	0	0	0	0	0	0	3581100	0	0	0	0	0	0	0	0	0	0	0	0	0	0	0	0	0	0	0	0
FDQANIK	7	0	834.424	>gi|512930116|ref|XP_004931987.1| PREDICTED: phospholipase A-2-activating protein-like [Bombyx mori];>BGIBMGA000230-PA pep:novel sequence:nscaf1681:5182958:5188664:- gene:BGIBMGA000230 transcript:BGIBMGA000230-TA	yes	no	2	0.073043	67.757	0	0	0	0	0	0	0	0	0	0	0	0	0	0	2657300	0	0	0	0	0	0	0	0	0	0	0	0	0	0	0
GIVAIGTIIAESPNK	15	0	1481.85	>gi|512930116|ref|XP_004931987.1| PREDICTED: phospholipase A-2-activating protein-like [Bombyx mori];>BGIBMGA000230-PA pep:novel sequence:nscaf1681:5182958:5188664:- gene:BGIBMGA000230 transcript:BGIBMGA000230-TA	yes	no	2	0.023173	48.112	0	0	0	0	0	0	0	0	0	0	0	0	0	1811600	0	0	0	0	0	0	0	0	0	0	0	0	0	0	0	0
EFCIISASR	9	0	1081.52	>gi|512930116|ref|XP_004931987.1| PREDICTED: phospholipase A-2-activating protein-like [Bombyx mori];>BGIBMGA000229-PA pep:novel sequence:nscaf1681:5192007:5197690:- gene:BGIBMGA000229 transcript:BGIBMGA000229-TA	yes	no	2	0.018539	65.347	0	0	0	0	0	0	0	0	0	0	0	0	0	0	0	0	0	0	0	0	0	0	0	0	0	0	0	0	6254600	7639300
DSGIIISSSWDSTAK	15	0	1565.76	>gi|512930116|ref|XP_004931987.1| PREDICTED: phospholipase A-2-activating protein-like [Bombyx mori]	yes	yes	2	0.045735	39.509	0	0	0	0	0	0	0	0	0	0	0	0	1094000	0	0	0	0	0	0	0	0	0	0	0	0	0	0	0	0	0
HWYERPNRPHAFNYEQIQEIR	21	2	2782.35	>gi|512930074|ref|XP_004931978.1| PREDICTED: peroxidase-like [Bombyx mori]	no	no	3,4,5	1.7548e-174	324.79	828670000	760240000	926790000	404400000	2433400000	405900000	0	0	0	0	0	0	0	0	0	0	0	0	0	0	0	0	0	0	0	0	0	0	0	0
PNRPHAFNYEQIQEIR	16	1	2011	>gi|512930074|ref|XP_004931978.1| PREDICTED: peroxidase-like [Bombyx mori]	no	no	3,4	1.167e-41	217.37	103570000	84596000	104580000	88550000	330110000	133280000	0	0	0	0	0	0	0	0	0	0	0	0	0	0	0	0	0	0	0	0	0	0	0	0
EGAHVPPTVHCIISNQIK	18	0	1999.03	>gi|512930074|ref|XP_004931978.1| PREDICTED: peroxidase-like [Bombyx mori]	yes	yes	3,4	2.0993e-43	199.08	84224000	73237000	94803000	81799000	117980000	146740000	0	0	0	0	0	0	0	0	0	0	0	0	0	0	0	0	0	0	0	0	0	0	0	0
SFFIDKYEVSNQDFK	15	1	1865.88	>gi|512929965|ref|XP_004931953.1| PREDICTED: sulfatase-modifying factor 1-like [Bombyx mori];>BGIBMGA000290-PA pep:novel sequence:nscaf1681:2992237:2994733:- gene:BGIBMGA000290 transcript:BGIBMGA000290-TA	yes	no	2,3	1.4006e-11	144.12	0	0	0	0	0	0	0	0	0	0	0	0	0	0	0	0	11561000	17128000	19451000	33160000	27067000	11346000	0	0	0	0	0	0	0	0
IPTEIEWEAACR	12	0	1473.69	>gi|512929965|ref|XP_004931953.1| PREDICTED: sulfatase-modifying factor 1-like [Bombyx mori];>BGIBMGA000290-PA pep:novel sequence:nscaf1681:2992237:2994733:- gene:BGIBMGA000290 transcript:BGIBMGA000290-TA	yes	no	2	0.00042563	93.959	0	0	0	0	0	0	0	0	0	0	0	0	0	0	0	0	0	3288500	0	12581000	0	0	0	0	0	0	0	0	0	0
SHNTIDSSAGNIGFR	15	0	1574.74	>gi|512929965|ref|XP_004931953.1| PREDICTED: sulfatase-modifying factor 1-like [Bombyx mori]	yes	yes	3	4.064e-28	204.35	0	0	0	0	0	0	0	0	0	0	0	0	0	0	0	21875000	25080000	34894000	0	0	0	20542000	0	0	0	0	0	0	0	0
IESIQQQNR	9	0	1114.57	>gi|512929714|ref|XP_004931891.1| PREDICTED: coiled-coil domain-containing protein 6-like isoform X1 [Bombyx mori];>gi|512929718|ref|XP_004931892.1| PREDICTED: coiled-coil domain-containing protein 6-like isoform X2 [Bombyx mori];>BGIBMGA000321-PA pep:novel sequence:nscaf1681:788403:799264:- gene:BGIBMGA000321 transcript:BGIBMGA000321-TA	yes	no	2	0.0011714	126.41	0	0	0	0	0	0	0	0	0	0	0	0	0	0	0	0	0	0	0	0	0	0	0	0	0	0	0	9953600	9070600	0
EKETIAHHYEREEECITNDISR	22	2	2758.26	>gi|512929714|ref|XP_004931891.1| PREDICTED: coiled-coil domain-containing protein 6-like isoform X1 [Bombyx mori];>gi|512929718|ref|XP_004931892.1| PREDICTED: coiled-coil domain-containing protein 6-like isoform X2 [Bombyx mori];>BGIBMGA000321-PA pep:novel sequence:nscaf1681:788403:799264:- gene:BGIBMGA000321 transcript:BGIBMGA000321-TA	yes	no	4	0.0035287	61.703	0	0	0	0	0	0	0	0	0	0	0	7381900	0	0	0	0	0	0	0	0	0	0	0	0	0	0	0	0	0	0
EKVEIENTIEQEQEAIVNR	19	1	2270.14	>gi|512929714|ref|XP_004931891.1| PREDICTED: coiled-coil domain-containing protein 6-like isoform X1 [Bombyx mori];>gi|512929718|ref|XP_004931892.1| PREDICTED: coiled-coil domain-containing protein 6-like isoform X2 [Bombyx mori];>BGIBMGA000321-PA pep:novel sequence:nscaf1681:788403:799264:- gene:BGIBMGA000321 transcript:BGIBMGA000321-TA	yes	no	3	0.037885	47.204	0	0	0	0	0	0	0	0	0	7376400	0	0	0	0	0	0	0	0	0	0	0	0	0	0	0	0	0	0	0	0
CRIEQTIEQEQECIVNK	17	1	2176.03	>gi|512929714|ref|XP_004931891.1| PREDICTED: coiled-coil domain-containing protein 6-like isoform X1 [Bombyx mori];>gi|512929718|ref|XP_004931892.1| PREDICTED: coiled-coil domain-containing protein 6-like isoform X2 [Bombyx mori];>BGIBMGA000321-PA pep:novel sequence:nscaf1681:788403:799264:- gene:BGIBMGA000321 transcript:BGIBMGA000321-TA	yes	no	3	0.0001145	82.59	0	0	0	0	0	0	0	0	0	0	2899400	3929600	0	0	0	0	0	0	0	0	0	0	0	0	0	0	0	0	0	0
AEQEEEYISNTIIK	14	0	1665.81	>gi|512929714|ref|XP_004931891.1| PREDICTED: coiled-coil domain-containing protein 6-like isoform X1 [Bombyx mori];>gi|512929718|ref|XP_004931892.1| PREDICTED: coiled-coil domain-containing protein 6-like isoform X2 [Bombyx mori];>BGIBMGA000321-PA pep:novel sequence:nscaf1681:788403:799264:- gene:BGIBMGA000321 transcript:BGIBMGA000321-TA	yes	no	2	0.020557	56.482	0	0	0	0	0	0	2239600	0	0	0	0	2221800	0	0	0	0	0	0	0	0	0	0	0	0	0	0	0	0	0	0
GSYSYTAPDGTIITVK	16	0	1671.84	>gi|512929703|ref|XP_004931888.1| PREDICTED: flocculation protein FLO11-like [Bombyx mori];>BGIBMGA000335-PA pep:novel sequence:nscaf1681:549558:551771:- gene:BGIBMGA000335 transcript:BGIBMGA000335-TA;>gi|223671172|tpd|FAA00538.1| TPA: putative cuticle protein [Bombyx mori]	yes	no	2	3.9629e-05	91.657	73363000	84027000	68996000	0	0	0	0	0	0	0	0	0	0	0	0	0	0	0	0	0	0	0	0	0	0	0	0	0	0	0
YIADENGFRPTIIQSSK	17	1	1937.98	>gi|512929703|ref|XP_004931888.1| PREDICTED: flocculation protein FLO11-like [Bombyx mori];>BGIBMGA000335-PA pep:novel sequence:nscaf1681:549558:551771:- gene:BGIBMGA000335 transcript:BGIBMGA000335-TA;>gi|223671172|tpd|FAA00538.1| TPA: putative cuticle protein [Bombyx mori]	yes	no	2,3	7.6894e-14	139.67	10363000	46631000	52524000	0	0	0	0	0	0	0	0	0	0	0	0	0	0	0	0	0	0	0	0	0	0	0	0	0	0	0
VIKPTDNEEVGSAPPAAISQPPAIGPVPVIDSR	33	1	3320.76	>gi|512929703|ref|XP_004931888.1| PREDICTED: flocculation protein FLO11-like [Bombyx mori];>BGIBMGA000335-PA pep:novel sequence:nscaf1681:549558:551771:- gene:BGIBMGA000335 transcript:BGIBMGA000335-TA;>gi|223671172|tpd|FAA00538.1| TPA: putative cuticle protein [Bombyx mori]	yes	no	3	8.307e-07	97.593	33615000	33828000	40708000	0	0	0	0	0	0	0	0	0	0	0	0	0	0	0	0	0	0	0	0	0	0	0	0	0	0	0
NSGEIQFTSSVSEK	14	0	1511.71	>gi|512929703|ref|XP_004931888.1| PREDICTED: flocculation protein FLO11-like [Bombyx mori];>BGIBMGA000335-PA pep:novel sequence:nscaf1681:549558:551771:- gene:BGIBMGA000335 transcript:BGIBMGA000335-TA;>gi|223671172|tpd|FAA00538.1| TPA: putative cuticle protein [Bombyx mori]	yes	no	2	9.0717e-12	148.72	27060000	17805000	24158000	0	0	0	0	0	0	0	0	0	0	0	0	0	0	0	0	0	0	0	0	0	0	0	0	0	0	0
IASPSAEESEPIEAEPSK	18	0	1869.88	>gi|512929703|ref|XP_004931888.1| PREDICTED: flocculation protein FLO11-like [Bombyx mori];>BGIBMGA000335-PA pep:novel sequence:nscaf1681:549558:551771:- gene:BGIBMGA000335 transcript:BGIBMGA000335-TA;>gi|223671172|tpd|FAA00538.1| TPA: putative cuticle protein [Bombyx mori]	yes	no	2	7.3009e-10	126.88	10468000	12357000	15907000	0	0	0	0	0	0	0	0	0	0	0	0	0	0	0	0	0	0	0	0	0	0	0	0	0	0	0
FSYETGNGIK	10	0	1114.53	>gi|512929703|ref|XP_004931888.1| PREDICTED: flocculation protein FLO11-like [Bombyx mori];>BGIBMGA000335-PA pep:novel sequence:nscaf1681:549558:551771:- gene:BGIBMGA000335 transcript:BGIBMGA000335-TA;>gi|223671172|tpd|FAA00538.1| TPA: putative cuticle protein [Bombyx mori]	yes	no	2	0.0075826	74.162	10360000	10226000	6924400	0	0	0	0	0	0	0	0	0	0	0	0	0	0	0	0	0	0	0	0	0	0	0	0	0	0	0
EEAAFDKVIPK	11	1	1245.66	>gi|512929703|ref|XP_004931888.1| PREDICTED: flocculation protein FLO11-like [Bombyx mori];>BGIBMGA000335-PA pep:novel sequence:nscaf1681:549558:551771:- gene:BGIBMGA000335 transcript:BGIBMGA000335-TA;>gi|223671172|tpd|FAA00538.1| TPA: putative cuticle protein [Bombyx mori]	yes	no	2	0.00096238	107.03	5213100	6342400	5189200	0	0	0	0	0	0	0	0	0	0	0	0	0	0	0	0	0	0	0	0	0	0	0	0	0	0	0
IIEQSAVSPATSESK	15	0	1545.79	>gi|512929703|ref|XP_004931888.1| PREDICTED: flocculation protein FLO11-like [Bombyx mori];>BGIBMGA000335-PA pep:novel sequence:nscaf1681:549558:551771:- gene:BGIBMGA000335 transcript:BGIBMGA000335-TA;>gi|223671172|tpd|FAA00538.1| TPA: putative cuticle protein [Bombyx mori]	yes	no	2	0.00015975	90.367	0	6536100	7419300	0	0	0	0	0	0	0	0	0	0	0	0	0	0	0	0	0	0	0	0	0	0	0	0	0	0	0
SAKPPVECNTQDSINFNTIYIR	22	1	2566.25	>gi|512929412|ref|XP_004931814.1| PREDICTED: uncharacterized protein LOC101743420 [Bombyx mori];>BGIBMGA008847-PA pep:novel sequence:nscaf2930:6023836:6029201:- gene:BGIBMGA008847 transcript:BGIBMGA008847-TA	yes	no	2,3	9.4469e-107	259.45	31038000	35086000	31783000	0	0	0	11150000	8097200	6152400	16990000	9856000	22535000	0	0	0	15063000	14413000	23131000	356710000	342640000	306710000	37402000	0	62151000	0	0	21550000	0	12489000	0
NIIPVEVINSVTGAPR	16	0	1677.94	>gi|512929412|ref|XP_004931814.1| PREDICTED: uncharacterized protein LOC101743420 [Bombyx mori];>BGIBMGA008847-PA pep:novel sequence:nscaf2930:6023836:6029201:- gene:BGIBMGA008847 transcript:BGIBMGA008847-TA	yes	no	2,3	3.4848e-34	195.54	17604000	0	0	0	0	0	0	0	0	0	0	0	0	0	0	30464000	7178300	10233000	332640000	319060000	247860000	16122000	11583000	0	0	0	7603800	0	0	0
VVEIASNTAIADSAK	15	0	1487.78	>gi|512929412|ref|XP_004931814.1| PREDICTED: uncharacterized protein LOC101743420 [Bombyx mori];>BGIBMGA008847-PA pep:novel sequence:nscaf2930:6023836:6029201:- gene:BGIBMGA008847 transcript:BGIBMGA008847-TA	yes	no	2	5.8007e-22	180.97	20152000	24659000	0	12469000	46836000	12494000	19815000	9583100	5525200	5248100	0	6098300	0	3310700	0	23223000	21851000	23113000	154940000	162170000	184490000	15301000	0	0	0	0	0	0	0	0
TCIDVNPNDSQHTCR	15	0	1815.76	>gi|512929412|ref|XP_004931814.1| PREDICTED: uncharacterized protein LOC101743420 [Bombyx mori];>BGIBMGA008847-PA pep:novel sequence:nscaf2930:6023836:6029201:- gene:BGIBMGA008847 transcript:BGIBMGA008847-TA	yes	no	2,3	2.312e-14	145.29	16121000	21451000	10289000	0	0	0	6620200	0	0	0	0	0	0	0	0	12531000	0	0	0	0	0	0	0	0	0	20603000	31545000	17949000	16912000	15579000
EVIGDNFSGAISSCK	15	0	1582.73	>gi|512929408|ref|XP_004931813.1| PREDICTED: mucin-5AC-like [Bombyx mori]	yes	yes	2	7.6659e-19	173.44	4530300	4796800	5407600	0	0	0	0	0	0	0	0	0	0	0	0	0	0	0	0	63590000	102640000	22388000	0	0	0	0	0	0	0	0
DCNVVSSEHIQTCSPR	16	0	1887.82	>gi|512929408|ref|XP_004931813.1| PREDICTED: mucin-5AC-like [Bombyx mori]	yes	yes	3	7.2802e-05	85.619	0	6117600	5432100	0	0	0	0	0	0	0	0	0	0	0	0	0	0	0	0	0	0	0	0	0	0	0	0	0	0	0
IAEAENEIANMIKEDEIR	18	1	2087.02	>gi|512929175|ref|XP_004931759.1| PREDICTED: ADP-ribosylation factor 2-like [Bombyx mori];>BGIBMGA008894-PA pep:novel sequence:nscaf2930:3261591:3262761:- gene:BGIBMGA008894 transcript:BGIBMGA008894-TA	yes	no	3	1.5276e-13	132.47	0	0	0	0	0	0	3452300	3745700	0	0	0	0	0	0	3036200	0	0	0	0	0	0	0	0	0	0	0	0	0	0	0
VISFEEQVASIR	12	0	1376.73	>gi|512928984|ref|XP_004931714.1| PREDICTED: LOW QUALITY PROTEIN: COP9 signalosome complex subunit 4-like [Bombyx mori];>BGIBMGA008922-PA pep:novel sequence:nscaf2930:1042870:1049622:- gene:BGIBMGA008922 transcript:BGIBMGA008922-TA	yes	no	2	0.00042563	93.959	0	0	0	0	0	0	1869100	2055400	1518400	1500000	1692500	2558500	0	0	0	0	0	0	0	0	0	0	0	0	0	0	0	0	0	0
EAANVIVGIPIETGQK	16	0	1637.9	>gi|512928984|ref|XP_004931714.1| PREDICTED: LOW QUALITY PROTEIN: COP9 signalosome complex subunit 4-like [Bombyx mori];>BGIBMGA008922-PA pep:novel sequence:nscaf2930:1042870:1049622:- gene:BGIBMGA008922 transcript:BGIBMGA008922-TA	yes	no	2	0.026058	45.723	0	0	0	0	0	0	0	0	0	4826000	0	0	0	0	0	0	0	0	0	0	0	0	0	0	0	0	0	0	0	0
RSEIQEFESIMQTHQK	16	1	1989.96	>gi|512928984|ref|XP_004931714.1| PREDICTED: LOW QUALITY PROTEIN: COP9 signalosome complex subunit 4-like [Bombyx mori];>BGIBMGA008922-PA pep:novel sequence:nscaf2930:1042870:1049622:- gene:BGIBMGA008922 transcript:BGIBMGA008922-TA	yes	no	3	0.012974	52.522	0	0	0	0	0	0	0	2540900	0	0	0	0	0	0	0	0	0	0	0	0	0	0	0	0	0	0	0	0	0	0
PVNIQSVR	8	0	911.519	>gi|512928984|ref|XP_004931714.1| PREDICTED: LOW QUALITY PROTEIN: COP9 signalosome complex subunit 4-like [Bombyx mori];>BGIBMGA008922-PA pep:novel sequence:nscaf2930:1042870:1049622:- gene:BGIBMGA008922 transcript:BGIBMGA008922-TA	yes	no	2	0.06464	49.813	0	0	0	0	0	0	2050100	0	0	0	0	0	0	0	0	0	0	0	0	0	0	0	0	0	0	0	0	0	0	0
SIIGIGYQQK	10	0	1105.61	>gi|512928964|ref|XP_004931709.1| PREDICTED: voltage-dependent anion-selective channel-like isoform X1 [Bombyx mori];>BGIBMGA008955-PA pep:novel sequence:nscaf2930:1037591:1041470:+ gene:BGIBMGA008955 transcript:BGIBMGA008955-TA;>gi|512928976|ref|XP_004931712.1| PREDICTED: voltage-dependent anion-selective channel-like isoform X4 [Bombyx mori];>gi|512928980|ref|XP_004931713.1| PREDICTED: voltage-…	yes	no	2	0.00021023	138.98	31514000	35904000	39103000	45355000	0	65655000	16611000	13760000	8547200	14096000	21754000	13835000	3521400	5386600	4769000	0	18094000	0	260290000	243540000	212750000	44872000	0	0	24215000	36556000	35522000	60300000	45472000	25836000
WTAGSADTIFGVGAK	15	0	1479.74	>gi|512928964|ref|XP_004931709.1| PREDICTED: voltage-dependent anion-selective channel-like isoform X1 [Bombyx mori];>BGIBMGA008955-PA pep:novel sequence:nscaf2930:1037591:1041470:+ gene:BGIBMGA008955 transcript:BGIBMGA008955-TA;>gi|512928976|ref|XP_004931712.1| PREDICTED: voltage-dependent anion-selective channel-like isoform X4 [Bombyx mori];>gi|512928980|ref|XP_004931713.1| PREDICTED: voltage-…	yes	no	2	2.312e-14	145.29	31864000	28795000	26927000	58756000	107820000	87340000	15196000	14225000	11329000	26289000	0	21300000	5852800	5917300	7039700	11351000	0	22169000	136110000	133330000	0	0	52945000	27161000	0	0	0	9768600	0	0
VTIEGTFAPQTGTK	14	0	1448.75	>gi|512928964|ref|XP_004931709.1| PREDICTED: voltage-dependent anion-selective channel-like isoform X1 [Bombyx mori];>BGIBMGA008955-PA pep:novel sequence:nscaf2930:1037591:1041470:+ gene:BGIBMGA008955 transcript:BGIBMGA008955-TA;>gi|512928976|ref|XP_004931712.1| PREDICTED: voltage-dependent anion-selective channel-like isoform X4 [Bombyx mori];>gi|512928980|ref|XP_004931713.1| PREDICTED: voltage-…	yes	no	2	1.6021e-14	173.68	21145000	21410000	23764000	0	0	60735000	0	0	0	0	0	0	0	0	0	6067000	11083000	9917500	120040000	58115000	96575000	18026000	0	0	0	0	0	0	0	0
VFGSISSK	8	0	823.444	>gi|512928964|ref|XP_004931709.1| PREDICTED: voltage-dependent anion-selective channel-like isoform X1 [Bombyx mori];>BGIBMGA008955-PA pep:novel sequence:nscaf2930:1037591:1041470:+ gene:BGIBMGA008955 transcript:BGIBMGA008955-TA;>gi|512928976|ref|XP_004931712.1| PREDICTED: voltage-dependent anion-selective channel-like isoform X4 [Bombyx mori];>gi|512928980|ref|XP_004931713.1| PREDICTED: voltage-…	yes	no	1,2	0.0020336	117.04	21160000	19702000	32473000	43476000	84629000	33875000	0	12715000	6896700	13847000	18365000	19608000	0	5775900	0	0	0	0	0	0	0	0	0	0	0	0	36992000	25091000	17441000	16234000
YAIDQDASIHAK	12	0	1330.65	>gi|512928964|ref|XP_004931709.1| PREDICTED: voltage-dependent anion-selective channel-like isoform X1 [Bombyx mori];>BGIBMGA008955-PA pep:novel sequence:nscaf2930:1037591:1041470:+ gene:BGIBMGA008955 transcript:BGIBMGA008955-TA;>gi|512928976|ref|XP_004931712.1| PREDICTED: voltage-dependent anion-selective channel-like isoform X4 [Bombyx mori];>gi|512928980|ref|XP_004931713.1| PREDICTED: voltage-…	yes	no	2,3	6.9352e-07	145.91	15596000	10224000	12095000	0	0	47050000	0	7434900	6387800	3660900	4952900	5671200	3340600	5248300	2956000	0	0	0	0	0	190120000	0	0	0	0	0	0	9470800	0	0
VSDKIDCGVSMK	12	1	1337.63	>gi|512928964|ref|XP_004931709.1| PREDICTED: voltage-dependent anion-selective channel-like isoform X1 [Bombyx mori];>BGIBMGA008955-PA pep:novel sequence:nscaf2930:1037591:1041470:+ gene:BGIBMGA008955 transcript:BGIBMGA008955-TA;>gi|512928976|ref|XP_004931712.1| PREDICTED: voltage-dependent anion-selective channel-like isoform X4 [Bombyx mori];>gi|512928980|ref|XP_004931713.1| PREDICTED: voltage-…	yes	no	2,3	2.6096e-12	161.21	66489000	40277000	24419000	0	0	0	0	0	0	19147000	23566000	21593000	0	7497300	0	0	0	0	0	0	0	0	0	0	0	0	0	16277000	37395000	18646000
APPYYADIGK	10	0	1093.54	>gi|512928964|ref|XP_004931709.1| PREDICTED: voltage-dependent anion-selective channel-like isoform X1 [Bombyx mori];>BGIBMGA008955-PA pep:novel sequence:nscaf2930:1037591:1041470:+ gene:BGIBMGA008955 transcript:BGIBMGA008955-TA;>gi|512928976|ref|XP_004931712.1| PREDICTED: voltage-dependent anion-selective channel-like isoform X4 [Bombyx mori];>gi|512928980|ref|XP_004931713.1| PREDICTED: voltage-…	yes	no	2	0.0037035	87.298	24490000	28520000	31432000	0	156090000	0	11698000	18761000	0	0	0	0	0	0	0	0	0	0	0	0	0	0	0	0	0	0	0	0	0	0
TKSESGVEFTSGITSNQESGK	21	1	2172.02	>gi|512928964|ref|XP_004931709.1| PREDICTED: voltage-dependent anion-selective channel-like isoform X1 [Bombyx mori];>BGIBMGA008955-PA pep:novel sequence:nscaf2930:1037591:1041470:+ gene:BGIBMGA008955 transcript:BGIBMGA008955-TA;>gi|512928976|ref|XP_004931712.1| PREDICTED: voltage-dependent anion-selective channel-like isoform X4 [Bombyx mori];>gi|512928980|ref|XP_004931713.1| PREDICTED: voltage-…	yes	no	2,3	1.2667e-52	205.02	27421000	31999000	37351000	40564000	57184000	43373000	0	0	0	0	0	0	0	0	0	0	0	0	0	0	0	0	0	0	0	0	0	0	0	0
APPYYADIGKK	11	1	1221.64	>gi|512928964|ref|XP_004931709.1| PREDICTED: voltage-dependent anion-selective channel-like isoform X1 [Bombyx mori];>BGIBMGA008955-PA pep:novel sequence:nscaf2930:1037591:1041470:+ gene:BGIBMGA008955 transcript:BGIBMGA008955-TA;>gi|512928976|ref|XP_004931712.1| PREDICTED: voltage-dependent anion-selective channel-like isoform X4 [Bombyx mori];>gi|512928980|ref|XP_004931713.1| PREDICTED: voltage-…	yes	no	2,3	0.0012145	97.734	0	0	0	0	21006000	0	0	0	0	0	0	6976000	3259800	0	3074600	0	0	0	0	0	96859000	0	0	0	0	24260000	0	19538000	16329000	9092100
DYGITFTEK	9	0	1072.51	>gi|512928964|ref|XP_004931709.1| PREDICTED: voltage-dependent anion-selective channel-like isoform X1 [Bombyx mori];>BGIBMGA008955-PA pep:novel sequence:nscaf2930:1037591:1041470:+ gene:BGIBMGA008955 transcript:BGIBMGA008955-TA;>gi|512928976|ref|XP_004931712.1| PREDICTED: voltage-dependent anion-selective channel-like isoform X4 [Bombyx mori];>gi|512928980|ref|XP_004931713.1| PREDICTED: voltage-…	yes	no	1,2	0.014405	78.939	26343000	26017000	34208000	0	0	0	0	0	0	0	0	0	0	0	0	0	0	0	48275000	0	26922000	0	0	0	0	0	0	0	0	0
ANDVFSK	7	0	779.381	>gi|512928964|ref|XP_004931709.1| PREDICTED: voltage-dependent anion-selective channel-like isoform X1 [Bombyx mori];>BGIBMGA008955-PA pep:novel sequence:nscaf2930:1037591:1041470:+ gene:BGIBMGA008955 transcript:BGIBMGA008955-TA;>gi|512928976|ref|XP_004931712.1| PREDICTED: voltage-dependent anion-selective channel-like isoform X4 [Bombyx mori];>gi|512928980|ref|XP_004931713.1| PREDICTED: voltage-…	yes	no	1,2	0.010277	104.75	11699000	0	0	0	0	0	0	0	0	15683000	17003000	0	0	0	0	0	0	0	0	75369000	0	0	15115000	0	0	0	0	9454300	7606900	0
GYHFGVFK	8	0	953.476	>gi|512928964|ref|XP_004931709.1| PREDICTED: voltage-dependent anion-selective channel-like isoform X1 [Bombyx mori];>BGIBMGA008955-PA pep:novel sequence:nscaf2930:1037591:1041470:+ gene:BGIBMGA008955 transcript:BGIBMGA008955-TA;>gi|512928976|ref|XP_004931712.1| PREDICTED: voltage-dependent anion-selective channel-like isoform X4 [Bombyx mori];>gi|512928980|ref|XP_004931713.1| PREDICTED: voltage-…	yes	no	2,3	0.0033748	110.35	0	10127000	0	12536000	0	24685000	0	0	0	5079300	3610500	3271900	0	0	0	0	0	0	0	13941000	0	0	0	0	0	0	0	0	0	0
KANDVFSK	8	1	907.476	>gi|512928964|ref|XP_004931709.1| PREDICTED: voltage-dependent anion-selective channel-like isoform X1 [Bombyx mori];>BGIBMGA008955-PA pep:novel sequence:nscaf2930:1037591:1041470:+ gene:BGIBMGA008955 transcript:BGIBMGA008955-TA;>gi|512928976|ref|XP_004931712.1| PREDICTED: voltage-dependent anion-selective channel-like isoform X4 [Bombyx mori];>gi|512928980|ref|XP_004931713.1| PREDICTED: voltage-…	yes	no	2	0.048752	61.56	0	0	0	0	0	0	0	0	0	0	7972600	0	0	0	0	0	0	0	0	0	16002000	0	0	0	0	0	0	0	0	0
SESGVEFTSGITSNQESGK	19	0	1942.88	>gi|512928964|ref|XP_004931709.1| PREDICTED: voltage-dependent anion-selective channel-like isoform X1 [Bombyx mori];>BGIBMGA008955-PA pep:novel sequence:nscaf2930:1037591:1041470:+ gene:BGIBMGA008955 transcript:BGIBMGA008955-TA;>gi|512928976|ref|XP_004931712.1| PREDICTED: voltage-dependent anion-selective channel-like isoform X4 [Bombyx mori];>gi|512928980|ref|XP_004931713.1| PREDICTED: voltage-…	yes	no	2	5.5317e-05	86.479	0	5904200	0	0	0	17020000	0	0	0	0	0	0	0	0	0	0	0	0	0	0	0	0	0	0	0	0	0	0	0	0
DFGGSIYQK	9	0	1013.48	>gi|512928964|ref|XP_004931709.1| PREDICTED: voltage-dependent anion-selective channel-like isoform X1 [Bombyx mori];>BGIBMGA008955-PA pep:novel sequence:nscaf2930:1037591:1041470:+ gene:BGIBMGA008955 transcript:BGIBMGA008955-TA;>gi|512928976|ref|XP_004931712.1| PREDICTED: voltage-dependent anion-selective channel-like isoform X4 [Bombyx mori];>gi|512928980|ref|XP_004931713.1| PREDICTED: voltage-…	yes	no	2	0.038455	54.982	8637500	9520900	0	0	0	0	0	0	0	0	0	0	0	0	0	0	0	0	0	0	0	0	0	0	0	0	0	0	0	0
WNTDNTIATDITIQDK	16	0	1847.89	>gi|512928964|ref|XP_004931709.1| PREDICTED: voltage-dependent anion-selective channel-like isoform X1 [Bombyx mori];>BGIBMGA008955-PA pep:novel sequence:nscaf2930:1037591:1041470:+ gene:BGIBMGA008955 transcript:BGIBMGA008955-TA;>gi|512928976|ref|XP_004931712.1| PREDICTED: voltage-dependent anion-selective channel-like isoform X4 [Bombyx mori];>gi|512928980|ref|XP_004931713.1| PREDICTED: voltage-…	yes	no	2	2.3761e-05	94.544	5507300	5187700	5741500	0	0	0	0	0	0	0	0	0	0	0	0	0	0	0	0	0	0	0	0	0	0	0	0	0	0	0
FAVKDYGITFTEK	13	1	1517.78	>gi|512928964|ref|XP_004931709.1| PREDICTED: voltage-dependent anion-selective channel-like isoform X1 [Bombyx mori];>BGIBMGA008955-PA pep:novel sequence:nscaf2930:1037591:1041470:+ gene:BGIBMGA008955 transcript:BGIBMGA008955-TA;>gi|512928976|ref|XP_004931712.1| PREDICTED: voltage-dependent anion-selective channel-like isoform X4 [Bombyx mori];>gi|512928980|ref|XP_004931713.1| PREDICTED: voltage-…	yes	no	3	0.00069549	87.498	0	0	0	0	0	0	0	0	0	0	0	0	0	0	0	0	0	0	0	14505000	0	0	0	0	0	0	0	0	0	0
VGVAIEIEP	9	0	925.512	>gi|512928964|ref|XP_004931709.1| PREDICTED: voltage-dependent anion-selective channel-like isoform X1 [Bombyx mori];>BGIBMGA008955-PA pep:novel sequence:nscaf2930:1037591:1041470:+ gene:BGIBMGA008955 transcript:BGIBMGA008955-TA;>gi|512928976|ref|XP_004931712.1| PREDICTED: voltage-dependent anion-selective channel-like isoform X4 [Bombyx mori];>gi|512928980|ref|XP_004931713.1| PREDICTED: voltage-…	yes	no	1	0.079124	43.066	0	0	0	0	0	0	0	0	0	0	0	0	0	0	0	0	0	0	7473100	0	0	0	0	0	0	0	0	0	0	0
IVSIETQIAEK	11	0	1229.69	>gi|512928645|ref|XP_004931629.1| PREDICTED: LOW QUALITY PROTEIN: nucleoprotein TPR-like [Bombyx mori];>BGIBMGA011695-PA pep:novel sequence:nscaf3031:1261078:1273494:- gene:BGIBMGA011695 transcript:BGIBMGA011695-TA	yes	no	2	0.072236	41.283	0	0	0	0	0	0	0	0	0	0	0	0	0	0	0	0	0	0	0	0	0	0	0	0	0	0	0	5327200	0	0
IAVIESEVIEK	11	0	1228.69	>gi|512928645|ref|XP_004931629.1| PREDICTED: LOW QUALITY PROTEIN: nucleoprotein TPR-like [Bombyx mori];>BGIBMGA011695-PA pep:novel sequence:nscaf3031:1261078:1273494:- gene:BGIBMGA011695 transcript:BGIBMGA011695-TA	yes	no	2	0.026515	55.452	0	0	0	0	0	0	2457800	0	0	0	0	0	0	0	0	0	0	0	0	0	0	0	0	0	0	0	0	0	0	0
TIINSQIAGITEEVNR	16	0	1756.93	>gi|512928645|ref|XP_004931629.1| PREDICTED: LOW QUALITY PROTEIN: nucleoprotein TPR-like [Bombyx mori];>BGIBMGA011695-PA pep:novel sequence:nscaf3031:1261078:1273494:- gene:BGIBMGA011695 transcript:BGIBMGA011695-TA	yes	no	2	0.0053344	59.513	0	0	0	0	0	0	1687700	0	0	0	0	0	0	0	0	0	0	0	0	0	0	0	0	0	0	0	0	0	0	0
IENEIISIK	9	0	1057.6	>gi|512928645|ref|XP_004931629.1| PREDICTED: LOW QUALITY PROTEIN: nucleoprotein TPR-like [Bombyx mori];>BGIBMGA011695-PA pep:novel sequence:nscaf3031:1261078:1273494:- gene:BGIBMGA011695 transcript:BGIBMGA011695-TA	yes	no	2	0.10468	36.693	0	0	0	0	0	0	0	0	1159500	0	0	0	0	0	0	0	0	0	0	0	0	0	0	0	0	0	0	0	0	0
TGTSSYADNIEDQTTTSIASAASHR	25	0	2583.17	>gi|512928413|ref|XP_004931572.1| PREDICTED: TOM1-like protein 2-like [Bombyx mori];>BGIBMGA011642-PA pep:novel sequence:nscaf3031:3377628:3381109:- gene:BGIBMGA011642 transcript:BGIBMGA011642-TA	yes	no	3	5.0258e-07	104.53	0	0	0	0	0	0	0	0	0	0	0	0	0	0	0	0	7985500	0	0	46798000	37434000	0	0	0	0	0	0	0	0	0
SPSSSKDEFDMFAQSR	16	1	1817.79	>gi|512928413|ref|XP_004931572.1| PREDICTED: TOM1-like protein 2-like [Bombyx mori];>BGIBMGA011642-PA pep:novel sequence:nscaf3031:3377628:3381109:- gene:BGIBMGA011642 transcript:BGIBMGA011642-TA	yes	no	3	0.010339	58.09	0	0	0	0	0	0	0	0	0	0	0	0	0	0	0	0	0	8018100	0	0	0	0	0	0	0	0	0	0	6593600	4680300
AASESVHESVTSSDFDKFIAER	22	1	2411.12	>gi|512928413|ref|XP_004931572.1| PREDICTED: TOM1-like protein 2-like [Bombyx mori];>BGIBMGA011642-PA pep:novel sequence:nscaf3031:3377628:3381109:- gene:BGIBMGA011642 transcript:BGIBMGA011642-TA	yes	no	4	0.043852	32.956	0	0	0	0	0	0	0	0	0	0	0	0	0	0	0	0	0	0	0	13796000	0	0	0	0	0	0	0	0	0	0
ATQGQPIPTEIDEREIDEISAWIAQEK	27	1	3066.51	>gi|512928413|ref|XP_004931572.1| PREDICTED: TOM1-like protein 2-like [Bombyx mori];>BGIBMGA011642-PA pep:novel sequence:nscaf3031:3377628:3381109:- gene:BGIBMGA011642 transcript:BGIBMGA011642-TA	yes	no	3	0.11431	36.928	0	0	0	0	0	0	0	0	0	0	0	0	0	0	0	0	0	0	0	10015000	0	0	0	0	0	0	0	0	0	0
ISVTDTQAEK	10	0	1090.55	>gi|512928413|ref|XP_004931572.1| PREDICTED: TOM1-like protein 2-like [Bombyx mori];>BGIBMGA011642-PA pep:novel sequence:nscaf3031:3377628:3381109:- gene:BGIBMGA011642 transcript:BGIBMGA011642-TA	yes	no	2	0.015305	64.439	0	0	0	0	0	0	0	0	0	0	0	0	0	0	3052600	0	0	0	0	0	0	0	0	0	0	0	0	0	0	0
SVIPQNSPSR	10	0	1083.57	>gi|512928413|ref|XP_004931572.1| PREDICTED: TOM1-like protein 2-like [Bombyx mori];>BGIBMGA011641-PA pep:novel sequence:nscaf3031:3383478:3396438:- gene:BGIBMGA011641 transcript:BGIBMGA011641-TA	yes	no	2	0.0013021	113.93	0	0	0	0	0	0	0	0	0	0	0	0	2142300	0	2865400	0	0	0	0	0	0	0	0	0	0	0	0	19225000	22038000	0
GVEFPMTDIDAMAPIFTPQR	20	0	2235.07	>gi|512928413|ref|XP_004931572.1| PREDICTED: TOM1-like protein 2-like [Bombyx mori];>BGIBMGA011641-PA pep:novel sequence:nscaf3031:3383478:3396438:- gene:BGIBMGA011641 transcript:BGIBMGA011641-TA	yes	no	2	0.0071424	53.278	0	0	0	0	0	0	0	0	0	0	0	0	0	0	0	0	0	0	3126000	5650300	2831700	0	0	0	0	0	0	0	0	0
EFISEIVK	8	0	963.528	>gi|512928413|ref|XP_004931572.1| PREDICTED: TOM1-like protein 2-like [Bombyx mori];>BGIBMGA011641-PA pep:novel sequence:nscaf3031:3383478:3396438:- gene:BGIBMGA011641 transcript:BGIBMGA011641-TA	yes	no	2	0.055339	52.482	0	0	0	0	0	0	0	0	0	0	0	0	0	0	0	9353200	0	0	0	0	0	0	0	0	0	0	0	0	0	0
SFFGVGNPFSTPVGQK	16	0	1667.83	>gi|512928413|ref|XP_004931572.1| PREDICTED: TOM1-like protein 2-like [Bombyx mori]	yes	yes	2	0.00013108	80.534	0	0	0	0	0	0	0	0	0	0	0	0	0	0	0	3421700	2393600	0	14179000	11706000	0	0	0	0	0	0	0	0	0	0
EFIIHWK	7	0	971.523	>gi|512928095|ref|XP_004931498.1| PREDICTED: chromobox protein homolog 5-like [Bombyx mori];>gi|549080428|dbj|BAO00803.1| hypothetical protein [Bombyx mori];>BGIBMGA011788-PA pep:novel sequence:nscaf3031:1401774:1404640:+ gene:BGIBMGA011788 transcript:BGIBMGA011788-TA	yes	no	2	0.080338	62.714	0	0	0	0	0	0	1662500	0	1452700	0	0	0	0	0	0	0	0	0	15612000	0	0	0	0	0	0	0	0	0	0	0
IIEVHHK	7	0	874.502	>gi|512928095|ref|XP_004931498.1| PREDICTED: chromobox protein homolog 5-like [Bombyx mori];>gi|549080428|dbj|BAO00803.1| hypothetical protein [Bombyx mori];>BGIBMGA011788-PA pep:novel sequence:nscaf3031:1401774:1404640:+ gene:BGIBMGA011788 transcript:BGIBMGA011788-TA	yes	no	2	0.11422	47.849	0	0	0	0	0	0	0	0	3828000	0	0	0	0	0	0	0	0	0	0	0	0	0	0	0	0	0	0	0	0	0
FDSWEPESNINCSEIIK	17	0	2066.93	>gi|512928095|ref|XP_004931498.1| PREDICTED: chromobox protein homolog 5-like [Bombyx mori];>gi|549080428|dbj|BAO00803.1| hypothetical protein [Bombyx mori];>BGIBMGA011788-PA pep:novel sequence:nscaf3031:1401774:1404640:+ gene:BGIBMGA011788 transcript:BGIBMGA011788-TA	yes	no	2	0.05056	41.412	0	0	0	0	0	0	2008900	0	0	0	0	0	0	0	0	0	0	0	0	0	0	0	0	0	0	0	0	0	0	0
GVVTGYPIAINATDIK	16	0	1630.89	>gi|512927976|ref|XP_004931468.1| PREDICTED: tRNA methyltransferase 112 homolog [Bombyx mori];>BGIBMGA011771-PA pep:novel sequence:nscaf3031:870762:871118:+ gene:BGIBMGA011771 transcript:BGIBMGA011771-TA	yes	no	2	6.7701e-05	86.548	0	0	0	0	0	0	0	0	0	4173900	0	0	5176600	5573700	5341200	0	0	0	7590600	0	6333000	0	0	0	0	0	0	6913600	10259000	0
SIENKYDENEEFIKK	15	2	1884.91	>gi|512927976|ref|XP_004931468.1| PREDICTED: tRNA methyltransferase 112 homolog [Bombyx mori];>BGIBMGA011771-PA pep:novel sequence:nscaf3031:870762:871118:+ gene:BGIBMGA011771 transcript:BGIBMGA011771-TA	yes	no	3	0.0045668	73.887	0	0	0	0	0	0	0	0	0	0	0	0	9464200	0	6887600	0	0	0	0	0	0	0	0	0	0	0	0	0	0	0
EVDFNPEFISR	11	0	1351.64	>gi|512927976|ref|XP_004931468.1| PREDICTED: tRNA methyltransferase 112 homolog [Bombyx mori];>BGIBMGA011771-PA pep:novel sequence:nscaf3031:870762:871118:+ gene:BGIBMGA011771 transcript:BGIBMGA011771-TA	yes	no	2	0.0088467	66.262	0	0	0	0	0	0	0	0	0	0	0	0	1653900	2378400	2150500	0	0	0	0	0	0	0	0	0	0	0	0	0	0	2766200
VKEVDFNPEFISR	13	1	1578.8	>gi|512927976|ref|XP_004931468.1| PREDICTED: tRNA methyltransferase 112 homolog [Bombyx mori];>BGIBMGA011771-PA pep:novel sequence:nscaf3031:870762:871118:+ gene:BGIBMGA011771 transcript:BGIBMGA011771-TA	yes	no	3	0.04188	61.212	0	0	0	0	0	0	0	0	0	0	0	0	0	0	3753000	0	0	0	0	0	0	0	0	0	0	0	0	0	0	0
MIDMGFEPQIR	11	0	1335.63	>gi|512927903|ref|XP_004931451.1| PREDICTED: probable ATP-dependent RNA helicase DDX17-like isoform X1 [Bombyx mori];>gi|512927907|ref|XP_004931452.1| PREDICTED: probable ATP-dependent RNA helicase DDX17-like isoform X2 [Bombyx mori];>BGIBMGA011754-PA pep:novel sequence:nscaf3031:402886:406112:+ gene:BGIBMGA011754 transcript:BGIBMGA011754-TA;>BGIBMGA011746-PA pep:novel sequence:nscaf3031:302:3231…	no	no	2	0.0003811	113.63	0	0	0	0	28193000	0	9068200	7524400	5932200	9938500	9237800	9618000	3276600	3870100	4710400	0	0	0	0	0	0	0	0	0	0	0	0	0	0	0
CTYIVIDEADR	11	0	1353.62	>gi|512927903|ref|XP_004931451.1| PREDICTED: probable ATP-dependent RNA helicase DDX17-like isoform X1 [Bombyx mori];>gi|512927907|ref|XP_004931452.1| PREDICTED: probable ATP-dependent RNA helicase DDX17-like isoform X2 [Bombyx mori];>BGIBMGA011754-PA pep:novel sequence:nscaf3031:402886:406112:+ gene:BGIBMGA011754 transcript:BGIBMGA011754-TA;>BGIBMGA011746-PA pep:novel sequence:nscaf3031:302:3231…	no	no	2	0.00046032	110.86	2442500	0	0	57370000	0	0	3692300	3080200	0	3378300	0	0	0	0	0	0	0	0	0	0	0	0	0	0	0	0	0	0	0	0
FSNQNQGIQSYR	12	0	1440.67	>gi|512927903|ref|XP_004931451.1| PREDICTED: probable ATP-dependent RNA helicase DDX17-like isoform X1 [Bombyx mori];>gi|512927907|ref|XP_004931452.1| PREDICTED: probable ATP-dependent RNA helicase DDX17-like isoform X2 [Bombyx mori];>BGIBMGA011754-PA pep:novel sequence:nscaf3031:402886:406112:+ gene:BGIBMGA011754 transcript:BGIBMGA011754-TA	yes	no	2	0.038018	53.252	0	0	0	0	0	0	0	0	0	2183600	0	3795900	0	0	0	0	0	0	0	0	0	0	0	0	0	0	0	0	0	0
DFYKPHVNVDAR	12	1	1459.72	>gi|512927903|ref|XP_004931451.1| PREDICTED: probable ATP-dependent RNA helicase DDX17-like isoform X1 [Bombyx mori];>gi|512927907|ref|XP_004931452.1| PREDICTED: probable ATP-dependent RNA helicase DDX17-like isoform X2 [Bombyx mori];>BGIBMGA011754-PA pep:novel sequence:nscaf3031:402886:406112:+ gene:BGIBMGA011754 transcript:BGIBMGA011754-TA	yes	no	3	0.021633	64.55	0	0	0	0	0	0	0	0	0	2787200	0	0	0	0	0	0	0	0	0	0	0	0	0	0	0	0	0	0	0	0
IVGPNCPGIIAPEK	14	0	1463.78	>gi|512927543|ref|XP_004931361.1| PREDICTED: succinyl-CoA ligase [ADP/GDP-forming] subunit alpha, mitochondrial-like isoform X1 [Bombyx mori];>BGIBMGA010120-PA pep:novel sequence:nscaf2986:3959007:3965224:- gene:BGIBMGA010120 transcript:BGIBMGA010120-TA;>BGIBMGA012780-PA pep:novel sequence:nscaf3058:7967892:7968887:- gene:BGIBMGA012780 transcript:BGIBMGA012780-TA;>gi|512917873|ref|XP_004928994.1|…	yes	no	2	0.00031918	91.845	4929600	0	0	0	0	0	0	0	0	0	0	0	0	0	0	0	0	0	0	58662000	38475000	0	0	0	0	0	0	0	0	9328400
VIVQGFTGK	9	0	947.544	>gi|512927543|ref|XP_004931361.1| PREDICTED: succinyl-CoA ligase [ADP/GDP-forming] subunit alpha, mitochondrial-like isoform X1 [Bombyx mori];>BGIBMGA010120-PA pep:novel sequence:nscaf2986:3959007:3965224:- gene:BGIBMGA010120 transcript:BGIBMGA010120-TA;>BGIBMGA012780-PA pep:novel sequence:nscaf3058:7967892:7968887:- gene:BGIBMGA012780 transcript:BGIBMGA012780-TA;>gi|512917873|ref|XP_004928994.1|…	yes	no	2	0.0042399	94.692	0	0	0	0	0	0	0	0	0	0	0	0	0	0	0	0	0	0	0	0	39611000	0	0	0	0	0	0	0	0	0
KAGTEHIGKPVFGTVK	16	2	1667.94	>gi|512927543|ref|XP_004931361.1| PREDICTED: succinyl-CoA ligase [ADP/GDP-forming] subunit alpha, mitochondrial-like isoform X1 [Bombyx mori];>BGIBMGA010120-PA pep:novel sequence:nscaf2986:3959007:3965224:- gene:BGIBMGA010120 transcript:BGIBMGA010120-TA;>BGIBMGA012780-PA pep:novel sequence:nscaf3058:7967892:7968887:- gene:BGIBMGA012780 transcript:BGIBMGA012780-TA;>gi|512917873|ref|XP_004928994.1|…	yes	no	3,4	0.030896	51.147	0	0	0	0	0	0	0	0	0	0	0	0	0	0	0	0	0	0	0	0	0	0	0	0	0	18723000	0	5027400	0	0
MGHAGAIISGGK	12	0	1097.57	>gi|512927543|ref|XP_004931361.1| PREDICTED: succinyl-CoA ligase [ADP/GDP-forming] subunit alpha, mitochondrial-like isoform X1 [Bombyx mori];>BGIBMGA010120-PA pep:novel sequence:nscaf2986:3959007:3965224:- gene:BGIBMGA010120 transcript:BGIBMGA010120-TA;>BGIBMGA012780-PA pep:novel sequence:nscaf3058:7967892:7968887:- gene:BGIBMGA012780 transcript:BGIBMGA012780-TA;>gi|512917873|ref|XP_004928994.1|…	yes	no	2	0.085233	41.48	0	0	0	0	0	0	0	0	0	0	0	0	0	0	0	0	0	0	0	0	0	0	0	0	0	0	0	0	17428000	0
KNIIITSETK	10	1	1145.67	>gi|512927543|ref|XP_004931361.1| PREDICTED: succinyl-CoA ligase [ADP/GDP-forming] subunit alpha, mitochondrial-like isoform X1 [Bombyx mori];>BGIBMGA010120-PA pep:novel sequence:nscaf2986:3959007:3965224:- gene:BGIBMGA010120 transcript:BGIBMGA010120-TA;>BGIBMGA012780-PA pep:novel sequence:nscaf3058:7967892:7968887:- gene:BGIBMGA012780 transcript:BGIBMGA012780-TA;>gi|512917873|ref|XP_004928994.1|…	yes	no	2	0.071864	48.741	0	0	0	0	0	0	0	0	0	0	0	0	0	0	0	0	0	0	0	0	0	0	0	0	0	0	0	6578500	0	0
MGVEIHK	7	0	812.421	>gi|512927543|ref|XP_004931361.1| PREDICTED: succinyl-CoA ligase [ADP/GDP-forming] subunit alpha, mitochondrial-like isoform X1 [Bombyx mori];>BGIBMGA010120-PA pep:novel sequence:nscaf2986:3959007:3965224:- gene:BGIBMGA010120 transcript:BGIBMGA010120-TA;>BGIBMGA012780-PA pep:novel sequence:nscaf3058:7967892:7968887:- gene:BGIBMGA012780 transcript:BGIBMGA012780-TA;>gi|512917873|ref|XP_004928994.1|…	yes	no	2	0.08693	54.205	0	0	0	0	0	0	0	0	0	0	0	6095500	0	0	0	0	0	0	0	0	0	0	0	0	0	0	0	0	0	0
VGITPVEQAQQPEAGSIFAIEGTGSK	26	0	2613.33	>gi|512927483|ref|XP_004931346.1| PREDICTED: regucalcin-like [Bombyx mori];>BGIBMGA010133-PA pep:novel sequence:nscaf2986:3327479:3331285:- gene:BGIBMGA010133 transcript:BGIBMGA010133-TA	yes	no	3	1.0166e-23	151	0	0	0	0	0	0	0	0	0	0	0	0	0	0	0	9297900	6610900	8586700	55517000	73770000	56441000	0	20529000	0	0	0	0	0	0	0
SEIYIMPWDAPAGDSAIR	18	0	1990.95	>gi|512927483|ref|XP_004931346.1| PREDICTED: regucalcin-like [Bombyx mori];>BGIBMGA010133-PA pep:novel sequence:nscaf2986:3327479:3331285:- gene:BGIBMGA010133 transcript:BGIBMGA010133-TA	yes	no	2	1.1369e-14	143.14	0	0	0	0	0	0	0	0	0	0	0	0	0	0	0	18098000	14173000	17269000	44892000	37415000	49332000	0	0	0	0	0	0	0	0	0
IISVVDIGIPDNR	13	0	1409.79	>gi|512927483|ref|XP_004931346.1| PREDICTED: regucalcin-like [Bombyx mori];>BGIBMGA010133-PA pep:novel sequence:nscaf2986:3327479:3331285:- gene:BGIBMGA010133 transcript:BGIBMGA010133-TA	yes	no	2	4.8867e-30	221.8	0	0	0	0	0	0	0	0	0	0	0	0	0	0	0	10937000	0	0	61219000	67187000	0	7958400	13345000	7045100	0	0	0	0	0	0
IWFGTMGK	8	0	938.468	>gi|512927483|ref|XP_004931346.1| PREDICTED: regucalcin-like [Bombyx mori];>BGIBMGA010133-PA pep:novel sequence:nscaf2986:3327479:3331285:- gene:BGIBMGA010133 transcript:BGIBMGA010133-TA	yes	no	2	0.0027419	112.94	0	0	0	0	0	0	0	0	0	0	0	0	0	0	0	8305300	0	14263000	19900000	35057000	25314000	0	0	5133200	0	0	0	0	0	0
GIPENQFVFTDAANY	15	0	1684.77	>gi|512927483|ref|XP_004931346.1| PREDICTED: regucalcin-like [Bombyx mori];>BGIBMGA010133-PA pep:novel sequence:nscaf2986:3327479:3331285:- gene:BGIBMGA010133 transcript:BGIBMGA010133-TA	yes	no	2	0.014036	51.643	0	0	0	0	0	0	0	0	0	0	0	0	0	0	0	0	0	0	0	42489000	0	0	0	0	0	0	0	0	0	0
NIWISGISGDTR	12	0	1317.67	>gi|512927388|ref|XP_004931322.1| PREDICTED: scaffold attachment factor B2-like [Bombyx mori];>BGIBMGA010228-PA pep:novel sequence:nscaf2986:2694275:2699878:+ gene:BGIBMGA010228 transcript:BGIBMGA010228-TA	yes	no	2	0.016437	62.924	0	0	0	0	0	0	3364000	3020200	2512000	3012000	3226100	3789200	0	0	0	0	0	0	10669000	18414000	0	0	0	0	0	0	0	0	0	0
AHFDAPPPPR	10	0	1103.55	>gi|512927388|ref|XP_004931322.1| PREDICTED: scaffold attachment factor B2-like [Bombyx mori];>BGIBMGA010228-PA pep:novel sequence:nscaf2986:2694275:2699878:+ gene:BGIBMGA010228 transcript:BGIBMGA010228-TA	yes	no	2	0.0071229	75.387	0	0	0	0	0	0	4216300	1946700	0	0	0	0	0	0	0	0	0	0	0	0	0	0	0	0	0	0	0	0	0	0
SNMEVDESDKNSR	13	1	1509.64	>gi|512927388|ref|XP_004931322.1| PREDICTED: scaffold attachment factor B2-like [Bombyx mori];>BGIBMGA010227-PA pep:novel sequence:nscaf2986:2689375:2690071:+ gene:BGIBMGA010227 transcript:BGIBMGA010227-TA	yes	no	1	0.087202	68.557	0	0	0	0	0	0	0	0	0	0	0	0	0	0	0	0	0	826610000	0	0	0	0	0	0	0	0	0	0	0	0
EVISFSK	7	0	808.433	>gi|512927388|ref|XP_004931322.1| PREDICTED: scaffold attachment factor B2-like [Bombyx mori]	yes	yes	2	0.094174	53.17	0	0	0	0	0	0	0	3193000	0	0	0	0	0	0	0	0	0	0	0	0	0	0	0	0	0	0	0	0	0	0
IGSGQVIK	8	0	800.476	>gi|512927214|ref|XP_004931279.1| PREDICTED: peptidyl-prolyl cis-trans isomerase FKBP2-like [Bombyx mori];>BGIBMGA010199-PA pep:novel sequence:nscaf2986:1340110:1340714:+ gene:BGIBMGA010199 transcript:BGIBMGA010199-TA	yes	no	2	0.025157	56.659	0	0	0	0	0	0	0	0	0	0	0	0	0	0	0	0	0	0	0	0	0	0	0	0	0	0	0	0	20180000	0
GWDQGIIGMCEGEQR	15	0	1734.75	>gi|512927214|ref|XP_004931279.1| PREDICTED: peptidyl-prolyl cis-trans isomerase FKBP2-like [Bombyx mori];>BGIBMGA010199-PA pep:novel sequence:nscaf2986:1340110:1340714:+ gene:BGIBMGA010199 transcript:BGIBMGA010199-TA	yes	no	2	0.0051319	63.709	0	0	0	0	0	0	0	0	0	0	1028500	0	0	0	0	0	0	0	0	0	0	0	0	0	0	0	0	0	5837300	3748300
IEDINTVIGQTQDHR	15	0	1737.86	>gi|512927147|ref|XP_004931262.1| PREDICTED: V-type proton ATPase 116 kDa subunit a isoform 1-like [Bombyx mori];>BGIBMGA002539-PA pep:novel sequence:nscaf2511:5412665:5425016:+ gene:BGIBMGA002539 transcript:BGIBMGA002539-TA	yes	no	3	0.0084242	59.248	0	0	0	0	0	0	0	0	0	0	0	0	0	0	0	0	0	0	0	14424000	0	7062000	0	0	0	0	0	0	0	0
NYIEITEIK	9	0	1121.6	>gi|512927147|ref|XP_004931262.1| PREDICTED: V-type proton ATPase 116 kDa subunit a isoform 1-like [Bombyx mori];>BGIBMGA002538-PA pep:novel sequence:nscaf2511:5388692:5393836:+ gene:BGIBMGA002538 transcript:BGIBMGA002538-TA	yes	no	2	0.10468	36.693	0	0	0	0	0	0	0	0	0	0	0	0	0	0	0	0	0	1592000	0	0	0	0	0	0	0	0	0	0	0	0
IGFPWSEIR	9	0	1103.58	>gi|512926925|ref|XP_004931207.1| PREDICTED: moesin/ezrin/radixin homolog 1-like isoform X4 [Bombyx mori];>gi|512926913|ref|XP_004931204.1| PREDICTED: moesin/ezrin/radixin homolog 1-like isoform X1 [Bombyx mori];>gi|512926917|ref|XP_004931205.1| PREDICTED: moesin/ezrin/radixin homolog 1-like isoform X2 [Bombyx mori];>gi|512926921|ref|XP_004931206.1| PREDICTED: moesin/ezrin/radixin homolog 1-like …	yes	no	2	5.8372e-07	183.65	6062700	5194800	7146700	21977000	28076000	49834000	18551000	7833800	6315900	9220200	11870000	10236000	2425800	2689300	0	16028000	13164000	16029000	347830000	277030000	366290000	41583000	79912000	26267000	17487000	21272000	25443000	4869200	7674000	5123500
APDFVFFAPR	10	0	1165.59	>gi|512926925|ref|XP_004931207.1| PREDICTED: moesin/ezrin/radixin homolog 1-like isoform X4 [Bombyx mori];>gi|512926913|ref|XP_004931204.1| PREDICTED: moesin/ezrin/radixin homolog 1-like isoform X1 [Bombyx mori];>gi|512926917|ref|XP_004931205.1| PREDICTED: moesin/ezrin/radixin homolog 1-like isoform X2 [Bombyx mori];>gi|512926921|ref|XP_004931206.1| PREDICTED: moesin/ezrin/radixin homolog 1-like …	yes	no	2	1.3143e-12	193.82	3085600	5096600	6469200	23990000	30723000	31091000	3989600	3748800	2503000	3910500	4783000	3455500	0	0	0	8153300	6784100	6372300	187380000	132980000	147000000	17471000	49316000	17806000	14598000	9528000	13815000	4736600	4667500	4355600
EMIREDAMMEYIK	13	1	1657.75	>gi|512926925|ref|XP_004931207.1| PREDICTED: moesin/ezrin/radixin homolog 1-like isoform X4 [Bombyx mori];>gi|512926913|ref|XP_004931204.1| PREDICTED: moesin/ezrin/radixin homolog 1-like isoform X1 [Bombyx mori];>gi|512926917|ref|XP_004931205.1| PREDICTED: moesin/ezrin/radixin homolog 1-like isoform X2 [Bombyx mori];>gi|512926921|ref|XP_004931206.1| PREDICTED: moesin/ezrin/radixin homolog 1-like …	yes	no	2,3	2.4799e-08	141.46	0	0	0	35165000	54124000	88253000	9750900	6974800	3704900	0	0	0	0	0	0	0	0	5139100	35798000	38023000	15745000	6950100	0	0	10165000	10998000	14196000	0	0	0
FIIKPIDK	8	1	972.601	>gi|512926925|ref|XP_004931207.1| PREDICTED: moesin/ezrin/radixin homolog 1-like isoform X4 [Bombyx mori];>gi|512926913|ref|XP_004931204.1| PREDICTED: moesin/ezrin/radixin homolog 1-like isoform X1 [Bombyx mori];>gi|512926917|ref|XP_004931205.1| PREDICTED: moesin/ezrin/radixin homolog 1-like isoform X2 [Bombyx mori];>gi|512926921|ref|XP_004931206.1| PREDICTED: moesin/ezrin/radixin homolog 1-like …	yes	no	2	0.0068431	107.57	0	0	0	0	0	51293000	16337000	0	0	0	0	0	0	0	0	0	0	0	0	124730000	43746000	0	0	0	0	0	0	0	0	0
HGEHNPAIHGPGFIANDR	18	0	1937.92	>gi|512926925|ref|XP_004931207.1| PREDICTED: moesin/ezrin/radixin homolog 1-like isoform X4 [Bombyx mori];>gi|512926913|ref|XP_004931204.1| PREDICTED: moesin/ezrin/radixin homolog 1-like isoform X1 [Bombyx mori];>gi|512926917|ref|XP_004931205.1| PREDICTED: moesin/ezrin/radixin homolog 1-like isoform X2 [Bombyx mori];>gi|512926921|ref|XP_004931206.1| PREDICTED: moesin/ezrin/radixin homolog 1-like …	yes	no	3,4	1.9433e-28	168.89	4421200	0	0	7360400	52984000	64787000	23654000	19133000	0	0	6507100	0	0	0	0	0	0	0	0	0	0	0	0	0	0	0	23911000	0	0	22024000
EEWEQSITNWWQEHR	15	0	2056.9	>gi|512926925|ref|XP_004931207.1| PREDICTED: moesin/ezrin/radixin homolog 1-like isoform X4 [Bombyx mori];>gi|512926913|ref|XP_004931204.1| PREDICTED: moesin/ezrin/radixin homolog 1-like isoform X1 [Bombyx mori];>gi|512926917|ref|XP_004931205.1| PREDICTED: moesin/ezrin/radixin homolog 1-like isoform X2 [Bombyx mori];>gi|512926921|ref|XP_004931206.1| PREDICTED: moesin/ezrin/radixin homolog 1-like …	yes	no	3	3.9692e-22	184.21	0	0	10978000	51347000	46526000	61379000	0	7634700	6113500	0	8787200	0	0	0	0	0	0	0	0	19187000	0	0	0	0	0	0	0	0	0	0
RKPDTIDVQQMK	12	2	1457.77	>gi|512926925|ref|XP_004931207.1| PREDICTED: moesin/ezrin/radixin homolog 1-like isoform X4 [Bombyx mori];>gi|512926913|ref|XP_004931204.1| PREDICTED: moesin/ezrin/radixin homolog 1-like isoform X1 [Bombyx mori];>gi|512926917|ref|XP_004931205.1| PREDICTED: moesin/ezrin/radixin homolog 1-like isoform X2 [Bombyx mori];>gi|512926921|ref|XP_004931206.1| PREDICTED: moesin/ezrin/radixin homolog 1-like …	yes	no	3	1.0767e-06	152.47	0	0	0	0	0	0	0	0	0	0	0	0	0	0	0	0	0	0	0	0	0	0	0	0	0	0	111400000	0	18931000	0
AKFYPEDVADEIIQEITIK	19	1	2221.15	>gi|512926925|ref|XP_004931207.1| PREDICTED: moesin/ezrin/radixin homolog 1-like isoform X4 [Bombyx mori];>gi|512926913|ref|XP_004931204.1| PREDICTED: moesin/ezrin/radixin homolog 1-like isoform X1 [Bombyx mori];>gi|512926917|ref|XP_004931205.1| PREDICTED: moesin/ezrin/radixin homolog 1-like isoform X2 [Bombyx mori];>gi|512926921|ref|XP_004931206.1| PREDICTED: moesin/ezrin/radixin homolog 1-like …	yes	no	3	1.3046e-06	110.41	0	0	0	0	0	0	0	0	0	7621100	0	0	0	0	0	0	0	0	0	5461000	0	0	24590000	0	0	43863000	46075000	0	0	0
QMQEEMER	8	0	1079.44	>gi|512926925|ref|XP_004931207.1| PREDICTED: moesin/ezrin/radixin homolog 1-like isoform X4 [Bombyx mori];>gi|512926913|ref|XP_004931204.1| PREDICTED: moesin/ezrin/radixin homolog 1-like isoform X1 [Bombyx mori];>gi|512926917|ref|XP_004931205.1| PREDICTED: moesin/ezrin/radixin homolog 1-like isoform X2 [Bombyx mori];>gi|512926921|ref|XP_004931206.1| PREDICTED: moesin/ezrin/radixin homolog 1-like …	yes	no	2	0.0054987	101.64	0	0	0	0	0	0	0	0	0	0	0	0	0	0	0	0	0	0	0	122390000	0	0	0	0	0	0	0	0	0	0
RIQDEVEEAR	10	1	1243.62	>gi|512926925|ref|XP_004931207.1| PREDICTED: moesin/ezrin/radixin homolog 1-like isoform X4 [Bombyx mori];>gi|512926913|ref|XP_004931204.1| PREDICTED: moesin/ezrin/radixin homolog 1-like isoform X1 [Bombyx mori];>gi|512926917|ref|XP_004931205.1| PREDICTED: moesin/ezrin/radixin homolog 1-like isoform X2 [Bombyx mori];>gi|512926921|ref|XP_004931206.1| PREDICTED: moesin/ezrin/radixin homolog 1-like …	yes	no	2	6.1035e-05	153.34	0	0	0	0	0	19229000	10135000	8868600	0	5397600	7758500	9224400	0	2350900	0	0	0	0	0	0	0	0	0	0	0	13491000	26012000	0	0	0
SQANIIEAQDMIR	13	0	1487.74	>gi|512926925|ref|XP_004931207.1| PREDICTED: moesin/ezrin/radixin homolog 1-like isoform X4 [Bombyx mori];>gi|512926913|ref|XP_004931204.1| PREDICTED: moesin/ezrin/radixin homolog 1-like isoform X1 [Bombyx mori];>gi|512926917|ref|XP_004931205.1| PREDICTED: moesin/ezrin/radixin homolog 1-like isoform X2 [Bombyx mori];>gi|512926921|ref|XP_004931206.1| PREDICTED: moesin/ezrin/radixin homolog 1-like …	yes	no	2	3.0185e-06	124.3	7309700	10616000	6952600	0	0	0	0	0	0	0	0	0	0	0	0	0	0	7708700	0	68395000	0	0	0	0	0	0	0	0	0	0
MSREEWEQSITNWWQEHR	18	1	2431.08	>gi|512926925|ref|XP_004931207.1| PREDICTED: moesin/ezrin/radixin homolog 1-like isoform X4 [Bombyx mori];>gi|512926913|ref|XP_004931204.1| PREDICTED: moesin/ezrin/radixin homolog 1-like isoform X1 [Bombyx mori];>gi|512926917|ref|XP_004931205.1| PREDICTED: moesin/ezrin/radixin homolog 1-like isoform X2 [Bombyx mori];>gi|512926921|ref|XP_004931206.1| PREDICTED: moesin/ezrin/radixin homolog 1-like …	yes	no	4	7.2876e-05	89.468	0	0	0	22417000	0	42486000	0	0	0	0	0	0	0	0	0	0	0	0	0	0	0	0	0	0	0	0	0	0	0	0
KAPDFVFFAPR	11	1	1293.69	>gi|512926925|ref|XP_004931207.1| PREDICTED: moesin/ezrin/radixin homolog 1-like isoform X4 [Bombyx mori];>gi|512926913|ref|XP_004931204.1| PREDICTED: moesin/ezrin/radixin homolog 1-like isoform X1 [Bombyx mori];>gi|512926917|ref|XP_004931205.1| PREDICTED: moesin/ezrin/radixin homolog 1-like isoform X2 [Bombyx mori];>gi|512926921|ref|XP_004931206.1| PREDICTED: moesin/ezrin/radixin homolog 1-like …	yes	no	3	0.0010078	101.95	0	0	0	3255700	0	0	0	0	0	0	0	0	0	0	0	0	0	1878700	27237000	28670000	0	0	0	0	0	0	0	0	0	0
IQIEIAAR	8	0	912.539	>gi|512926925|ref|XP_004931207.1| PREDICTED: moesin/ezrin/radixin homolog 1-like isoform X4 [Bombyx mori];>gi|512926913|ref|XP_004931204.1| PREDICTED: moesin/ezrin/radixin homolog 1-like isoform X1 [Bombyx mori];>gi|512926917|ref|XP_004931205.1| PREDICTED: moesin/ezrin/radixin homolog 1-like isoform X2 [Bombyx mori];>gi|512926921|ref|XP_004931206.1| PREDICTED: moesin/ezrin/radixin homolog 1-like …	yes	no	2	0.0049874	103.74	0	0	0	0	0	0	0	0	0	0	0	0	0	0	0	0	0	0	0	12771000	19448000	0	0	0	0	0	0	0	0	0
TTIAEKNER	9	1	1060.55	>gi|512926925|ref|XP_004931207.1| PREDICTED: moesin/ezrin/radixin homolog 1-like isoform X4 [Bombyx mori];>gi|512926913|ref|XP_004931204.1| PREDICTED: moesin/ezrin/radixin homolog 1-like isoform X1 [Bombyx mori];>gi|512926917|ref|XP_004931205.1| PREDICTED: moesin/ezrin/radixin homolog 1-like isoform X2 [Bombyx mori];>gi|512926921|ref|XP_004931206.1| PREDICTED: moesin/ezrin/radixin homolog 1-like …	yes	no	2	0.0028775	119.68	0	0	0	0	0	0	0	0	5673800	0	7224700	12636000	0	0	4292200	0	0	0	0	0	0	0	0	0	0	0	0	0	0	0
AKIEEEIR	8	1	986.54	>gi|512926925|ref|XP_004931207.1| PREDICTED: moesin/ezrin/radixin homolog 1-like isoform X4 [Bombyx mori];>gi|512926913|ref|XP_004931204.1| PREDICTED: moesin/ezrin/radixin homolog 1-like isoform X1 [Bombyx mori];>gi|512926917|ref|XP_004931205.1| PREDICTED: moesin/ezrin/radixin homolog 1-like isoform X2 [Bombyx mori];>gi|512926921|ref|XP_004931206.1| PREDICTED: moesin/ezrin/radixin homolog 1-like …	yes	no	2	0.022303	80.239	0	0	9371300	0	0	0	0	0	0	8898900	0	0	0	0	0	0	0	0	0	0	0	0	0	0	0	0	0	0	0	0
IQTEVEIK	8	0	958.534	>gi|512926925|ref|XP_004931207.1| PREDICTED: moesin/ezrin/radixin homolog 1-like isoform X4 [Bombyx mori];>gi|512926913|ref|XP_004931204.1| PREDICTED: moesin/ezrin/radixin homolog 1-like isoform X1 [Bombyx mori];>gi|512926917|ref|XP_004931205.1| PREDICTED: moesin/ezrin/radixin homolog 1-like isoform X2 [Bombyx mori];>gi|512926921|ref|XP_004931206.1| PREDICTED: moesin/ezrin/radixin homolog 1-like …	yes	no	2	0.019075	71.379	0	0	0	0	0	0	0	0	0	0	0	0	0	0	0	0	0	0	0	0	12434000	0	0	0	0	0	0	0	0	0
QIQAAKEEIER	11	1	1313.69	>gi|512926925|ref|XP_004931207.1| PREDICTED: moesin/ezrin/radixin homolog 1-like isoform X4 [Bombyx mori];>gi|512926913|ref|XP_004931204.1| PREDICTED: moesin/ezrin/radixin homolog 1-like isoform X1 [Bombyx mori];>gi|512926917|ref|XP_004931205.1| PREDICTED: moesin/ezrin/radixin homolog 1-like isoform X2 [Bombyx mori];>gi|512926921|ref|XP_004931206.1| PREDICTED: moesin/ezrin/radixin homolog 1-like …	yes	no	2,3	0.0016956	96.229	0	0	0	0	0	0	4320300	0	0	2720500	0	2804900	0	0	0	0	0	0	0	0	0	0	0	0	0	0	0	2150600	0	0
IQDEVEEAR	9	0	1087.51	>gi|512926925|ref|XP_004931207.1| PREDICTED: moesin/ezrin/radixin homolog 1-like isoform X4 [Bombyx mori];>gi|512926913|ref|XP_004931204.1| PREDICTED: moesin/ezrin/radixin homolog 1-like isoform X1 [Bombyx mori];>gi|512926917|ref|XP_004931205.1| PREDICTED: moesin/ezrin/radixin homolog 1-like isoform X2 [Bombyx mori];>gi|512926921|ref|XP_004931206.1| PREDICTED: moesin/ezrin/radixin homolog 1-like …	yes	no	2	0.0080818	81.338	0	0	0	0	0	0	3632300	0	0	3107100	0	0	0	0	0	0	0	0	0	0	0	0	0	0	0	0	0	0	0	0
RIQDEVEEARR	11	2	1399.72	>gi|512926925|ref|XP_004931207.1| PREDICTED: moesin/ezrin/radixin homolog 1-like isoform X4 [Bombyx mori];>gi|512926913|ref|XP_004931204.1| PREDICTED: moesin/ezrin/radixin homolog 1-like isoform X1 [Bombyx mori];>gi|512926917|ref|XP_004931205.1| PREDICTED: moesin/ezrin/radixin homolog 1-like isoform X2 [Bombyx mori];>gi|512926921|ref|XP_004931206.1| PREDICTED: moesin/ezrin/radixin homolog 1-like …	yes	no	3	0.025006	66.267	0	0	0	0	0	0	0	0	0	0	0	0	0	0	0	0	0	0	0	0	0	0	0	0	0	6445700	0	0	0	0
QGEIHDMMQR	10	0	1243.54	>gi|512926925|ref|XP_004931207.1| PREDICTED: moesin/ezrin/radixin homolog 1-like isoform X4 [Bombyx mori];>gi|512926913|ref|XP_004931204.1| PREDICTED: moesin/ezrin/radixin homolog 1-like isoform X1 [Bombyx mori];>gi|512926917|ref|XP_004931205.1| PREDICTED: moesin/ezrin/radixin homolog 1-like isoform X2 [Bombyx mori];>gi|512926921|ref|XP_004931206.1| PREDICTED: moesin/ezrin/radixin homolog 1-like …	yes	no	3	0.035718	53.751	0	0	0	0	0	0	0	5108500	0	0	0	0	0	0	0	0	0	0	0	0	0	0	0	0	0	0	0	0	0	0
QIFDQVVK	8	0	975.539	>gi|512926925|ref|XP_004931207.1| PREDICTED: moesin/ezrin/radixin homolog 1-like isoform X4 [Bombyx mori];>gi|512926913|ref|XP_004931204.1| PREDICTED: moesin/ezrin/radixin homolog 1-like isoform X1 [Bombyx mori];>gi|512926917|ref|XP_004931205.1| PREDICTED: moesin/ezrin/radixin homolog 1-like isoform X2 [Bombyx mori];>gi|512926921|ref|XP_004931206.1| PREDICTED: moesin/ezrin/radixin homolog 1-like …	yes	no	2	0.0025153	114.99	0	0	0	0	63607000	22440000	7032000	8089300	5688600	5125900	8292900	8265700	0	0	0	0	15692000	0	76723000	0	125960000	0	0	0	0	0	0	0	0	0
GDITWIK	7	0	831.449	>gi|512926925|ref|XP_004931207.1| PREDICTED: moesin/ezrin/radixin homolog 1-like isoform X4 [Bombyx mori];>gi|512926913|ref|XP_004931204.1| PREDICTED: moesin/ezrin/radixin homolog 1-like isoform X1 [Bombyx mori];>gi|512926917|ref|XP_004931205.1| PREDICTED: moesin/ezrin/radixin homolog 1-like isoform X2 [Bombyx mori];>gi|512926921|ref|XP_004931206.1| PREDICTED: moesin/ezrin/radixin homolog 1-like …	yes	no	2	0.076045	65.676	0	0	0	0	0	0	0	0	1882700	0	0	0	0	0	0	0	0	0	0	0	16905000	0	0	0	0	0	0	0	0	0
GIINDIDAR	9	0	985.519	>gi|512926822|ref|XP_004931181.1| PREDICTED: geranylgeranyl pyrophosphate synthase-like isoform X1 [Bombyx mori];>gi|512926826|ref|XP_004931182.1| PREDICTED: geranylgeranyl pyrophosphate synthase-like isoform X2 [Bombyx mori];>gi|512926830|ref|XP_004931183.1| PREDICTED: geranylgeranyl pyrophosphate synthase-like isoform X3 [Bombyx mori];>gi|512926834|ref|XP_004931184.1| PREDICTED: geranylgeranyl …	yes	no	2	0.0099069	77.677	0	0	0	0	0	0	0	0	0	0	0	0	931250	0	0	0	0	0	0	0	0	0	0	0	0	0	0	11886000	11184000	11199000
SYCEDITEGK	10	0	1200.5	>gi|512926822|ref|XP_004931181.1| PREDICTED: geranylgeranyl pyrophosphate synthase-like isoform X1 [Bombyx mori];>gi|512926826|ref|XP_004931182.1| PREDICTED: geranylgeranyl pyrophosphate synthase-like isoform X2 [Bombyx mori];>gi|512926830|ref|XP_004931183.1| PREDICTED: geranylgeranyl pyrophosphate synthase-like isoform X3 [Bombyx mori];>gi|512926834|ref|XP_004931184.1| PREDICTED: geranylgeranyl …	yes	no	2	0.0037035	87.298	0	0	0	0	0	0	0	0	0	0	0	0	0	0	0	0	0	0	0	0	0	0	0	0	0	0	0	10302000	0	10792000
SQEDDKQVIHIIR	13	1	1579.83	>gi|512926822|ref|XP_004931181.1| PREDICTED: geranylgeranyl pyrophosphate synthase-like isoform X1 [Bombyx mori];>gi|512926826|ref|XP_004931182.1| PREDICTED: geranylgeranyl pyrophosphate synthase-like isoform X2 [Bombyx mori];>gi|512926830|ref|XP_004931183.1| PREDICTED: geranylgeranyl pyrophosphate synthase-like isoform X3 [Bombyx mori];>gi|512926834|ref|XP_004931184.1| PREDICTED: geranylgeranyl …	yes	no	2,3	4.775e-08	138.42	0	0	0	0	0	0	0	0	0	0	0	0	0	0	0	0	0	0	0	0	0	0	0	0	0	0	0	20414000	24070000	33832000
IIMPYTYIQQVPGK	14	0	1649.89	>gi|512926822|ref|XP_004931181.1| PREDICTED: geranylgeranyl pyrophosphate synthase-like isoform X1 [Bombyx mori]	yes	yes	2	0.05775	42.789	0	0	0	0	0	0	0	0	0	0	0	0	0	0	0	0	0	0	0	0	0	0	0	0	0	0	0	3471900	0	0
MNFSHGSHEYHAETIR	16	0	1914.84	>gi|512926811|ref|XP_004931178.1| PREDICTED: pyruvate kinase-like isoform X3 [Bombyx mori];>BGIBMGA002508-PA pep:novel sequence:nscaf2511:3237146:3253541:+ gene:BGIBMGA002508 transcript:BGIBMGA002508-TA;>gi|512926803|ref|XP_004931176.1| PREDICTED: pyruvate kinase-like isoform X1 [Bombyx mori];>gi|512926807|ref|XP_004931177.1| PREDICTED: pyruvate kinase-like isoform X2 [Bombyx mori];>gi|112982707|…	yes	no	3,4	1.829e-09	124.92	0	10408000	0	0	0	0	0	0	2415800	0	0	0	0	0	5248400	0	0	0	0	0	0	0	0	0	0	0	0	57478000	51055000	0
NVAVIEK	7	0	771.449	>gi|512926811|ref|XP_004931178.1| PREDICTED: pyruvate kinase-like isoform X3 [Bombyx mori];>BGIBMGA002508-PA pep:novel sequence:nscaf2511:3237146:3253541:+ gene:BGIBMGA002508 transcript:BGIBMGA002508-TA;>gi|512926803|ref|XP_004931176.1| PREDICTED: pyruvate kinase-like isoform X1 [Bombyx mori];>gi|512926807|ref|XP_004931177.1| PREDICTED: pyruvate kinase-like isoform X2 [Bombyx mori];>gi|112982707|…	yes	no	1,2	0.016336	105.95	0	0	0	0	0	0	0	0	0	0	0	0	0	0	0	0	0	0	0	0	0	0	0	0	0	0	0	19888000	53265000	0
EAEAVIWHR	9	0	1109.56	>gi|512926811|ref|XP_004931178.1| PREDICTED: pyruvate kinase-like isoform X3 [Bombyx mori];>BGIBMGA002508-PA pep:novel sequence:nscaf2511:3237146:3253541:+ gene:BGIBMGA002508 transcript:BGIBMGA002508-TA;>gi|512926803|ref|XP_004931176.1| PREDICTED: pyruvate kinase-like isoform X1 [Bombyx mori];>gi|512926807|ref|XP_004931177.1| PREDICTED: pyruvate kinase-like isoform X2 [Bombyx mori];>gi|112982707|…	yes	no	2	0.0014794	122.52	4341200	2189800	5078000	0	0	0	4092300	0	2556500	1936400	0	0	1518100	2250300	1583900	0	0	0	0	0	0	0	0	0	0	0	0	13225000	12123000	11355000
ISGIICTIGPASR	13	0	1343.72	>gi|512926811|ref|XP_004931178.1| PREDICTED: pyruvate kinase-like isoform X3 [Bombyx mori];>BGIBMGA002508-PA pep:novel sequence:nscaf2511:3237146:3253541:+ gene:BGIBMGA002508 transcript:BGIBMGA002508-TA;>gi|512926803|ref|XP_004931176.1| PREDICTED: pyruvate kinase-like isoform X1 [Bombyx mori];>gi|512926807|ref|XP_004931177.1| PREDICTED: pyruvate kinase-like isoform X2 [Bombyx mori];>gi|112982707|…	yes	no	2	2.1369e-05	110.38	0	3879400	4284600	0	0	0	0	0	0	0	0	0	0	0	0	0	0	0	0	0	0	0	0	0	0	0	0	20214000	13891000	16459000
NITNVVKPGNR	11	1	1210.68	>gi|512926811|ref|XP_004931178.1| PREDICTED: pyruvate kinase-like isoform X3 [Bombyx mori];>BGIBMGA002508-PA pep:novel sequence:nscaf2511:3237146:3253541:+ gene:BGIBMGA002508 transcript:BGIBMGA002508-TA;>gi|512926803|ref|XP_004931176.1| PREDICTED: pyruvate kinase-like isoform X1 [Bombyx mori];>gi|512926807|ref|XP_004931177.1| PREDICTED: pyruvate kinase-like isoform X2 [Bombyx mori];>gi|112982707|…	yes	no	2,3	0.00039327	121.9	0	0	0	0	0	0	0	0	0	0	0	0	0	0	0	0	0	0	0	0	0	0	0	0	0	0	0	29523000	21651000	0
VFIAQK	6	0	704.422	>gi|512926811|ref|XP_004931178.1| PREDICTED: pyruvate kinase-like isoform X3 [Bombyx mori];>BGIBMGA002508-PA pep:novel sequence:nscaf2511:3237146:3253541:+ gene:BGIBMGA002508 transcript:BGIBMGA002508-TA;>gi|512926803|ref|XP_004931176.1| PREDICTED: pyruvate kinase-like isoform X1 [Bombyx mori];>gi|512926807|ref|XP_004931177.1| PREDICTED: pyruvate kinase-like isoform X2 [Bombyx mori];>gi|112982707|…	yes	no	1,2	0.014717	123.06	0	0	0	0	0	0	0	0	0	0	0	0	0	0	0	0	0	0	0	0	0	0	0	0	0	0	0	0	9128400	26581000
IENHQGMVNIDEIIAESDGIMVAR	24	0	2653.28	>gi|512926811|ref|XP_004931178.1| PREDICTED: pyruvate kinase-like isoform X3 [Bombyx mori];>BGIBMGA002508-PA pep:novel sequence:nscaf2511:3237146:3253541:+ gene:BGIBMGA002508 transcript:BGIBMGA002508-TA;>gi|512926803|ref|XP_004931176.1| PREDICTED: pyruvate kinase-like isoform X1 [Bombyx mori];>gi|512926807|ref|XP_004931177.1| PREDICTED: pyruvate kinase-like isoform X2 [Bombyx mori];>gi|112982707|…	yes	no	3	0.0022435	62.064	0	0	0	0	0	0	0	0	0	3720900	0	0	0	0	6397600	0	0	0	0	0	0	0	0	0	0	0	0	0	4299500	0
QGSGFTNTVR	10	0	1065.52	>gi|512926811|ref|XP_004931178.1| PREDICTED: pyruvate kinase-like isoform X3 [Bombyx mori];>BGIBMGA002508-PA pep:novel sequence:nscaf2511:3237146:3253541:+ gene:BGIBMGA002508 transcript:BGIBMGA002508-TA;>gi|512926803|ref|XP_004931176.1| PREDICTED: pyruvate kinase-like isoform X1 [Bombyx mori];>gi|512926807|ref|XP_004931177.1| PREDICTED: pyruvate kinase-like isoform X2 [Bombyx mori]	yes	no	2	0.0015924	107.95	0	0	0	0	0	0	0	0	0	0	0	0	0	0	0	0	0	0	0	0	0	0	0	0	0	0	0	69317000	67147000	0
CPIIAVTR	8	0	928.516	>gi|512926811|ref|XP_004931178.1| PREDICTED: pyruvate kinase-like isoform X3 [Bombyx mori];>BGIBMGA002508-PA pep:novel sequence:nscaf2511:3237146:3253541:+ gene:BGIBMGA002508 transcript:BGIBMGA002508-TA;>gi|512926803|ref|XP_004931176.1| PREDICTED: pyruvate kinase-like isoform X1 [Bombyx mori];>gi|512926807|ref|XP_004931177.1| PREDICTED: pyruvate kinase-like isoform X2 [Bombyx mori]	yes	no	2	0.018639	72.038	0	0	0	0	0	0	0	0	0	0	0	0	0	0	0	0	0	0	0	0	0	0	0	0	0	0	0	33481000	0	101220000
GFVHPGDNAVVVTGWK	16	0	1681.86	>gi|512926811|ref|XP_004931178.1| PREDICTED: pyruvate kinase-like isoform X3 [Bombyx mori];>BGIBMGA002508-PA pep:novel sequence:nscaf2511:3237146:3253541:+ gene:BGIBMGA002508 transcript:BGIBMGA002508-TA;>gi|512926803|ref|XP_004931176.1| PREDICTED: pyruvate kinase-like isoform X1 [Bombyx mori];>gi|512926807|ref|XP_004931177.1| PREDICTED: pyruvate kinase-like isoform X2 [Bombyx mori]	yes	no	3	0.00028207	79.771	0	0	4732600	0	0	0	0	0	0	0	0	1564800	0	0	0	0	6540000	6770600	0	0	0	0	0	0	0	0	0	12549000	16746000	16596000
GVIPIVYQEPTASDWIKDVDNR	22	1	2514.28	>gi|512926811|ref|XP_004931178.1| PREDICTED: pyruvate kinase-like isoform X3 [Bombyx mori];>BGIBMGA002508-PA pep:novel sequence:nscaf2511:3237146:3253541:+ gene:BGIBMGA002508 transcript:BGIBMGA002508-TA;>gi|512926803|ref|XP_004931176.1| PREDICTED: pyruvate kinase-like isoform X1 [Bombyx mori];>gi|512926807|ref|XP_004931177.1| PREDICTED: pyruvate kinase-like isoform X2 [Bombyx mori]	yes	no	3	1.7639e-09	113.26	0	0	0	0	0	0	0	0	0	0	0	0	0	0	0	0	0	0	0	0	0	0	0	0	0	0	0	9609900	0	24806000
ITTSSDYQEK	10	0	1170.54	>gi|512926811|ref|XP_004931178.1| PREDICTED: pyruvate kinase-like isoform X3 [Bombyx mori];>BGIBMGA002508-PA pep:novel sequence:nscaf2511:3237146:3253541:+ gene:BGIBMGA002508 transcript:BGIBMGA002508-TA;>gi|512926803|ref|XP_004931176.1| PREDICTED: pyruvate kinase-like isoform X1 [Bombyx mori];>gi|512926807|ref|XP_004931177.1| PREDICTED: pyruvate kinase-like isoform X2 [Bombyx mori]	yes	no	2	0.0019325	100.88	0	0	0	0	0	0	0	0	0	0	0	0	4917200	4312000	7421700	0	0	0	0	0	0	0	0	0	0	0	0	0	0	0
AFAGAVEKPTVANVGSQIQHMCGIDIDSK	29	1	3042.49	>gi|512926811|ref|XP_004931178.1| PREDICTED: pyruvate kinase-like isoform X3 [Bombyx mori]	yes	yes	3	1.2376e-43	179.16	0	0	0	0	0	0	0	0	0	0	0	0	0	0	0	0	0	0	0	0	0	0	0	0	0	0	0	0	49093000	0
VVDFIDIEDITEK	13	0	1534.78	>gi|512926682|ref|XP_004931147.1| PREDICTED: CDGSH iron-sulfur domain-containing protein 2 homolog isoform X1 [Bombyx mori];>BGIBMGA002423-PA pep:novel sequence:nscaf2511:2114030:2118427:- gene:BGIBMGA002423 transcript:BGIBMGA002423-TA;>gi|512926686|ref|XP_004931148.1| PREDICTED: CDGSH iron-sulfur domain-containing protein 2 homolog isoform X2 [Bombyx mori]	yes	no	2	0.035154	52.5	0	0	0	0	0	0	3402300	0	0	0	0	0	0	0	0	0	0	0	0	0	0	0	0	0	0	0	0	0	0	0
ETGDNTGPVVVR	12	0	1242.62	>gi|512926682|ref|XP_004931147.1| PREDICTED: CDGSH iron-sulfur domain-containing protein 2 homolog isoform X1 [Bombyx mori];>BGIBMGA002423-PA pep:novel sequence:nscaf2511:2114030:2118427:- gene:BGIBMGA002423 transcript:BGIBMGA002423-TA	yes	no	2	0.00022377	97.214	0	0	0	0	0	0	9521600	6071600	4786900	3110900	3523100	0	0	0	0	0	0	0	0	0	0	0	0	0	0	9495700	0	0	0	0
MASTPVPIEDNRV	13	1	1427.71	>gi|512926658|ref|XP_004931141.1| PREDICTED: mannosyl-oligosaccharide alpha-1,2-mannosidase isoform A-like [Bombyx mori];>BGIBMGA002426-PA pep:novel sequence:nscaf2511:1997297:2012111:- gene:BGIBMGA002426 transcript:BGIBMGA002426-TA;>BGIBMGA002486-PA pep:novel sequence:nscaf2511:1967012:1981521:+ gene:BGIBMGA002486 transcript:BGIBMGA002486-TA;>gi|512926662|ref|XP_004931142.1| PREDICTED: mannosyl-…	yes	no	2	0.0015107	81.494	0	0	0	0	0	0	0	0	0	0	0	0	0	0	0	0	0	0	0	0	24627000	0	0	0	0	0	21936000	0	0	0
VSPSGIAYIAEIK	13	0	1346.74	>gi|512926658|ref|XP_004931141.1| PREDICTED: mannosyl-oligosaccharide alpha-1,2-mannosidase isoform A-like [Bombyx mori];>BGIBMGA002426-PA pep:novel sequence:nscaf2511:1997297:2012111:- gene:BGIBMGA002426 transcript:BGIBMGA002426-TA;>BGIBMGA002486-PA pep:novel sequence:nscaf2511:1967012:1981521:+ gene:BGIBMGA002486 transcript:BGIBMGA002486-TA;>gi|512926662|ref|XP_004931142.1| PREDICTED: mannosyl-…	yes	no	2	0.031785	58.831	0	0	0	0	0	0	1860500	0	0	4008900	2400700	0	0	0	0	0	0	0	11931000	9396000	6540600	0	6353400	0	0	0	0	0	0	0
YRDWGWEAVQAIEK	14	1	1749.85	>gi|512926658|ref|XP_004931141.1| PREDICTED: mannosyl-oligosaccharide alpha-1,2-mannosidase isoform A-like [Bombyx mori];>BGIBMGA002426-PA pep:novel sequence:nscaf2511:1997297:2012111:- gene:BGIBMGA002426 transcript:BGIBMGA002426-TA;>BGIBMGA002486-PA pep:novel sequence:nscaf2511:1967012:1981521:+ gene:BGIBMGA002486 transcript:BGIBMGA002486-TA;>gi|512926662|ref|XP_004931142.1| PREDICTED: mannosyl-…	yes	no	3	0.036126	55.885	0	0	0	0	0	0	0	0	0	0	5133100	0	0	0	0	0	0	0	0	0	0	0	0	0	0	0	0	0	0	0
TMFDTAMQAAIDK	13	0	1441.66	>gi|512926658|ref|XP_004931141.1| PREDICTED: mannosyl-oligosaccharide alpha-1,2-mannosidase isoform A-like [Bombyx mori];>BGIBMGA002426-PA pep:novel sequence:nscaf2511:1997297:2012111:- gene:BGIBMGA002426 transcript:BGIBMGA002426-TA;>BGIBMGA002486-PA pep:novel sequence:nscaf2511:1967012:1981521:+ gene:BGIBMGA002486 transcript:BGIBMGA002486-TA;>gi|512926662|ref|XP_004931142.1| PREDICTED: mannosyl-…	yes	no	2	0.0030519	77.078	0	0	0	0	0	0	0	0	0	1647500	0	2847600	0	0	0	0	0	0	0	0	0	0	0	0	0	0	0	0	0	0
SSGFSR	6	0	639.298	>gi|512926627|ref|XP_004931133.1| PREDICTED: uncharacterized protein LOC101743237 [Bombyx mori];REV__>gi|512905510|ref|XP_004925962.1| PREDICTED: xanthine dehydrogenase 2-like [Bombyx mori];REV__CON__Q9DCV7;REV__>BGIBMGA008269-PA pep:novel sequence:nscaf2901:486245:487218:+ gene:BGIBMGA008269 transcript:BGIBMGA008269-TA	yes	no	2	0.0082338	134.12	17001000	0	0	0	0	0	0	0	0	0	0	0	0	0	0	0	0	0	0	0	0	0	0	0	0	0	0	0	0	0
GPHEDIITNIGTIDSIAHQIR	21	0	2299.19	>gi|512926627|ref|XP_004931133.1| PREDICTED: uncharacterized protein LOC101743237 [Bombyx mori]	yes	yes	3,4	3.6409e-137	286.6	359430000	326840000	351670000	51941000	138690000	112280000	0	0	0	0	0	0	0	0	0	0	0	4290900	0	0	0	0	0	0	0	0	0	0	0	0
EQNIISIEGFK	11	0	1276.67	>gi|512926627|ref|XP_004931133.1| PREDICTED: uncharacterized protein LOC101743237 [Bombyx mori]	yes	yes	2	1.4449e-05	153.95	175080000	103400000	112270000	56498000	75945000	80361000	0	0	0	0	0	0	0	0	0	15366000	0	7570900	0	0	0	0	0	0	0	0	0	0	0	0
NVPAIFVSK	9	0	973.56	>gi|512926627|ref|XP_004931133.1| PREDICTED: uncharacterized protein LOC101743237 [Bombyx mori]	yes	yes	1,2	0.0087618	88.948	103170000	7654200	13458000	0	99266000	0	0	0	0	0	0	0	0	0	0	0	0	0	0	0	0	0	0	0	0	0	0	0	0	0
VDVNDEIR	8	0	958.472	>gi|512926627|ref|XP_004931133.1| PREDICTED: uncharacterized protein LOC101743237 [Bombyx mori]	yes	yes	2	0.0001901	164.72	49635000	52300000	60508000	0	0	27297000	0	0	0	0	0	0	0	0	0	5282500	0	0	0	0	0	0	0	0	0	0	0	0	0	0
EAINDYVNKI	10	1	1177.6	>gi|512926627|ref|XP_004931133.1| PREDICTED: uncharacterized protein LOC101743237 [Bombyx mori]	yes	yes	2	2.5796e-06	160.36	46503000	46205000	51920000	0	21113000	27021000	0	0	0	0	0	0	0	0	0	0	0	0	0	0	0	0	0	0	0	0	0	0	0	0
VGNPTDEGVFITIIYKDQDTNK	22	1	2466.23	>gi|512926627|ref|XP_004931133.1| PREDICTED: uncharacterized protein LOC101743237 [Bombyx mori]	yes	yes	3	1.3326e-65	212.18	41937000	43242000	41907000	23260000	26626000	0	0	0	0	0	0	0	0	0	0	0	0	0	0	0	0	0	0	0	0	0	0	0	0	0
GYYISR	6	0	757.376	>gi|512926627|ref|XP_004931133.1| PREDICTED: uncharacterized protein LOC101743237 [Bombyx mori]	yes	yes	1,2	0.012664	126.07	49397000	52392000	26769000	0	0	44405000	0	0	0	0	0	0	0	0	0	0	0	0	0	0	0	0	0	0	0	0	0	0	0	0
VGNPTDEGVFITIIYK	16	0	1764.93	>gi|512926627|ref|XP_004931133.1| PREDICTED: uncharacterized protein LOC101743237 [Bombyx mori]	yes	yes	2	6.3993e-18	147.24	45955000	45651000	43841000	30406000	0	0	0	0	0	0	0	0	0	0	0	0	0	0	0	0	0	0	0	0	0	0	0	0	0	0
VDVNDEIREAINDYVNKI	18	2	2118.06	>gi|512926627|ref|XP_004931133.1| PREDICTED: uncharacterized protein LOC101743237 [Bombyx mori]	yes	yes	3	3.5656e-28	171.29	21194000	20029000	15226000	34707000	14496000	0	0	0	0	0	0	0	0	0	0	0	0	0	0	0	0	0	0	0	0	0	0	0	0	0
DINPDVNAFQR	11	0	1287.62	>gi|512926607|ref|XP_004931128.1| PREDICTED: V-type proton ATPase 116 kDa subunit a isoform 1-like isoform X1 [Bombyx mori];>gi|512926611|ref|XP_004931129.1| PREDICTED: V-type proton ATPase 116 kDa subunit a isoform 1-like isoform X2 [Bombyx mori];>BGIBMGA002432-PA pep:novel sequence:nscaf2511:1288404:1309567:- gene:BGIBMGA002432 transcript:BGIBMGA002432-TA;>gi|512927147|ref|XP_004931262.1| PREDI…	no	no	2	4.6978e-05	141.93	8926500	7872900	8683100	0	0	0	0	0	0	0	0	0	0	0	0	0	0	0	71284000	19595000	47643000	0	0	0	0	0	0	0	2041100	2148300
TRIEDINMVINQTR	14	1	1701.88	>gi|512926607|ref|XP_004931128.1| PREDICTED: V-type proton ATPase 116 kDa subunit a isoform 1-like isoform X1 [Bombyx mori];>gi|512926611|ref|XP_004931129.1| PREDICTED: V-type proton ATPase 116 kDa subunit a isoform 1-like isoform X2 [Bombyx mori];>BGIBMGA002432-PA pep:novel sequence:nscaf2511:1288404:1309567:- gene:BGIBMGA002432 transcript:BGIBMGA002432-TA	yes	no	3	3.0632e-05	106.42	0	4977900	0	0	0	0	0	0	0	0	0	0	0	0	0	0	0	0	9357400	12333000	0	0	0	0	0	0	0	0	0	0
SIISDETGQQAATR	14	0	1475.72	>gi|512926607|ref|XP_004931128.1| PREDICTED: V-type proton ATPase 116 kDa subunit a isoform 1-like isoform X1 [Bombyx mori];>gi|512926611|ref|XP_004931129.1| PREDICTED: V-type proton ATPase 116 kDa subunit a isoform 1-like isoform X2 [Bombyx mori];>BGIBMGA002432-PA pep:novel sequence:nscaf2511:1288404:1309567:- gene:BGIBMGA002432 transcript:BGIBMGA002432-TA	yes	no	2	3.2695e-05	100.45	6375700	8718000	8439600	0	0	0	0	0	0	0	0	0	0	0	0	0	0	0	0	0	0	0	0	0	0	0	0	0	0	0
FMENQMAK	8	0	997.436	>gi|512926575|ref|XP_004931120.1| PREDICTED: ribulose-phosphate 3-epimerase-like [Bombyx mori];>BGIBMGA002461-PA pep:novel sequence:nscaf2511:801816:802967:+ gene:BGIBMGA002461 transcript:BGIBMGA002461-TA	yes	no	2	0.0022266	121.99	0	0	0	0	0	0	0	0	0	0	0	0	0	0	0	0	0	0	0	0	0	0	0	0	0	0	0	99536000	71049000	61899000
VGVAIKPGTPVSEVEK	16	1	1608.91	>gi|512926575|ref|XP_004931120.1| PREDICTED: ribulose-phosphate 3-epimerase-like [Bombyx mori];>BGIBMGA002461-PA pep:novel sequence:nscaf2511:801816:802967:+ gene:BGIBMGA002461 transcript:BGIBMGA002461-TA	yes	no	2,3	0.0001434	83.418	0	0	0	0	0	0	0	0	0	0	0	0	14940000	22137000	35429000	0	0	0	0	0	0	0	0	0	0	0	0	0	0	54336000
AIIGPSIINADISQIYEESQK	21	0	2288.19	>gi|512926575|ref|XP_004931120.1| PREDICTED: ribulose-phosphate 3-epimerase-like [Bombyx mori];>BGIBMGA002461-PA pep:novel sequence:nscaf2511:801816:802967:+ gene:BGIBMGA002461 transcript:BGIBMGA002461-TA	yes	no	2,3	8.9355e-12	127.5	0	0	0	0	0	0	0	0	0	0	0	0	23618000	17922000	33245000	0	0	0	0	0	0	0	0	0	0	0	0	0	0	0
STVQDAINK	9	0	974.503	>gi|512926575|ref|XP_004931120.1| PREDICTED: ribulose-phosphate 3-epimerase-like [Bombyx mori]	yes	yes	2	0.0023282	111.65	0	0	0	0	0	0	0	0	0	5848900	0	6886700	21821000	33359000	27170000	0	0	0	0	0	0	0	0	0	0	0	0	155610000	114390000	0
EVSDGVIAPGYSPEAIK	17	0	1730.87	>gi|512926563|ref|XP_004931117.1| PREDICTED: bifunctional purine biosynthesis protein PURH-like [Bombyx mori];>BGIBMGA002462-PA pep:novel sequence:nscaf2511:812351:820407:+ gene:BGIBMGA002462 transcript:BGIBMGA002462-TA	yes	no	2	4.6636e-09	115.5	0	0	0	0	0	0	9150000	6288300	3777200	10733000	10310000	5598300	7239100	9762800	7030700	0	0	0	15990000	0	0	5034500	0	0	6907600	9051500	6965300	22950000	19159000	21349000
NAGITVQDVSDITR	14	0	1487.76	>gi|512926563|ref|XP_004931117.1| PREDICTED: bifunctional purine biosynthesis protein PURH-like [Bombyx mori];>BGIBMGA002462-PA pep:novel sequence:nscaf2511:812351:820407:+ gene:BGIBMGA002462 transcript:BGIBMGA002462-TA	yes	no	2	7.9817e-12	150.12	0	0	0	0	0	0	4361800	5817800	6261100	25243000	12735000	11611000	6301100	4660100	8745300	0	2631100	0	0	0	7988700	0	0	0	0	0	0	13460000	12684000	12344000
PAQVFTTR	8	0	918.492	>gi|512926563|ref|XP_004931117.1| PREDICTED: bifunctional purine biosynthesis protein PURH-like [Bombyx mori];>BGIBMGA002462-PA pep:novel sequence:nscaf2511:812351:820407:+ gene:BGIBMGA002462 transcript:BGIBMGA002462-TA	yes	no	2	4.5108e-09	185.84	0	0	0	0	0	0	0	0	0	0	0	0	0	0	0	0	0	0	0	0	0	0	0	0	0	0	0	46597000	50435000	33405000
GGNYCVIK	8	0	909.438	>gi|512926563|ref|XP_004931117.1| PREDICTED: bifunctional purine biosynthesis protein PURH-like [Bombyx mori];>BGIBMGA002462-PA pep:novel sequence:nscaf2511:812351:820407:+ gene:BGIBMGA002462 transcript:BGIBMGA002462-TA	yes	no	2	0.0087582	91.065	0	0	0	0	0	0	0	0	0	6219900	9725900	9991600	0	0	6580500	0	0	0	0	0	0	0	0	0	0	0	0	36801000	27471000	21584000
IDPTYEPSIMEQK	13	0	1549.73	>gi|512926563|ref|XP_004931117.1| PREDICTED: bifunctional purine biosynthesis protein PURH-like [Bombyx mori];>BGIBMGA002462-PA pep:novel sequence:nscaf2511:812351:820407:+ gene:BGIBMGA002462 transcript:BGIBMGA002462-TA	yes	no	2	6.0033e-06	119.39	0	0	0	0	0	0	0	0	0	9942300	0	11134000	7931100	9518000	8985300	0	0	0	0	0	0	0	0	0	0	0	0	20104000	17762000	29902000
TIFGITIEQK	10	0	1148.64	>gi|512926563|ref|XP_004931117.1| PREDICTED: bifunctional purine biosynthesis protein PURH-like [Bombyx mori];>BGIBMGA002462-PA pep:novel sequence:nscaf2511:812351:820407:+ gene:BGIBMGA002462 transcript:BGIBMGA002462-TA	yes	no	2	0.0015218	109.42	0	0	0	0	0	0	0	2081000	0	12786000	8656600	8822200	0	4812200	5272100	2572200	0	0	8731800	13839000	0	0	0	0	0	6594500	6717000	10237000	8193200	8705100
QYSPGQAQITIR	12	0	1360.71	>gi|512926563|ref|XP_004931117.1| PREDICTED: bifunctional purine biosynthesis protein PURH-like [Bombyx mori];>BGIBMGA002462-PA pep:novel sequence:nscaf2511:812351:820407:+ gene:BGIBMGA002462 transcript:BGIBMGA002462-TA	yes	no	2	8.4817e-05	107.17	0	0	0	0	0	0	4906200	5157200	3184500	0	7583000	8348800	0	0	0	0	12311000	0	0	0	17242000	0	0	0	0	0	0	0	16880000	29911000
VTVVCDPADYDAVVK	15	0	1649.8	>gi|512926563|ref|XP_004931117.1| PREDICTED: bifunctional purine biosynthesis protein PURH-like [Bombyx mori];>BGIBMGA002462-PA pep:novel sequence:nscaf2511:812351:820407:+ gene:BGIBMGA002462 transcript:BGIBMGA002462-TA	yes	no	2	9.0493e-06	104.17	2449300	0	2087100	0	0	0	6750700	6122300	4236300	7685900	9173400	7557700	8410600	4474700	9506400	0	0	0	0	0	0	0	0	0	0	0	0	10027000	10640000	9737200
NAGITVQDVSDITRAPEMIGGR	22	1	2299.16	>gi|512926563|ref|XP_004931117.1| PREDICTED: bifunctional purine biosynthesis protein PURH-like [Bombyx mori];>BGIBMGA002462-PA pep:novel sequence:nscaf2511:812351:820407:+ gene:BGIBMGA002462 transcript:BGIBMGA002462-TA	yes	no	3	6.3004e-08	99.508	0	0	0	0	0	0	6421000	0	0	8325700	0	0	0	0	0	0	0	0	5685400	10977000	7330300	0	0	6946200	6553900	7287400	8238700	4415300	17627000	5433400
IAIAHTNIR	9	0	1007.59	>gi|512926563|ref|XP_004931117.1| PREDICTED: bifunctional purine biosynthesis protein PURH-like [Bombyx mori];>BGIBMGA002462-PA pep:novel sequence:nscaf2511:812351:820407:+ gene:BGIBMGA002462 transcript:BGIBMGA002462-TA	yes	no	2,3	4.6146e-05	164.57	0	0	0	0	0	0	0	0	3851000	8560400	20666000	14755000	9600900	17542000	13088000	0	0	0	0	0	0	0	0	0	0	0	0	0	0	0
VAIASDAFFPFRDNIDR	17	1	1952.97	>gi|512926563|ref|XP_004931117.1| PREDICTED: bifunctional purine biosynthesis protein PURH-like [Bombyx mori];>BGIBMGA002462-PA pep:novel sequence:nscaf2511:812351:820407:+ gene:BGIBMGA002462 transcript:BGIBMGA002462-TA	yes	no	3	7.6065e-05	87.932	0	0	0	0	0	0	0	0	0	9803700	12615000	11152000	5996200	0	0	0	0	0	0	0	0	5024600	0	0	0	0	0	11136000	12473000	11132000
DGQVIGIGAGQQSR	14	0	1384.71	>gi|512926563|ref|XP_004931117.1| PREDICTED: bifunctional purine biosynthesis protein PURH-like [Bombyx mori];>BGIBMGA002462-PA pep:novel sequence:nscaf2511:812351:820407:+ gene:BGIBMGA002462 transcript:BGIBMGA002462-TA	yes	no	2	3.6379e-05	98.943	0	3242600	4418100	0	0	0	6177700	3611500	3235900	7979400	7529300	8660200	5760500	6931600	7507900	0	0	0	0	0	0	0	0	0	0	0	0	0	0	0
APEMIGGR	8	0	829.412	>gi|512926563|ref|XP_004931117.1| PREDICTED: bifunctional purine biosynthesis protein PURH-like [Bombyx mori];>BGIBMGA002462-PA pep:novel sequence:nscaf2511:812351:820407:+ gene:BGIBMGA002462 transcript:BGIBMGA002462-TA	yes	no	2	0.0069129	96.492	0	0	0	0	0	0	0	0	0	0	0	0	0	0	0	0	0	0	0	0	0	0	0	0	0	0	0	17223000	21784000	23761000
AVQCGVEYIGSPSGSNNDQEVIEACNEHK	29	0	3190.39	>gi|512926563|ref|XP_004931117.1| PREDICTED: bifunctional purine biosynthesis protein PURH-like [Bombyx mori];>BGIBMGA002462-PA pep:novel sequence:nscaf2511:812351:820407:+ gene:BGIBMGA002462 transcript:BGIBMGA002462-TA	yes	no	3	1.2395e-06	104.87	0	0	0	0	0	0	9524800	6487400	0	10479000	9937400	11856000	0	0	9557600	0	0	0	0	0	0	0	0	0	0	0	0	0	0	0
ITAEIFK	7	0	820.469	>gi|512926563|ref|XP_004931117.1| PREDICTED: bifunctional purine biosynthesis protein PURH-like [Bombyx mori];>BGIBMGA002462-PA pep:novel sequence:nscaf2511:812351:820407:+ gene:BGIBMGA002462 transcript:BGIBMGA002462-TA	yes	no	2	0.040751	88.942	0	0	0	0	0	0	0	0	0	6697100	0	0	0	0	0	0	0	0	0	0	0	0	0	0	0	0	0	16946000	0	29285000
ISDSDQEDMKR	11	1	1322.58	>gi|512926563|ref|XP_004931117.1| PREDICTED: bifunctional purine biosynthesis protein PURH-like [Bombyx mori];>BGIBMGA002462-PA pep:novel sequence:nscaf2511:812351:820407:+ gene:BGIBMGA002462 transcript:BGIBMGA002462-TA	yes	no	2,3	1.3126e-74	223.78	0	0	0	0	0	0	0	0	0	8365700	25872000	0	0	7421400	3776500	0	0	0	0	0	0	0	0	0	0	0	0	0	0	0
AFTHTSDYDIAISDYFR	17	0	2020.92	>gi|512926563|ref|XP_004931117.1| PREDICTED: bifunctional purine biosynthesis protein PURH-like [Bombyx mori];>BGIBMGA002462-PA pep:novel sequence:nscaf2511:812351:820407:+ gene:BGIBMGA002462 transcript:BGIBMGA002462-TA	yes	no	3	2.2495e-05	93.51	0	0	0	0	0	0	0	0	0	7570600	8307100	9137600	4900500	5345200	0	0	0	0	0	0	0	0	0	0	0	0	0	0	4412700	0
TGIISIAK	8	0	801.496	>gi|512926563|ref|XP_004931117.1| PREDICTED: bifunctional purine biosynthesis protein PURH-like [Bombyx mori];>BGIBMGA002462-PA pep:novel sequence:nscaf2511:812351:820407:+ gene:BGIBMGA002462 transcript:BGIBMGA002462-TA	yes	no	2	0.018081	72.879	0	0	0	0	0	0	0	0	0	5621500	0	4765100	0	0	0	0	0	0	0	0	0	0	0	0	0	0	0	0	9164900	0
HPSVIAMR	8	0	909.485	>gi|512926563|ref|XP_004931117.1| PREDICTED: bifunctional purine biosynthesis protein PURH-like [Bombyx mori];>BGIBMGA002462-PA pep:novel sequence:nscaf2511:812351:820407:+ gene:BGIBMGA002462 transcript:BGIBMGA002462-TA	yes	no	2	0.016425	75.38	0	0	0	0	0	0	0	0	0	0	0	0	4142400	5282400	4963100	0	0	0	0	0	0	0	0	0	0	0	0	0	0	0
TIHPAVHAGIIAR	13	0	1354.78	>gi|512926563|ref|XP_004931117.1| PREDICTED: bifunctional purine biosynthesis protein PURH-like [Bombyx mori];>BGIBMGA002462-PA pep:novel sequence:nscaf2511:812351:820407:+ gene:BGIBMGA002462 transcript:BGIBMGA002462-TA	yes	no	4	0.00033674	89.805	0	0	0	0	0	0	0	0	0	0	0	0	0	0	0	0	0	0	0	0	0	0	0	0	0	0	0	7561300	4940000	0
SISECGIQIIASGGTATAIR	20	0	2004.03	>gi|512926563|ref|XP_004931117.1| PREDICTED: bifunctional purine biosynthesis protein PURH-like [Bombyx mori];>BGIBMGA002462-PA pep:novel sequence:nscaf2511:812351:820407:+ gene:BGIBMGA002462 transcript:BGIBMGA002462-TA	yes	no	2,3	0.039113	36.856	0	0	0	0	0	0	0	0	0	3577700	0	0	0	0	0	0	0	0	0	7447200	0	0	0	0	0	0	0	0	0	0
DIPSNAVR	8	0	870.456	>gi|512926563|ref|XP_004931117.1| PREDICTED: bifunctional purine biosynthesis protein PURH-like [Bombyx mori];>BGIBMGA002462-PA pep:novel sequence:nscaf2511:812351:820407:+ gene:BGIBMGA002462 transcript:BGIBMGA002462-TA	yes	no	2	0.016604	75.109	0	0	0	0	0	0	0	0	0	0	0	0	0	0	0	0	0	0	0	0	0	0	0	0	0	0	0	0	0	6579200
IAIISVSDK	9	0	944.554	>gi|512926563|ref|XP_004931117.1| PREDICTED: bifunctional purine biosynthesis protein PURH-like [Bombyx mori]	yes	yes	2	0.010511	76.465	0	0	0	0	0	0	0	0	4774700	6738800	3841400	4870200	0	0	0	0	0	0	0	0	0	0	0	0	0	0	0	0	0	0
DVAQVFNNVIR	11	0	1273.68	>gi|512926411|ref|XP_004931079.1| PREDICTED: LOW QUALITY PROTEIN: protein Mo25-like [Bombyx mori];>BGIBMGA003184-PA pep:novel sequence:nscaf2589:5045637:5048623:+ gene:BGIBMGA003184 transcript:BGIBMGA003184-TA	yes	no	2	0.037796	50.284	0	0	0	0	0	0	1386600	1327900	1031500	0	0	0	0	0	0	0	0	0	0	0	0	0	0	0	0	0	0	0	0	0
SIKDAVTAIER	11	1	1201.67	>gi|512926411|ref|XP_004931079.1| PREDICTED: LOW QUALITY PROTEIN: protein Mo25-like [Bombyx mori];>BGIBMGA003184-PA pep:novel sequence:nscaf2589:5045637:5048623:+ gene:BGIBMGA003184 transcript:BGIBMGA003184-TA	yes	no	2	0.011888	68.44	0	0	0	0	0	0	0	1945100	0	0	0	0	0	0	0	0	0	0	0	0	0	0	0	0	0	0	0	0	0	0
SGDVDAHR	8	0	855.383	>gi|512926375|ref|XP_004931070.1| PREDICTED: uncharacterized protein LOC101741592 [Bombyx mori];>BGIBMGA003159-PA pep:novel sequence:nscaf2589:4309035:4313692:+ gene:BGIBMGA003159 transcript:BGIBMGA003159-TA	yes	no	1,2	0.010799	85.064	0	0	0	67405000	523300000	0	0	0	0	0	0	0	0	0	0	0	0	0	0	0	0	0	77978000	0	0	0	0	1566100000	82275000	176190000
YYSQIDIPIIR	11	0	1379.74	>gi|512926245|ref|XP_004931037.1| PREDICTED: carbohydrate sulfotransferase 11-like [Bombyx mori];>BGIBMGA003102-PA pep:novel sequence:nscaf2589:2211681:2212550:+ gene:BGIBMGA003102 transcript:BGIBMGA003102-TA	yes	no	2	5.5879e-06	157.95	0	15985000	0	0	27984000	34768000	0	2383100	5233700	4745200	2490600	1962600	0	0	0	10372000	10059000	7030200	14172000	9095700	0	0	0	1611400	0	0	0	0	0	0
ITSTSGTAQK	10	0	992.514	>gi|512926245|ref|XP_004931037.1| PREDICTED: carbohydrate sulfotransferase 11-like [Bombyx mori];>BGIBMGA003102-PA pep:novel sequence:nscaf2589:2211681:2212550:+ gene:BGIBMGA003102 transcript:BGIBMGA003102-TA	yes	no	2	0.00083793	121.83	0	0	0	0	0	0	11091000	5709900	0	6069700	0	0	0	0	0	0	0	0	0	0	0	0	0	0	0	0	0	0	0	0
IISAYR	6	0	721.412	>gi|512926245|ref|XP_004931037.1| PREDICTED: carbohydrate sulfotransferase 11-like [Bombyx mori];>BGIBMGA003101-PA pep:novel sequence:nscaf2589:2177099:2178498:+ gene:BGIBMGA003101 transcript:BGIBMGA003101-TA;>gi|512901918|ref|XP_004925249.1| PREDICTED: zinc finger SWIM domain-containing protein 8-like [Bombyx mori];>BGIBMGA012525-PA pep:novel sequence:nscaf3048:1575189:1598068:- gene:BGIBMGA0125…	yes	no	2	0.0029288	148.62	19331000	0	21123000	0	0	16555000	14977000	7901800	5171700	0	0	0	0	0	0	0	0	0	0	0	0	0	0	0	0	0	0	0	0	0
DISMVTAQER	10	0	1148.55	>gi|512926245|ref|XP_004931037.1| PREDICTED: carbohydrate sulfotransferase 11-like [Bombyx mori];>BGIBMGA003101-PA pep:novel sequence:nscaf2589:2177099:2178498:+ gene:BGIBMGA003101 transcript:BGIBMGA003101-TA	yes	no	2	1.6161e-09	185.29	22680000	23070000	25074000	39129000	49254000	38138000	9627300	8035000	7976400	0	0	0	0	0	0	16969000	11013000	0	0	0	0	0	0	0	0	0	0	0	0	0
IDDIQPDQIR	10	0	1211.61	>gi|512926245|ref|XP_004931037.1| PREDICTED: carbohydrate sulfotransferase 11-like [Bombyx mori];>BGIBMGA003101-PA pep:novel sequence:nscaf2589:2177099:2178498:+ gene:BGIBMGA003101 transcript:BGIBMGA003101-TA	yes	no	2	1.0654e-12	196.27	0	0	0	38028000	43026000	35692000	5161300	0	0	0	0	0	0	0	0	0	8633700	0	0	0	7247300	0	0	0	0	0	0	0	0	0
NYKIDDIQPDQIR	13	1	1616.82	>gi|512926245|ref|XP_004931037.1| PREDICTED: carbohydrate sulfotransferase 11-like [Bombyx mori];>BGIBMGA003101-PA pep:novel sequence:nscaf2589:2177099:2178498:+ gene:BGIBMGA003101 transcript:BGIBMGA003101-TA	yes	no	2,3	9.0341e-05	101.56	0	0	0	22165000	0	28681000	5470100	4095200	0	0	0	0	0	0	0	13275000	0	15780000	0	0	25325000	13541000	0	0	0	0	0	0	0	0
HIIVDDER	8	0	995.504	>gi|512926245|ref|XP_004931037.1| PREDICTED: carbohydrate sulfotransferase 11-like [Bombyx mori];>BGIBMGA003101-PA pep:novel sequence:nscaf2589:2177099:2178498:+ gene:BGIBMGA003101 transcript:BGIBMGA003101-TA	yes	no	2	0.0022397	121.67	0	0	0	0	0	0	14914000	12151000	6860700	0	0	6549100	0	0	0	0	0	25934000	0	0	0	0	0	0	0	0	0	0	0	0
QEIIQEACRR	10	1	1301.65	>gi|512926245|ref|XP_004931037.1| PREDICTED: carbohydrate sulfotransferase 11-like [Bombyx mori];>BGIBMGA003101-PA pep:novel sequence:nscaf2589:2177099:2178498:+ gene:BGIBMGA003101 transcript:BGIBMGA003101-TA	yes	no	3	0.0020807	110.38	13087000	17225000	14242000	0	0	0	11212000	0	0	0	0	0	0	0	0	0	0	0	0	0	0	0	0	0	0	0	0	0	0	0
VACTNWK	7	0	877.412	>gi|512926245|ref|XP_004931037.1| PREDICTED: carbohydrate sulfotransferase 11-like [Bombyx mori];>BGIBMGA003101-PA pep:novel sequence:nscaf2589:2177099:2178498:+ gene:BGIBMGA003101 transcript:BGIBMGA003101-TA	yes	no	2	0.00016237	139.92	0	0	0	0	0	0	15593000	0	0	5280000	0	8523500	0	0	0	0	0	0	0	0	0	0	0	0	0	0	0	0	0	0
QEIIQEACR	9	0	1145.55	>gi|512926245|ref|XP_004931037.1| PREDICTED: carbohydrate sulfotransferase 11-like [Bombyx mori];>BGIBMGA003101-PA pep:novel sequence:nscaf2589:2177099:2178498:+ gene:BGIBMGA003101 transcript:BGIBMGA003101-TA	yes	no	2	0.00013116	155.84	0	0	0	0	0	0	0	0	0	0	0	0	0	0	0	0	0	5879600	0	0	0	0	0	0	0	0	0	0	0	0
IIYCYVPK	8	0	1054.55	>gi|512926245|ref|XP_004931037.1| PREDICTED: carbohydrate sulfotransferase 11-like [Bombyx mori];>BGIBMGA003101-PA pep:novel sequence:nscaf2589:2177099:2178498:+ gene:BGIBMGA003101 transcript:BGIBMGA003101-TA	yes	no	2	0.0092735	89.55	0	0	0	0	0	0	0	0	0	0	0	0	0	0	0	0	3580200	0	0	0	0	0	0	0	0	0	0	0	0	0
SEEIADVVNNEHWQPITDICHPCQIK	26	0	3131.44	>gi|512926245|ref|XP_004931037.1| PREDICTED: carbohydrate sulfotransferase 11-like [Bombyx mori]	yes	yes	3,4	9.8053e-24	151.33	16815000	37891000	56314000	0	0	0	16853000	19475000	33131000	0	0	8342200	0	0	0	0	0	0	0	0	0	0	0	0	0	0	0	0	0	0
NKIEGDSPSQYFQEHVGR	18	1	2089.98	>gi|512926245|ref|XP_004931037.1| PREDICTED: carbohydrate sulfotransferase 11-like [Bombyx mori]	yes	yes	3	2.8131e-39	157.11	0	0	0	32892000	97144000	0	13755000	8374400	8375500	0	0	0	0	0	0	0	0	0	0	0	0	0	0	0	0	0	0	0	0	0
NKIEGDSPSQYFQEHVGRR	19	2	2246.08	>gi|512926245|ref|XP_004931037.1| PREDICTED: carbohydrate sulfotransferase 11-like [Bombyx mori]	yes	yes	4	0.00056165	79.97	0	0	0	0	0	0	0	0	0	0	0	0	0	0	0	0	12970000	0	0	0	0	0	0	0	0	0	0	0	0	0
SAAYEAIMEMVK	12	0	1341.63	>gi|512926073|ref|XP_004930994.1| PREDICTED: LOW QUALITY PROTEIN: importin subunit beta-1-like [Bombyx mori];>BGIBMGA002972-PA pep:novel sequence:nscaf2589:5690779:5696333:- gene:BGIBMGA002972 transcript:BGIBMGA002972-TA	yes	no	2	0.00585	70.412	0	0	0	0	0	0	15891000	7912400	5843700	0	0	0	0	0	0	0	0	0	0	0	0	0	0	0	0	0	0	0	0	0
IIETTDRQDAAQHNIR	16	1	1879.95	>gi|512926073|ref|XP_004930994.1| PREDICTED: LOW QUALITY PROTEIN: importin subunit beta-1-like [Bombyx mori];>BGIBMGA002972-PA pep:novel sequence:nscaf2589:5690779:5696333:- gene:BGIBMGA002972 transcript:BGIBMGA002972-TA	yes	no	3	3.1674e-06	106.52	0	0	0	0	0	0	7374700	4957900	0	0	0	0	0	0	0	0	0	0	0	0	0	0	0	0	0	0	0	5210400	0	0
GAIQYIAPVIMQK	13	0	1430.8	>gi|512926073|ref|XP_004930994.1| PREDICTED: LOW QUALITY PROTEIN: importin subunit beta-1-like [Bombyx mori];>BGIBMGA002972-PA pep:novel sequence:nscaf2589:5690779:5696333:- gene:BGIBMGA002972 transcript:BGIBMGA002972-TA	yes	no	2	0.041704	55.452	0	0	0	0	0	0	0	0	0	0	0	0	0	0	0	0	0	0	5602800	4410800	2970600	0	0	0	0	0	0	0	0	0
NSPSDCYVTVQK	12	0	1396.63	>gi|512926073|ref|XP_004930994.1| PREDICTED: LOW QUALITY PROTEIN: importin subunit beta-1-like [Bombyx mori];>BGIBMGA002972-PA pep:novel sequence:nscaf2589:5690779:5696333:- gene:BGIBMGA002972 transcript:BGIBMGA002972-TA	yes	no	2	0.0010859	83.314	0	0	0	0	0	0	3833300	2788500	2632600	0	0	3608400	0	0	0	0	0	0	0	0	0	0	0	0	0	0	0	0	0	0
ESVIEAYTGIIQGIK	15	0	1619.88	>gi|512926073|ref|XP_004930994.1| PREDICTED: LOW QUALITY PROTEIN: importin subunit beta-1-like [Bombyx mori];>BGIBMGA002972-PA pep:novel sequence:nscaf2589:5690779:5696333:- gene:BGIBMGA002972 transcript:BGIBMGA002972-TA	yes	no	2	1.1297e-08	126.63	0	0	0	0	0	0	0	1412300	0	4705200	0	3637600	0	0	0	0	0	0	0	0	0	0	0	0	0	0	0	0	0	0
NFIMEVVCEATQSSDMR	17	0	2015.88	>gi|512926073|ref|XP_004930994.1| PREDICTED: LOW QUALITY PROTEIN: importin subunit beta-1-like [Bombyx mori];>BGIBMGA002972-PA pep:novel sequence:nscaf2589:5690779:5696333:- gene:BGIBMGA002972 transcript:BGIBMGA002972-TA	yes	no	2	4.2365e-14	140.02	0	0	0	0	0	0	0	0	0	5462000	0	1828500	0	0	0	0	0	0	0	0	0	0	0	0	0	0	0	0	0	0
DTAAWTFGR	9	0	1023.48	>gi|512926073|ref|XP_004930994.1| PREDICTED: LOW QUALITY PROTEIN: importin subunit beta-1-like [Bombyx mori];>BGIBMGA002972-PA pep:novel sequence:nscaf2589:5690779:5696333:- gene:BGIBMGA002972 transcript:BGIBMGA002972-TA	yes	no	2	0.045523	51.445	0	0	0	0	0	0	2225400	0	1694300	0	2174300	0	0	0	0	0	0	0	0	0	0	0	0	0	0	0	0	0	0	0
IISEDTDMHVPINNEAWIIR	20	0	2365.17	>gi|512925723|ref|XP_004930908.1| PREDICTED: alpha-tocopherol transfer protein-like isoform X1 [Bombyx mori];>gi|512925727|ref|XP_004930909.1| PREDICTED: alpha-tocopherol transfer protein-like isoform X2 [Bombyx mori];>gi|512925731|ref|XP_004930910.1| PREDICTED: alpha-tocopherol transfer protein-like isoform X3 [Bombyx mori];>BGIBMGA003032-PA pep:novel sequence:nscaf2589:3250704:3261939:- gene:BG…	yes	no	3	0.0065565	54.511	0	0	0	0	0	0	0	0	0	0	0	6261500	0	0	0	0	0	0	0	0	0	0	0	0	0	0	0	0	0	0
EIPEIVEPAVEEIKR	15	1	1749.95	>gi|512925723|ref|XP_004930908.1| PREDICTED: alpha-tocopherol transfer protein-like isoform X1 [Bombyx mori];>gi|512925727|ref|XP_004930909.1| PREDICTED: alpha-tocopherol transfer protein-like isoform X2 [Bombyx mori];>gi|512925731|ref|XP_004930910.1| PREDICTED: alpha-tocopherol transfer protein-like isoform X3 [Bombyx mori];>BGIBMGA003032-PA pep:novel sequence:nscaf2589:3250704:3261939:- gene:BG…	yes	no	3	0.0079356	63.037	0	0	0	0	0	0	0	0	0	3867700	0	1855300	0	0	0	0	0	0	0	0	0	0	0	0	0	0	0	0	0	0
ETNVFNENVITVIPTR	16	0	1844.96	>gi|512925723|ref|XP_004930908.1| PREDICTED: alpha-tocopherol transfer protein-like isoform X1 [Bombyx mori];>gi|512925727|ref|XP_004930909.1| PREDICTED: alpha-tocopherol transfer protein-like isoform X2 [Bombyx mori];>gi|512925731|ref|XP_004930910.1| PREDICTED: alpha-tocopherol transfer protein-like isoform X3 [Bombyx mori];>BGIBMGA003032-PA pep:novel sequence:nscaf2589:3250704:3261939:- gene:BG…	yes	no	2	0.035506	42.338	0	0	0	0	2416000	0	0	0	0	0	0	0	0	0	0	0	0	0	0	0	0	0	0	0	0	0	0	0	0	0
VIVIEIGK	8	0	869.559	>gi|512925723|ref|XP_004930908.1| PREDICTED: alpha-tocopherol transfer protein-like isoform X1 [Bombyx mori];>gi|512925727|ref|XP_004930909.1| PREDICTED: alpha-tocopherol transfer protein-like isoform X2 [Bombyx mori];>gi|512925731|ref|XP_004930910.1| PREDICTED: alpha-tocopherol transfer protein-like isoform X3 [Bombyx mori];>BGIBMGA003032-PA pep:novel sequence:nscaf2589:3250704:3261939:- gene:BG…	yes	no	2	0.06464	49.813	0	0	0	0	0	0	0	0	0	1777000	0	0	0	0	0	0	0	0	0	0	0	0	0	0	0	0	0	0	0	0
NTENEYSTPASDPK	14	0	1551.67	>gi|512925699|ref|XP_004930902.1| PREDICTED: heat shock factor-binding protein 1-like [Bombyx mori]	yes	yes	2	0.00071871	82.908	0	0	0	0	0	0	0	0	0	0	0	0	4183300	4641900	4812800	0	0	0	0	0	0	0	0	0	0	0	0	0	0	0
NITDIMTQAGVENEK	15	0	1661.79	>gi|512925699|ref|XP_004930902.1| PREDICTED: heat shock factor-binding protein 1-like [Bombyx mori]	yes	yes	2	0.00014404	91.207	0	0	0	0	0	0	0	0	0	0	0	0	2565500	3197200	3386200	0	0	0	0	0	0	0	0	0	0	0	0	0	0	0
AAEIKPAPR	9	1	951.55	>gi|512925650|ref|XP_004930891.1| PREDICTED: WD repeat and FYVE domain-containing protein 2-like isoform X1 [Bombyx mori];>gi|512925654|ref|XP_004930892.1| PREDICTED: WD repeat and FYVE domain-containing protein 2-like isoform X2 [Bombyx mori];>BGIBMGA003042-PA pep:novel sequence:nscaf2589:2749396:2758608:- gene:BGIBMGA003042 transcript:BGIBMGA003042-TA	yes	no	2	0.0031673	98.582	0	0	0	0	0	0	0	0	0	0	0	0	0	0	0	0	0	0	0	0	0	0	0	0	0	0	13417000	18070000	24780000	0
ESDICQICR	9	0	1179.5	>gi|512925650|ref|XP_004930891.1| PREDICTED: WD repeat and FYVE domain-containing protein 2-like isoform X1 [Bombyx mori];>gi|512925654|ref|XP_004930892.1| PREDICTED: WD repeat and FYVE domain-containing protein 2-like isoform X2 [Bombyx mori];>BGIBMGA003042-PA pep:novel sequence:nscaf2589:2749396:2758608:- gene:BGIBMGA003042 transcript:BGIBMGA003042-TA	yes	no	2	0.031356	58.676	0	0	0	0	0	0	0	0	0	0	0	0	0	2920100	2415100	0	0	0	0	0	0	0	0	0	0	0	0	0	0	0
IIEIVEDCGPIPITNPK	17	0	1907.01	>gi|512925198|ref|XP_004930780.1| PREDICTED: uncharacterized protein LOC101741978 [Bombyx mori];>BGIBMGA011399-PA pep:novel sequence:nscaf3026:5620062:5620738:+ gene:BGIBMGA011399 transcript:BGIBMGA011399-TA	yes	no	2,3	1.1479e-75	264.35	1372300000	1169500000	2085500000	0	0	0	0	0	0	0	0	0	0	0	0	33510000	26964000	37094000	0	0	0	0	0	0	0	0	0	0	0	0
CITVEPGNTWEISPFCGR	18	0	2121.96	>gi|512925198|ref|XP_004930780.1| PREDICTED: uncharacterized protein LOC101741978 [Bombyx mori];>BGIBMGA011399-PA pep:novel sequence:nscaf3026:5620062:5620738:+ gene:BGIBMGA011399 transcript:BGIBMGA011399-TA	yes	no	2,3	5.8431e-71	248.75	1090100000	1051400000	1006200000	3494600	0	0	0	0	0	0	0	0	0	0	0	20784000	12292000	27151000	0	0	0	0	0	0	0	0	0	0	0	0
STCVVSEDQPPR	12	0	1373.62	>gi|512925198|ref|XP_004930780.1| PREDICTED: uncharacterized protein LOC101741978 [Bombyx mori];>BGIBMGA011399-PA pep:novel sequence:nscaf3026:5620062:5620738:+ gene:BGIBMGA011399 transcript:BGIBMGA011399-TA	yes	no	2	3.5384e-182	282.94	695230000	979760000	0	0	0	0	0	0	0	0	0	0	0	0	0	151900000	0	0	0	0	0	0	0	0	0	0	0	0	0	0
TAPFPGCCPIFTCEEGAKIEYPEIPTPPPEDK	32	1	3646.67	>gi|512925198|ref|XP_004930780.1| PREDICTED: uncharacterized protein LOC101741978 [Bombyx mori];>BGIBMGA011399-PA pep:novel sequence:nscaf3026:5620062:5620738:+ gene:BGIBMGA011399 transcript:BGIBMGA011399-TA	yes	no	3	2.6733e-34	168.26	209450000	247720000	191370000	0	0	0	0	0	0	0	0	0	0	0	0	0	0	0	0	0	0	0	0	0	0	0	0	0	0	0
TAPFPGCCPIFTCEEGAK	18	0	2040.87	>gi|512925198|ref|XP_004930780.1| PREDICTED: uncharacterized protein LOC101741978 [Bombyx mori];>BGIBMGA011399-PA pep:novel sequence:nscaf3026:5620062:5620738:+ gene:BGIBMGA011399 transcript:BGIBMGA011399-TA	yes	no	2	3.5074e-28	163.41	63682000	67293000	64587000	0	0	0	0	0	0	0	0	0	0	0	0	0	0	0	0	0	0	0	0	0	0	0	0	0	0	0
IEYPEIPTPPPEDK	14	0	1623.8	>gi|512925198|ref|XP_004930780.1| PREDICTED: uncharacterized protein LOC101741978 [Bombyx mori];>BGIBMGA011399-PA pep:novel sequence:nscaf3026:5620062:5620738:+ gene:BGIBMGA011399 transcript:BGIBMGA011399-TA	yes	no	2	7.9051e-12	150.22	25105000	28399000	27812000	0	0	0	0	0	0	0	0	0	0	0	0	0	0	0	0	0	0	0	0	0	0	0	0	0	0	0
IIPADVIR	8	0	895.549	>gi|512925198|ref|XP_004930780.1| PREDICTED: uncharacterized protein LOC101741978 [Bombyx mori]	yes	yes	1,2	0.0015133	136.16	333620000	335750000	360320000	0	0	0	0	0	0	0	0	0	0	0	0	51739000	78165000	95773000	0	0	0	0	0	0	0	0	0	0	0	0
DFPGMCFASTR	11	0	1287.54	>gi|512925198|ref|XP_004930780.1| PREDICTED: uncharacterized protein LOC101741978 [Bombyx mori]	yes	yes	2	2.2471e-05	150.33	315860000	340340000	337870000	0	0	0	0	0	0	0	0	0	0	0	0	59442000	67625000	87400000	0	0	0	0	0	0	0	0	0	0	0	0
RIIPADVIR	9	1	1051.65	>gi|512925198|ref|XP_004930780.1| PREDICTED: uncharacterized protein LOC101741978 [Bombyx mori]	yes	yes	2,3	0.010965	81.95	0	4156200	0	0	0	0	0	0	0	0	0	0	0	0	0	23074000	0	13602000	0	0	0	0	0	0	0	0	0	0	0	0
VIIEAMDEIEVAFSHPIAK	19	0	2111.1	>gi|512925110|ref|XP_004930758.1| PREDICTED: acetyl-CoA carboxylase-like [Bombyx mori];>BGIBMGA011223-PA pep:novel sequence:nscaf3026:4100399:4125284:- gene:BGIBMGA011223 transcript:BGIBMGA011223-TA	yes	no	3	0.06986	48.053	0	0	0	0	0	0	0	0	0	4088600	0	0	0	0	0	0	0	0	0	0	0	0	0	0	0	0	0	0	0	0
ITDIIGKEDGIGVECIR	17	1	1886.98	>gi|512925110|ref|XP_004930758.1| PREDICTED: acetyl-CoA carboxylase-like [Bombyx mori];>BGIBMGA011223-PA pep:novel sequence:nscaf3026:4100399:4125284:- gene:BGIBMGA011223 transcript:BGIBMGA011223-TA	yes	no	3	6.3252e-06	98.507	0	0	0	0	0	0	0	0	0	3455800	0	0	0	0	0	0	0	0	0	0	0	0	0	0	0	0	0	0	0	0
WIEEQAGDVDSVIEK	15	0	1716.82	>gi|512925110|ref|XP_004930758.1| PREDICTED: acetyl-CoA carboxylase-like [Bombyx mori];>BGIBMGA011223-PA pep:novel sequence:nscaf3026:4100399:4125284:- gene:BGIBMGA011223 transcript:BGIBMGA011223-TA	yes	no	2	0.049619	38.028	0	0	0	0	0	0	0	0	0	3293900	0	0	0	0	0	0	0	0	0	0	0	0	0	0	0	0	0	0	0	0
HIEPASAFQIEIYR	14	0	1672.86	>gi|512925110|ref|XP_004930758.1| PREDICTED: acetyl-CoA carboxylase-like [Bombyx mori];>BGIBMGA011223-PA pep:novel sequence:nscaf3026:4100399:4125284:- gene:BGIBMGA011223 transcript:BGIBMGA011223-TA	yes	no	3	0.069369	39.424	0	0	0	0	0	0	0	0	0	1958500	0	0	0	0	0	0	0	0	0	0	0	0	0	0	0	0	0	0	0	0
AEIIEDEGEAR	11	0	1230.57	>gi|512925110|ref|XP_004930758.1| PREDICTED: acetyl-CoA carboxylase-like [Bombyx mori];>BGIBMGA011223-PA pep:novel sequence:nscaf3026:4100399:4125284:- gene:BGIBMGA011223 transcript:BGIBMGA011223-TA	yes	no	2	0.04652	48.004	0	0	0	0	0	0	0	0	0	0	0	0	0	768770	0	0	0	0	0	0	0	0	0	0	0	0	0	0	0	0
SMSDVIAIFK	10	0	1109.58	>gi|512924798|ref|XP_004930682.1| PREDICTED: angiotensin-converting enzyme-like [Bombyx mori];>BGIBMGA006539-PA pep:novel sequence:nscaf2853:6801913:6813068:+ gene:BGIBMGA006539 transcript:BGIBMGA006539-TA	yes	no	2	0.0075826	74.162	0	0	0	0	0	0	0	0	0	0	0	0	0	0	0	0	0	0	18461000	20782000	17471000	2450200	3297900	2574800	0	0	0	0	0	0
QYWNIIK	7	0	963.518	>gi|512924798|ref|XP_004930682.1| PREDICTED: angiotensin-converting enzyme-like [Bombyx mori];>BGIBMGA006539-PA pep:novel sequence:nscaf2853:6801913:6813068:+ gene:BGIBMGA006539 transcript:BGIBMGA006539-TA	yes	no	2	0.08795	57.463	0	0	0	0	0	0	0	0	0	0	0	0	0	0	0	0	0	0	13459000	15178000	23150000	0	0	0	0	0	0	0	0	0
TNDIEGIVEDKV	12	1	1330.66	>gi|512924798|ref|XP_004930682.1| PREDICTED: angiotensin-converting enzyme-like [Bombyx mori];>BGIBMGA006539-PA pep:novel sequence:nscaf2853:6801913:6813068:+ gene:BGIBMGA006539 transcript:BGIBMGA006539-TA	yes	no	2	0.0014623	84.102	0	0	0	0	0	0	0	0	0	0	0	0	0	0	0	0	0	0	0	39505000	0	0	0	0	0	0	0	0	0	0
ITAEEDEIKKQYWNIIK	17	2	2120.12	>gi|512924798|ref|XP_004930682.1| PREDICTED: angiotensin-converting enzyme-like [Bombyx mori];>BGIBMGA006539-PA pep:novel sequence:nscaf2853:6801913:6813068:+ gene:BGIBMGA006539 transcript:BGIBMGA006539-TA	yes	no	3,4	0.00055316	80.534	0	0	0	0	0	0	0	0	0	0	0	0	0	0	0	0	0	0	14592000	19565000	0	0	0	0	0	0	0	0	0	0
AIIDPHAFIPK	11	0	1220.69	>gi|512924798|ref|XP_004930682.1| PREDICTED: angiotensin-converting enzyme-like [Bombyx mori];>BGIBMGA006539-PA pep:novel sequence:nscaf2853:6801913:6813068:+ gene:BGIBMGA006539 transcript:BGIBMGA006539-TA	yes	no	3	0.03847	50.108	0	0	0	0	0	0	0	0	0	0	0	0	0	0	0	0	0	0	8429600	0	9481100	0	0	0	0	0	0	0	0	0
AIWSYVSDINNETK	14	0	1638.79	>gi|512924798|ref|XP_004930682.1| PREDICTED: angiotensin-converting enzyme-like [Bombyx mori];>BGIBMGA006539-PA pep:novel sequence:nscaf2853:6801913:6813068:+ gene:BGIBMGA006539 transcript:BGIBMGA006539-TA	yes	no	2	0.045249	46.408	0	0	0	0	0	0	0	0	0	0	0	0	0	0	0	0	0	0	0	6260400	6074100	0	0	0	0	0	0	0	0	0
QVPFIAPVAEK	11	0	1197.68	>gi|512924524|ref|XP_004930616.1| PREDICTED: trans-Golgi network integral membrane protein 2-like [Bombyx mori];>BGIBMGA006360-PA pep:novel sequence:nscaf2853:5571662:5576657:- gene:BGIBMGA006360 transcript:BGIBMGA006360-TA	yes	no	2	0.04926	47.288	0	0	0	0	0	0	1910900	0	859150	989390	1184300	937870	0	0	0	0	0	0	0	0	0	0	0	0	0	0	0	0	0	0
CIIFYDMANR	10	0	1301.59	>gi|512924524|ref|XP_004930616.1| PREDICTED: trans-Golgi network integral membrane protein 2-like [Bombyx mori]	yes	yes	2	0.017512	63.283	0	0	0	0	0	0	2341500	2057300	0	0	0	0	0	0	0	0	0	0	0	0	0	0	0	0	0	0	0	1923600	0	0
VCFSNEFSTFSHK	13	0	1588.7	>gi|512924469|ref|XP_004930603.1| PREDICTED: transmembrane emp24 domain-containing protein 3-like [Bombyx mori];>BGIBMGA006508-PA pep:novel sequence:nscaf2853:4817232:4819166:+ gene:BGIBMGA006508 transcript:BGIBMGA006508-TA	yes	no	3	0.010727	66.004	0	0	0	0	0	0	0	0	0	0	0	0	0	0	0	0	0	0	0	8907200	0	0	0	0	0	0	0	0	0	0
QIIYQQEK	8	0	1048.56	>gi|512924469|ref|XP_004930603.1| PREDICTED: transmembrane emp24 domain-containing protein 3-like [Bombyx mori];>BGIBMGA006508-PA pep:novel sequence:nscaf2853:4817232:4819166:+ gene:BGIBMGA006508 transcript:BGIBMGA006508-TA	yes	no	2	0.021319	67.993	0	0	0	0	0	0	0	0	0	3217100	0	0	0	0	0	0	0	0	0	0	0	0	0	0	0	0	0	0	0	0
TIISHFDAFK	10	0	1177.61	>gi|512924445|ref|XP_004930597.1| PREDICTED: uncharacterized protein LOC101744039 [Bombyx mori];>BGIBMGA006371-PA pep:novel sequence:nscaf2853:4620448:4628893:- gene:BGIBMGA006371 transcript:BGIBMGA006371-TA	yes	no	2,3	0.0012287	115.18	11585000	17211000	25005000	0	0	0	0	0	0	0	0	0	0	0	0	0	0	0	0	0	0	0	0	0	0	0	0	0	0	0
EICINSPFR	9	0	1134.55	>gi|512924445|ref|XP_004930597.1| PREDICTED: uncharacterized protein LOC101744039 [Bombyx mori];>BGIBMGA006371-PA pep:novel sequence:nscaf2853:4620448:4628893:- gene:BGIBMGA006371 transcript:BGIBMGA006371-TA	yes	no	2	0.00017394	153.08	13399000	13910000	15559000	0	0	0	0	0	0	0	0	0	0	0	0	0	0	0	0	0	0	0	0	0	0	0	0	0	0	0
TVDSVYQDVQTIEECR	16	0	1940.88	>gi|512924445|ref|XP_004930597.1| PREDICTED: uncharacterized protein LOC101744039 [Bombyx mori];>BGIBMGA006371-PA pep:novel sequence:nscaf2853:4620448:4628893:- gene:BGIBMGA006371 transcript:BGIBMGA006371-TA	yes	no	2	2.9665e-34	197.2	12422000	10140000	18551000	0	0	0	0	0	0	0	0	0	0	0	0	0	0	0	0	0	0	0	0	0	0	0	0	0	0	0
SCIGVRPCER	10	1	1232.58	>gi|512924445|ref|XP_004930597.1| PREDICTED: uncharacterized protein LOC101744039 [Bombyx mori];>BGIBMGA006371-PA pep:novel sequence:nscaf2853:4620448:4628893:- gene:BGIBMGA006371 transcript:BGIBMGA006371-TA	yes	no	3	0.0013729	122.26	0	0	28745000	0	0	0	0	0	0	0	0	0	0	0	0	0	0	0	0	0	0	0	0	0	0	0	0	0	0	0
FEIMDPNSPFEIFVR	15	0	1839.89	>gi|512924445|ref|XP_004930597.1| PREDICTED: uncharacterized protein LOC101744039 [Bombyx mori];>BGIBMGA006371-PA pep:novel sequence:nscaf2853:4620448:4628893:- gene:BGIBMGA006371 transcript:BGIBMGA006371-TA	yes	no	2	2.5527e-08	123.38	6402600	4724100	3407100	0	0	0	0	0	0	0	0	0	0	0	0	0	0	0	0	0	0	0	0	0	0	0	0	0	0	0
SGDDTIASAEVGDPIAIR	18	0	1785.87	>gi|512924445|ref|XP_004930597.1| PREDICTED: uncharacterized protein LOC101744039 [Bombyx mori];>BGIBMGA006371-PA pep:novel sequence:nscaf2853:4620448:4628893:- gene:BGIBMGA006371 transcript:BGIBMGA006371-TA	yes	no	2	1.9678e-09	123.03	9977700	0	0	0	0	0	0	0	0	0	0	0	0	0	0	0	0	0	0	0	0	0	0	0	0	0	0	0	0	0
TGECVISNMDR	11	0	1280.55	>gi|512924445|ref|XP_004930597.1| PREDICTED: uncharacterized protein LOC101744039 [Bombyx mori]	yes	yes	2	6.8506e-05	137.01	23958000	20753000	27045000	0	0	0	0	0	0	0	0	0	0	0	0	0	0	0	0	0	0	0	0	0	0	0	0	0	0	0
ETTTEIDESVK	11	0	1250.59	>gi|512924066|ref|XP_004930507.1| PREDICTED: uncharacterized protein LOC101737962 [Bombyx mori];>BGIBMGA006613-PA pep:novel sequence:nscaf2855:4032263:4046226:- gene:BGIBMGA006613 transcript:BGIBMGA006613-TA	yes	no	2	0.0021176	84.479	4977600	6854000	9243300	0	0	0	0	0	0	0	0	0	0	0	0	0	0	0	0	0	0	0	0	0	0	0	0	0	0	0
DVEIIQDFER	10	0	1262.61	>gi|512924066|ref|XP_004930507.1| PREDICTED: uncharacterized protein LOC101737962 [Bombyx mori];>BGIBMGA006613-PA pep:novel sequence:nscaf2855:4032263:4046226:- gene:BGIBMGA006613 transcript:BGIBMGA006613-TA	yes	no	2	0.0016928	105.86	5239200	4918400	4356700	0	0	0	0	0	0	0	0	0	0	0	0	0	0	0	0	0	0	0	0	0	0	0	0	0	0	0
KPIPMDDIDIPDVTQFR	17	1	1999.01	>gi|512924066|ref|XP_004930507.1| PREDICTED: uncharacterized protein LOC101737962 [Bombyx mori];>BGIBMGA006613-PA pep:novel sequence:nscaf2855:4032263:4046226:- gene:BGIBMGA006613 transcript:BGIBMGA006613-TA	yes	no	3	0.0052987	63.337	12547000	0	0	0	0	0	0	0	0	0	0	0	0	0	0	0	0	0	0	0	0	0	0	0	0	0	0	0	0	0
SDVSIEPVR	9	0	1000.52	>gi|512924066|ref|XP_004930507.1| PREDICTED: uncharacterized protein LOC101737962 [Bombyx mori];>BGIBMGA006613-PA pep:novel sequence:nscaf2855:4032263:4046226:- gene:BGIBMGA006613 transcript:BGIBMGA006613-TA	yes	no	2	0.0017345	105.52	0	6780000	5762200	0	0	0	0	0	0	0	0	0	0	0	0	0	0	0	0	0	0	0	0	0	0	0	0	0	0	0
EFEIFANSPKPSETFTPK	18	1	2068.02	>gi|512924066|ref|XP_004930507.1| PREDICTED: uncharacterized protein LOC101737962 [Bombyx mori];>BGIBMGA006613-PA pep:novel sequence:nscaf2855:4032263:4046226:- gene:BGIBMGA006613 transcript:BGIBMGA006613-TA	yes	no	3	0.00053059	78.285	5791300	0	5769300	0	0	0	0	0	0	0	0	0	0	0	0	0	0	0	0	0	0	0	0	0	0	0	0	0	0	0
DSQASVTAEPIEVKDPIASVTTEIIEAK	28	1	2940.52	>gi|512924066|ref|XP_004930507.1| PREDICTED: uncharacterized protein LOC101737962 [Bombyx mori];>BGIBMGA006613-PA pep:novel sequence:nscaf2855:4032263:4046226:- gene:BGIBMGA006613 transcript:BGIBMGA006613-TA	yes	no	3	0.0093152	74.748	0	8670600	0	0	0	0	0	0	0	0	0	0	0	0	0	0	0	0	0	0	0	0	0	0	0	0	0	0	0	0
ESFTIGKEVEEK	12	1	1394.69	>gi|512923994|ref|XP_004930489.1| PREDICTED: protein outspread-like [Bombyx mori];>BGIBMGA006651-PA pep:novel sequence:nscaf2855:1823507:1833659:- gene:BGIBMGA006651 transcript:BGIBMGA006651-TA	yes	no	2	0.00012506	108.35	336950000	411500000	390430000	1919800000	4278500000	1448900000	0	0	0	0	0	0	0	0	0	0	38137000	0	0	0	61375000	0	0	0	0	0	0	0	0	0
GDVSTEIPEGSGERGEGAIGR	21	1	2071.98	>gi|512923994|ref|XP_004930489.1| PREDICTED: protein outspread-like [Bombyx mori];>BGIBMGA006651-PA pep:novel sequence:nscaf2855:1823507:1833659:- gene:BGIBMGA006651 transcript:BGIBMGA006651-TA	yes	no	3	0.046421	37.552	0	0	0	0	0	0	0	0	0	0	0	0	0	0	0	79402000	0	0	0	0	0	0	0	0	0	0	0	0	0	0
ATDIYVATFPR	11	0	1252.65	>gi|512923243|ref|XP_004930306.1| PREDICTED: sulfotransferase 1C3-like [Bombyx mori];>BGIBMGA003694-PA pep:novel sequence:nscaf2674:5054314:5062439:+ gene:BGIBMGA003694 transcript:BGIBMGA003694-TA	no	no	2	0.00016439	125.72	0	0	0	0	0	0	19615000	14905000	11031000	8562300	0	10735000	0	2680500	0	0	0	0	30422000	25660000	27101000	0	0	0	0	0	0	0	0	0
SIYNMEVR	8	0	1010.49	>gi|512923243|ref|XP_004930306.1| PREDICTED: sulfotransferase 1C3-like [Bombyx mori];>BGIBMGA003694-PA pep:novel sequence:nscaf2674:5054314:5062439:+ gene:BGIBMGA003694 transcript:BGIBMGA003694-TA	no	no	2	0.0093399	89.355	0	0	0	32787000	42715000	0	14791000	11518000	7607000	4384800	5991000	0	0	0	0	0	0	0	0	0	0	0	0	0	0	0	0	0	0	0
QIITPGCEIIAAASDPR	17	0	1810.92	>gi|512923243|ref|XP_004930306.1| PREDICTED: sulfotransferase 1C3-like [Bombyx mori];>BGIBMGA003694-PA pep:novel sequence:nscaf2674:5054314:5062439:+ gene:BGIBMGA003694 transcript:BGIBMGA003694-TA	no	no	2,3	1.8056e-06	106.36	0	0	0	0	0	0	10108000	11156000	4877600	4155800	0	2283500	0	0	0	0	0	0	15870000	29585000	18997000	0	0	0	0	0	0	0	0	0
AASINIVDR	9	0	957.524	>gi|512923243|ref|XP_004930306.1| PREDICTED: sulfotransferase 1C3-like [Bombyx mori];>BGIBMGA003694-PA pep:novel sequence:nscaf2674:5054314:5062439:+ gene:BGIBMGA003694 transcript:BGIBMGA003694-TA	no	no	2	0.0012385	125.56	0	0	0	14922000	0	18219000	21377000	19698000	10606000	0	0	7004600	0	0	0	0	0	0	0	0	0	0	0	0	0	0	0	0	0	0
YKQIITPGCEIIAAASDPR	19	1	2102.08	>gi|512923243|ref|XP_004930306.1| PREDICTED: sulfotransferase 1C3-like [Bombyx mori];>BGIBMGA003694-PA pep:novel sequence:nscaf2674:5054314:5062439:+ gene:BGIBMGA003694 transcript:BGIBMGA003694-TA	no	no	3	0.00077506	74.519	0	0	0	0	0	0	5007100	0	0	0	0	0	0	0	0	0	0	0	0	32249000	27014000	0	0	0	0	0	0	0	0	0
VGPAGYIFSVAFEPEIK	17	0	1822.95	>gi|512923243|ref|XP_004930306.1| PREDICTED: sulfotransferase 1C3-like [Bombyx mori];>BGIBMGA003694-PA pep:novel sequence:nscaf2674:5054314:5062439:+ gene:BGIBMGA003694 transcript:BGIBMGA003694-TA	no	no	2	2.3401e-09	122.31	0	0	0	0	11543000	0	0	0	0	0	0	0	0	0	0	0	0	0	11208000	13319000	8888500	0	0	0	0	0	0	0	0	0
TPYFAHIK	8	0	975.518	>gi|512923243|ref|XP_004930306.1| PREDICTED: sulfotransferase 1C3-like [Bombyx mori];>BGIBMGA003694-PA pep:novel sequence:nscaf2674:5054314:5062439:+ gene:BGIBMGA003694 transcript:BGIBMGA003694-TA	no	no	2	0.0063148	98.299	0	0	0	0	0	0	0	11500000	0	0	6270800	0	3569900	3103900	2935600	0	0	0	0	0	0	0	0	0	0	0	0	0	0	0
THIPMCMIPPNIIETAK	17	0	1964.99	>gi|512923243|ref|XP_004930306.1| PREDICTED: sulfotransferase 1C3-like [Bombyx mori];>BGIBMGA003694-PA pep:novel sequence:nscaf2674:5054314:5062439:+ gene:BGIBMGA003694 transcript:BGIBMGA003694-TA	no	no	3	0.0075665	58.09	0	0	0	0	0	0	0	0	0	3255600	0	0	0	0	0	0	0	0	13239000	9663000	0	0	0	0	0	0	0	0	0	0
IMPVPQFTGDFK	12	0	1378.7	>gi|512923243|ref|XP_004930306.1| PREDICTED: sulfotransferase 1C3-like [Bombyx mori];>BGIBMGA003694-PA pep:novel sequence:nscaf2674:5054314:5062439:+ gene:BGIBMGA003694 transcript:BGIBMGA003694-TA	no	no	2	0.0048647	72.958	0	0	0	0	0	0	6748300	4628900	5130600	0	3948700	2575700	0	0	0	0	0	0	0	0	0	0	0	0	0	0	0	0	0	0
IVYVAR	6	0	719.433	>gi|512923243|ref|XP_004930306.1| PREDICTED: sulfotransferase 1C3-like [Bombyx mori];>BGIBMGA003694-PA pep:novel sequence:nscaf2674:5054314:5062439:+ gene:BGIBMGA003694 transcript:BGIBMGA003694-TA	no	no	2	0.054246	104.03	0	0	0	0	0	0	0	0	7765700	0	0	0	0	0	0	0	0	0	0	0	0	0	0	0	0	0	0	0	0	0
GIENCPGFVR	10	0	1147.54	>gi|512923243|ref|XP_004930306.1| PREDICTED: sulfotransferase 1C3-like [Bombyx mori]	yes	yes	2	4.9719e-05	152.28	0	0	0	0	0	0	49352000	38136000	18622000	14880000	0	0	0	0	0	0	0	0	0	0	0	0	0	0	0	0	0	0	0	0
SYYTIDSDGHESQPVPIR	18	0	2062.96	>gi|512922722|ref|XP_004930186.1| PREDICTED: uncharacterized protein LOC101746063 isoform X1 [Bombyx mori];>BGIBMGA003719-PA pep:novel sequence:nscaf2674:6049721:6055787:+ gene:BGIBMGA003719 transcript:BGIBMGA003719-TA;>gi|512922726|ref|XP_004930187.1| PREDICTED: uncharacterized protein LOC101746063 isoform X2 [Bombyx mori]	yes	no	2,3	1.6249e-30	175.65	0	0	0	67610000	99933000	105410000	11871000	8101700	3536700	5926400	0	0	0	0	0	0	0	0	0	0	0	0	0	0	0	0	0	0	0	0
YYATQCPTK	9	0	1130.51	>gi|512922596|ref|XP_004930154.1| PREDICTED: UPF0585 protein CG18661-like isoform X1 [Bombyx mori];>BGIBMGA003698-PA pep:novel sequence:nscaf2674:5323873:5324505:+ gene:BGIBMGA003698 transcript:BGIBMGA003698-TA;>gi|512922600|ref|XP_004930155.1| PREDICTED: UPF0585 protein CG18661-like isoform X2 [Bombyx mori]	yes	no	2	0.011095	75.294	0	0	0	0	0	0	0	0	0	0	0	0	3900000	4507400	4123200	0	0	0	0	0	0	0	0	0	0	0	0	8281600	11851000	0
IIYPAATR	8	0	903.518	>gi|512922596|ref|XP_004930154.1| PREDICTED: UPF0585 protein CG18661-like isoform X1 [Bombyx mori];>BGIBMGA003698-PA pep:novel sequence:nscaf2674:5323873:5324505:+ gene:BGIBMGA003698 transcript:BGIBMGA003698-TA;>gi|512922600|ref|XP_004930155.1| PREDICTED: UPF0585 protein CG18661-like isoform X2 [Bombyx mori]	yes	no	2	0.017561	73.665	0	0	0	0	0	0	0	0	0	0	0	0	0	0	0	0	0	0	0	0	0	0	0	0	0	0	0	11169000	0	16375000
FQPTEFDETIIGSIK	15	0	1723.87	>gi|512922596|ref|XP_004930154.1| PREDICTED: UPF0585 protein CG18661-like isoform X1 [Bombyx mori];>BGIBMGA003698-PA pep:novel sequence:nscaf2674:5323873:5324505:+ gene:BGIBMGA003698 transcript:BGIBMGA003698-TA;>gi|512922600|ref|XP_004930155.1| PREDICTED: UPF0585 protein CG18661-like isoform X2 [Bombyx mori]	yes	no	2	0.0019007	71.98	0	0	0	0	0	0	0	0	0	0	0	0	0	0	5318300	0	0	0	0	0	0	0	0	0	0	0	0	0	0	0
VDGIIPGEEPFIR	13	0	1440.76	>gi|512922578|ref|XP_004930150.1| PREDICTED: sulfotransferase family cytosolic 1B member 1-like [Bombyx mori];>BGIBMGA003695-PA pep:novel sequence:nscaf2674:5078422:5081297:+ gene:BGIBMGA003695 transcript:BGIBMGA003695-TA	yes	no	2	4.9301e-08	133.71	0	0	0	52537000	85723000	63400000	41411000	28669000	25347000	13837000	14096000	11698000	0	0	0	8815800	7639700	13483000	137670000	124590000	118000000	0	0	0	0	0	0	0	0	0
NNDSVNVNFISK	12	0	1349.66	>gi|512922578|ref|XP_004930150.1| PREDICTED: sulfotransferase family cytosolic 1B member 1-like [Bombyx mori];>BGIBMGA003695-PA pep:novel sequence:nscaf2674:5078422:5081297:+ gene:BGIBMGA003695 transcript:BGIBMGA003695-TA	yes	no	2	5.0821e-09	168.98	0	0	0	55250000	121350000	90752000	26857000	20557000	23084000	8870200	6760400	5815300	0	0	0	12094000	15103000	12894000	149630000	73862000	112210000	0	0	0	0	0	0	0	0	0
IISVPIYTGDFK	12	0	1351.74	>gi|512922578|ref|XP_004930150.1| PREDICTED: sulfotransferase family cytosolic 1B member 1-like [Bombyx mori];>BGIBMGA003695-PA pep:novel sequence:nscaf2674:5078422:5081297:+ gene:BGIBMGA003695 transcript:BGIBMGA003695-TA	yes	no	2	1.2426e-06	140.31	0	2196200	0	112890000	76939000	108500000	25112000	16174000	15318000	11783000	13098000	12108000	1445700	1046300	0	15302000	10229000	19459000	17160000	17278000	17357000	0	0	0	0	0	0	0	0	0
VIVPGCEIIAAATDPR	16	0	1680.89	>gi|512922578|ref|XP_004930150.1| PREDICTED: sulfotransferase family cytosolic 1B member 1-like [Bombyx mori];>BGIBMGA003695-PA pep:novel sequence:nscaf2674:5078422:5081297:+ gene:BGIBMGA003695 transcript:BGIBMGA003695-TA	yes	no	2,3	3.0658e-07	112.5	0	0	0	0	15931000	25733000	108380000	43891000	29617000	19131000	14548000	7315700	0	0	0	0	0	2984500	72877000	80101000	62012000	0	0	0	0	0	0	0	0	0
DYFDEEMTKECER	13	1	1750.68	>gi|512922578|ref|XP_004930150.1| PREDICTED: sulfotransferase family cytosolic 1B member 1-like [Bombyx mori];>BGIBMGA003695-PA pep:novel sequence:nscaf2674:5078422:5081297:+ gene:BGIBMGA003695 transcript:BGIBMGA003695-TA	yes	no	2,3	2.7337e-22	205.72	0	0	0	18631000	56307000	33185000	47948000	40398000	30300000	3924500	6846300	6110300	0	0	0	0	0	0	48041000	4578100	57778000	0	0	0	0	0	0	0	0	0
VDGIIPGEEPFIRK	14	1	1568.86	>gi|512922578|ref|XP_004930150.1| PREDICTED: sulfotransferase family cytosolic 1B member 1-like [Bombyx mori];>BGIBMGA003695-PA pep:novel sequence:nscaf2674:5078422:5081297:+ gene:BGIBMGA003695 transcript:BGIBMGA003695-TA	yes	no	2,3	1.1229e-11	150.14	0	0	0	0	0	0	33393000	18861000	17434000	0	4236600	5290500	0	0	0	11699000	0	0	98547000	55365000	75100000	0	0	0	0	0	0	0	0	0
SHIPISMIPPNIIETAK	17	0	1860.02	>gi|512922578|ref|XP_004930150.1| PREDICTED: sulfotransferase family cytosolic 1B member 1-like [Bombyx mori];>BGIBMGA003695-PA pep:novel sequence:nscaf2674:5078422:5081297:+ gene:BGIBMGA003695 transcript:BGIBMGA003695-TA	yes	no	3	3.2747e-06	100.41	0	0	0	25117000	23834000	125910000	0	1749100	2754200	0	1945500	1348800	0	0	0	0	0	3566900	27065000	52516000	26303000	0	0	0	0	0	0	0	0	0
HVHIDNFR	8	0	1036.52	>gi|512922578|ref|XP_004930150.1| PREDICTED: sulfotransferase family cytosolic 1B member 1-like [Bombyx mori];>BGIBMGA003695-PA pep:novel sequence:nscaf2674:5078422:5081297:+ gene:BGIBMGA003695 transcript:BGIBMGA003695-TA	yes	no	2,3	0.001532	135.84	0	0	0	0	0	0	0	0	0	24448000	28219000	0	0	0	0	0	0	0	0	223760000	0	0	0	0	0	0	0	0	0	0
TYTDEQISGICK	12	0	1413.64	>gi|512922578|ref|XP_004930150.1| PREDICTED: sulfotransferase family cytosolic 1B member 1-like [Bombyx mori];>BGIBMGA003695-PA pep:novel sequence:nscaf2674:5078422:5081297:+ gene:BGIBMGA003695 transcript:BGIBMGA003695-TA	yes	no	2	1.234e-06	140.39	0	0	0	23033000	0	21049000	35436000	22113000	26557000	9722200	16166000	14501000	0	0	0	0	7659500	0	0	0	37769000	0	0	0	0	0	0	0	0	0
VGGWRDYFDEEMTKECER	18	2	2305.97	>gi|512922578|ref|XP_004930150.1| PREDICTED: sulfotransferase family cytosolic 1B member 1-like [Bombyx mori];>BGIBMGA003695-PA pep:novel sequence:nscaf2674:5078422:5081297:+ gene:BGIBMGA003695 transcript:BGIBMGA003695-TA	yes	no	4	8.63e-05	92.264	0	0	0	0	0	0	0	0	0	0	0	0	0	0	0	0	0	0	48890000	71427000	0	0	0	0	0	0	0	0	0	0
IAIFFNK	7	0	851.491	>gi|512922578|ref|XP_004930150.1| PREDICTED: sulfotransferase family cytosolic 1B member 1-like [Bombyx mori];>BGIBMGA003695-PA pep:novel sequence:nscaf2674:5078422:5081297:+ gene:BGIBMGA003695 transcript:BGIBMGA003695-TA	yes	no	2	0.0071854	118.03	0	0	0	21997000	0	30193000	4977200	5971200	3138000	3482100	3011500	2645400	0	0	0	0	0	0	22075000	9045100	10567000	0	0	0	0	0	0	0	0	0
APHISHVK	8	0	887.498	>gi|512922578|ref|XP_004930150.1| PREDICTED: sulfotransferase family cytosolic 1B member 1-like [Bombyx mori];>BGIBMGA003695-PA pep:novel sequence:nscaf2674:5078422:5081297:+ gene:BGIBMGA003695 transcript:BGIBMGA003695-TA	yes	no	2	0.0024944	115.49	0	0	0	0	0	0	36084000	34770000	0	14368000	0	0	0	0	0	0	0	0	0	0	0	0	0	0	0	0	0	0	0	0
TFWNMYMNDNVVR	13	0	1688.74	>gi|512922578|ref|XP_004930150.1| PREDICTED: sulfotransferase family cytosolic 1B member 1-like [Bombyx mori];>BGIBMGA003695-PA pep:novel sequence:nscaf2674:5078422:5081297:+ gene:BGIBMGA003695 transcript:BGIBMGA003695-TA	yes	no	2	6.0254e-08	131.26	0	0	0	0	20294000	0	0	10909000	8022000	0	0	0	0	0	0	0	0	0	0	0	0	0	0	0	0	0	0	0	0	0
VVYVGR	6	0	691.402	>gi|512922578|ref|XP_004930150.1| PREDICTED: sulfotransferase family cytosolic 1B member 1-like [Bombyx mori];>BGIBMGA003695-PA pep:novel sequence:nscaf2674:5078422:5081297:+ gene:BGIBMGA003695 transcript:BGIBMGA003695-TA	yes	no	2	0.068011	100.04	0	0	0	0	0	0	0	11612000	0	0	0	8477100	0	0	0	0	0	0	0	0	0	0	0	0	0	0	0	0	0	0
TIEDCPGFIR	10	0	1206.57	>gi|512922578|ref|XP_004930150.1| PREDICTED: sulfotransferase family cytosolic 1B member 1-like [Bombyx mori]	yes	yes	2	6.5046e-07	150.08	0	0	0	28123000	0	32224000	121940000	0	44275000	38258000	0	0	0	0	0	7872800	9984400	0	0	113300000	73637000	0	0	0	0	0	0	0	0	0
VGPAGYIFSVK	11	0	1136.62	>gi|512922578|ref|XP_004930150.1| PREDICTED: sulfotransferase family cytosolic 1B member 1-like [Bombyx mori]	yes	yes	2	0.0036063	78.692	0	0	0	31400000	55860000	37609000	9210600	7034000	5382400	4648400	5257700	5072900	0	0	0	0	0	0	35531000	0	0	0	0	0	0	0	0	0	0	0
AASIHIVER	9	0	994.556	>gi|512922578|ref|XP_004930150.1| PREDICTED: sulfotransferase family cytosolic 1B member 1-like [Bombyx mori]	yes	yes	2,3	0.00017565	152.97	0	0	0	0	0	0	25735000	38043000	27954000	9570000	12384000	6029800	0	0	0	0	0	0	0	0	0	0	0	0	0	0	0	0	0	0
EAGEEESGQIRR	12	1	1359.64	>gi|512922578|ref|XP_004930150.1| PREDICTED: sulfotransferase family cytosolic 1B member 1-like [Bombyx mori]	yes	yes	2,3	7.4678e-05	110.66	0	0	0	0	0	0	53343000	31301000	25738000	5737100	0	0	0	0	0	0	0	0	0	0	0	0	0	0	0	0	0	0	0	0
EIEMNKEDR	9	1	1162.53	>gi|512922578|ref|XP_004930150.1| PREDICTED: sulfotransferase family cytosolic 1B member 1-like [Bombyx mori]	yes	yes	2	0.00098941	137.95	0	0	0	0	0	0	0	16261000	17407000	0	0	0	0	0	0	0	0	0	0	0	0	0	0	0	0	0	0	0	0	0
FEPEIENIYNIEVRPTDTFIVTFPR	25	1	3038.54	>gi|512922578|ref|XP_004930150.1| PREDICTED: sulfotransferase family cytosolic 1B member 1-like [Bombyx mori]	yes	yes	3	2.4559e-05	96.903	0	0	0	0	0	0	0	0	0	14307000	12094000	0	0	0	0	0	0	0	0	0	0	0	0	0	0	0	0	0	0	0
NYNPIINTDFIIHESGGIPNTPK	23	0	2553.29	>gi|512922551|ref|XP_004930144.1| PREDICTED: poly(U)-specific endoribonuclease homolog [Bombyx mori];>BGIBMGA003507-PA pep:novel sequence:nscaf2674:4258764:4293258:- gene:BGIBMGA003507 transcript:BGIBMGA003507-TA	yes	no	3	0.00015948	72.145	0	0	0	0	0	0	0	0	0	0	0	0	0	0	0	0	0	0	11680000	0	0	12199000	0	10308000	14080000	14634000	0	0	0	0
ISSSGFEHIFVSEIK	15	0	1678.86	>gi|512922551|ref|XP_004930144.1| PREDICTED: poly(U)-specific endoribonuclease homolog [Bombyx mori];>BGIBMGA003507-PA pep:novel sequence:nscaf2674:4258764:4293258:- gene:BGIBMGA003507 transcript:BGIBMGA003507-TA	yes	no	3	9.3988e-07	112.72	0	0	0	0	0	0	0	0	0	0	0	0	0	0	0	0	0	0	0	0	0	0	0	0	6602200	6133600	10793000	0	0	0
DIIHFYDGK	9	0	1106.54	>gi|512922551|ref|XP_004930144.1| PREDICTED: poly(U)-specific endoribonuclease homolog [Bombyx mori];>BGIBMGA003507-PA pep:novel sequence:nscaf2674:4258764:4293258:- gene:BGIBMGA003507 transcript:BGIBMGA003507-TA	yes	no	2	0.039173	54.608	0	0	0	0	0	0	0	0	0	0	0	0	0	0	0	2620300	3479300	3744900	0	0	0	0	0	0	0	0	0	0	0	0
IVPIIDNYER	10	0	1230.66	>gi|512922551|ref|XP_004930144.1| PREDICTED: poly(U)-specific endoribonuclease homolog [Bombyx mori];>BGIBMGA003507-PA pep:novel sequence:nscaf2674:4258764:4293258:- gene:BGIBMGA003507 transcript:BGIBMGA003507-TA	yes	no	2	0.047992	49.5	2664100	0	0	0	0	0	0	0	0	0	0	0	0	0	0	0	0	0	6734900	0	0	0	0	0	0	0	0	0	0	0
INYIGYIK	8	0	982.549	>gi|512922551|ref|XP_004930144.1| PREDICTED: poly(U)-specific endoribonuclease homolog [Bombyx mori];>BGIBMGA003507-PA pep:novel sequence:nscaf2674:4258764:4293258:- gene:BGIBMGA003507 transcript:BGIBMGA003507-TA	yes	no	2	0.010156	86.953	0	0	0	0	0	0	0	0	0	0	0	0	0	0	0	3074000	0	4369100	0	0	0	0	0	0	0	0	0	0	0	0
GPVIPSVIINNNR	13	0	1391.79	>gi|512922551|ref|XP_004930144.1| PREDICTED: poly(U)-specific endoribonuclease homolog [Bombyx mori];>BGIBMGA003507-PA pep:novel sequence:nscaf2674:4258764:4293258:- gene:BGIBMGA003507 transcript:BGIBMGA003507-TA	yes	no	2	0.034807	57.802	0	0	0	0	0	0	0	0	0	0	0	0	0	0	0	0	4555600	0	0	0	0	0	0	0	0	0	0	0	0	0
SSEMNVIIPK	10	0	1116.58	>gi|512922470|ref|XP_004930126.1| PREDICTED: adenylyl cyclase-associated protein 1-like isoform X1 [Bombyx mori];>gi|512922477|ref|XP_004930127.1| PREDICTED: adenylyl cyclase-associated protein 1-like isoform X2 [Bombyx mori];>gi|512922481|ref|XP_004930128.1| PREDICTED: adenylyl cyclase-associated protein 1-like isoform X3 [Bombyx mori];>BGIBMGA003516-PA pep:novel sequence:nscaf2674:3928104:39298…	yes	no	2	0.0035223	88.495	0	0	0	0	0	0	3186400	2704000	1784700	0	3448900	3672900	0	0	0	0	0	0	0	0	22757000	0	0	0	0	0	0	0	7659700	8291600
TVINKPAGITTTPVENKG	18	2	1839.01	>gi|512922470|ref|XP_004930126.1| PREDICTED: adenylyl cyclase-associated protein 1-like isoform X1 [Bombyx mori];>gi|512922477|ref|XP_004930127.1| PREDICTED: adenylyl cyclase-associated protein 1-like isoform X2 [Bombyx mori];>gi|512922481|ref|XP_004930128.1| PREDICTED: adenylyl cyclase-associated protein 1-like isoform X3 [Bombyx mori];>BGIBMGA003516-PA pep:novel sequence:nscaf2674:3928104:39298…	yes	no	3	0.0025899	67.449	0	0	0	0	0	0	0	0	0	0	0	0	0	0	0	0	0	0	0	0	0	0	0	0	0	0	0	0	20316000	31029000
EMNDAGQFYTNR	12	0	1444.6	>gi|512922470|ref|XP_004930126.1| PREDICTED: adenylyl cyclase-associated protein 1-like isoform X1 [Bombyx mori];>gi|512922477|ref|XP_004930127.1| PREDICTED: adenylyl cyclase-associated protein 1-like isoform X2 [Bombyx mori];>gi|512922481|ref|XP_004930128.1| PREDICTED: adenylyl cyclase-associated protein 1-like isoform X3 [Bombyx mori];>BGIBMGA003515-PA pep:novel sequence:nscaf2674:3933341:39524…	yes	no	2	0.0010671	83.617	0	0	0	0	0	0	0	3763600	3170600	5809600	0	5724300	0	0	0	0	0	0	0	0	0	0	0	0	0	0	0	0	0	0
YIQIAATK	8	0	906.517	>gi|512922470|ref|XP_004930126.1| PREDICTED: adenylyl cyclase-associated protein 1-like isoform X1 [Bombyx mori];>gi|512922477|ref|XP_004930127.1| PREDICTED: adenylyl cyclase-associated protein 1-like isoform X2 [Bombyx mori];>gi|512922481|ref|XP_004930128.1| PREDICTED: adenylyl cyclase-associated protein 1-like isoform X3 [Bombyx mori];>BGIBMGA003515-PA pep:novel sequence:nscaf2674:3933341:39524…	yes	no	2	0.026005	67.563	0	0	0	0	0	0	0	0	0	0	0	0	0	0	0	0	0	0	0	0	0	0	0	0	0	0	0	0	17644000	0
AKPSQAEEMQIITPTSEQISAIQQYR	26	1	2946.48	>gi|512922470|ref|XP_004930126.1| PREDICTED: adenylyl cyclase-associated protein 1-like isoform X1 [Bombyx mori];>gi|512922477|ref|XP_004930127.1| PREDICTED: adenylyl cyclase-associated protein 1-like isoform X2 [Bombyx mori];>gi|512922481|ref|XP_004930128.1| PREDICTED: adenylyl cyclase-associated protein 1-like isoform X3 [Bombyx mori];>BGIBMGA003515-PA pep:novel sequence:nscaf2674:3933341:39524…	yes	no	3	0.00060787	84.933	0	0	0	0	0	0	0	0	0	0	13422000	0	0	0	0	0	0	0	0	0	0	0	0	0	0	0	0	0	0	0
WIIEYQK	7	0	978.517	>gi|512922470|ref|XP_004930126.1| PREDICTED: adenylyl cyclase-associated protein 1-like isoform X1 [Bombyx mori];>gi|512922477|ref|XP_004930127.1| PREDICTED: adenylyl cyclase-associated protein 1-like isoform X2 [Bombyx mori];>gi|512922481|ref|XP_004930128.1| PREDICTED: adenylyl cyclase-associated protein 1-like isoform X3 [Bombyx mori];>BGIBMGA003515-PA pep:novel sequence:nscaf2674:3933341:39524…	yes	no	2	0.086296	58.604	0	0	0	0	0	0	3107600	0	0	3491600	4398600	0	0	0	0	0	0	0	0	0	0	0	0	0	0	0	0	0	0	0
SAIFAEINRGEAITSSIR	18	1	1934.02	>gi|512922470|ref|XP_004930126.1| PREDICTED: adenylyl cyclase-associated protein 1-like isoform X1 [Bombyx mori];>gi|512922477|ref|XP_004930127.1| PREDICTED: adenylyl cyclase-associated protein 1-like isoform X2 [Bombyx mori];>gi|512922481|ref|XP_004930128.1| PREDICTED: adenylyl cyclase-associated protein 1-like isoform X3 [Bombyx mori];>BGIBMGA003515-PA pep:novel sequence:nscaf2674:3933341:39524…	yes	no	3	0.013321	56.959	0	0	0	0	0	0	0	0	0	3863100	2804700	0	0	0	0	0	0	0	0	0	0	0	0	0	0	0	0	3271100	0	0
VGSAYENVK	9	0	965.482	>gi|512922418|ref|XP_004930115.1| PREDICTED: tumor protein D54-like isoform X1 [Bombyx mori];>BGIBMGA003519-PA pep:novel sequence:nscaf2674:3726878:3735890:- gene:BGIBMGA003519 transcript:BGIBMGA003519-TA;>gi|512922426|ref|XP_004930117.1| PREDICTED: tumor protein D54-like isoform X3 [Bombyx mori]	no	no	1,2	3.5834e-05	167.12	0	0	0	0	0	0	0	0	0	0	0	0	53222000	74242000	51184000	0	0	0	0	0	0	0	0	0	0	0	0	313240000	252110000	0
EITEDVNQGIK	11	0	1244.62	>gi|512922418|ref|XP_004930115.1| PREDICTED: tumor protein D54-like isoform X1 [Bombyx mori];>BGIBMGA003519-PA pep:novel sequence:nscaf2674:3726878:3735890:- gene:BGIBMGA003519 transcript:BGIBMGA003519-TA;>gi|512922426|ref|XP_004930117.1| PREDICTED: tumor protein D54-like isoform X3 [Bombyx mori]	no	no	2	3.8422e-05	143.89	0	4770100	3172000	0	17786000	7409500	0	0	0	17312000	0	20270000	19991000	25467000	26884000	0	0	0	0	0	0	0	0	0	0	0	0	29520000	39487000	99485000
VEDEIATIR	9	0	1044.55	>gi|512922418|ref|XP_004930115.1| PREDICTED: tumor protein D54-like isoform X1 [Bombyx mori];>BGIBMGA003519-PA pep:novel sequence:nscaf2674:3726878:3735890:- gene:BGIBMGA003519 transcript:BGIBMGA003519-TA;>gi|512922426|ref|XP_004930117.1| PREDICTED: tumor protein D54-like isoform X3 [Bombyx mori]	no	no	2	4.1526e-07	168.8	5520700	0	5451000	0	0	11716000	0	11453000	0	0	0	0	19623000	0	18638000	0	0	0	0	0	22850000	0	0	0	0	0	0	52823000	46264000	94397000
EIARVEDEIATIR	13	1	1513.81	>gi|512922418|ref|XP_004930115.1| PREDICTED: tumor protein D54-like isoform X1 [Bombyx mori];>BGIBMGA003519-PA pep:novel sequence:nscaf2674:3726878:3735890:- gene:BGIBMGA003519 transcript:BGIBMGA003519-TA;>gi|512922426|ref|XP_004930117.1| PREDICTED: tumor protein D54-like isoform X3 [Bombyx mori]	no	no	2,3	1.2512e-05	117.07	0	0	0	0	0	0	0	0	0	7207500	4453700	4678900	4428400	0	4325300	0	0	0	0	0	0	0	0	0	0	0	0	39046000	36970000	54257000
SNSTQSFDEAIR	12	0	1353.62	>gi|512922418|ref|XP_004930115.1| PREDICTED: tumor protein D54-like isoform X1 [Bombyx mori];>BGIBMGA003519-PA pep:novel sequence:nscaf2674:3726878:3735890:- gene:BGIBMGA003519 transcript:BGIBMGA003519-TA;>gi|512922426|ref|XP_004930117.1| PREDICTED: tumor protein D54-like isoform X3 [Bombyx mori]	no	no	2	8.3141e-06	125.28	0	0	0	0	0	0	7270900	6410400	0	11456000	7332500	8174600	0	12264000	0	0	0	0	0	0	0	0	0	0	0	0	0	0	0	0
DASGATSPPIPEHKPIP	17	1	1712.87	>gi|512922418|ref|XP_004930115.1| PREDICTED: tumor protein D54-like isoform X1 [Bombyx mori];>BGIBMGA003519-PA pep:novel sequence:nscaf2674:3726878:3735890:- gene:BGIBMGA003519 transcript:BGIBMGA003519-TA;>gi|512922426|ref|XP_004930117.1| PREDICTED: tumor protein D54-like isoform X3 [Bombyx mori]	no	no	2,3	0.018527	53.403	0	0	0	0	0	0	0	0	0	0	0	0	0	0	5512600	0	0	0	0	0	0	0	0	0	0	0	0	9155100	17496000	8673500
ESQVYQSIENR	11	0	1351.64	>gi|512922418|ref|XP_004930115.1| PREDICTED: tumor protein D54-like isoform X1 [Bombyx mori];>BGIBMGA003519-PA pep:novel sequence:nscaf2674:3726878:3735890:- gene:BGIBMGA003519 transcript:BGIBMGA003519-TA;>gi|512922426|ref|XP_004930117.1| PREDICTED: tumor protein D54-like isoform X3 [Bombyx mori]	yes	no	2	0.00075473	100.55	0	0	0	0	0	0	0	0	0	0	0	0	0	0	0	0	0	0	0	0	0	0	0	0	0	0	0	21880000	16891000	0
TSSIIGGITAGVSSK	15	0	1376.75	>gi|512922418|ref|XP_004930115.1| PREDICTED: tumor protein D54-like isoform X1 [Bombyx mori];>BGIBMGA003519-PA pep:novel sequence:nscaf2674:3726878:3735890:- gene:BGIBMGA003519 transcript:BGIBMGA003519-TA;>gi|512922426|ref|XP_004930117.1| PREDICTED: tumor protein D54-like isoform X3 [Bombyx mori]	no	no	2	0.0019007	71.98	0	0	0	0	0	0	0	0	0	0	0	0	0	0	0	0	0	0	0	0	0	0	0	0	0	0	0	7025600	5356600	5643700
IGITVWK	7	0	815.491	>gi|512922418|ref|XP_004930115.1| PREDICTED: tumor protein D54-like isoform X1 [Bombyx mori];>BGIBMGA003519-PA pep:novel sequence:nscaf2674:3726878:3735890:- gene:BGIBMGA003519 transcript:BGIBMGA003519-TA;>gi|512922426|ref|XP_004930117.1| PREDICTED: tumor protein D54-like isoform X3 [Bombyx mori]	no	no	2	0.094174	53.17	0	0	0	0	0	0	0	0	0	2243100	0	0	0	0	0	0	0	0	0	0	0	0	0	0	0	0	0	0	0	0
IVDVDVKDVR	10	1	1156.65	>gi|512922286|ref|XP_004930083.1| PREDICTED: mitochondrial enolase superfamily member 1-like [Bombyx mori];>BGIBMGA014323-PA pep:novel sequence:scaffold1449:207:4563:+ gene:BGIBMGA014323 transcript:BGIBMGA014323-TA;>gi|512912664|ref|XP_004927713.1| PREDICTED: mitochondrial enolase superfamily member 1-like, partial [Bombyx mori]	yes	no	2,3	1.8893e-06	166.34	0	0	0	0	0	0	0	0	0	0	0	0	0	0	0	388040000	401800000	122500000	0	0	173730000	0	0	0	0	0	0	0	0	0
IVDVDVK	7	0	786.449	>gi|512922286|ref|XP_004930083.1| PREDICTED: mitochondrial enolase superfamily member 1-like [Bombyx mori];>BGIBMGA014323-PA pep:novel sequence:scaffold1449:207:4563:+ gene:BGIBMGA014323 transcript:BGIBMGA014323-TA;>gi|512912664|ref|XP_004927713.1| PREDICTED: mitochondrial enolase superfamily member 1-like, partial [Bombyx mori]	yes	no	2	0.0036491	128.57	0	0	0	0	0	0	0	0	0	0	0	0	0	0	0	482010000	0	0	0	0	0	0	0	0	0	0	0	0	0	0
PAPNRDGIK	9	1	966.525	>gi|512922286|ref|XP_004930083.1| PREDICTED: mitochondrial enolase superfamily member 1-like [Bombyx mori];>BGIBMGA014323-PA pep:novel sequence:scaffold1449:207:4563:+ gene:BGIBMGA014323 transcript:BGIBMGA014323-TA;>gi|512912664|ref|XP_004927713.1| PREDICTED: mitochondrial enolase superfamily member 1-like, partial [Bombyx mori]	yes	no	2,3	0.0071109	94.804	0	0	0	0	0	0	0	0	0	0	0	0	0	0	0	0	0	0	0	205570000	127260000	0	0	0	0	0	0	0	0	0
AITNESQMR	9	0	1048.5	>gi|512922286|ref|XP_004930083.1| PREDICTED: mitochondrial enolase superfamily member 1-like [Bombyx mori];>BGIBMGA003655-PA pep:novel sequence:nscaf2674:2937784:2956521:+ gene:BGIBMGA003655 transcript:BGIBMGA003655-TA;>BGIBMGA014323-PA pep:novel sequence:scaffold1449:207:4563:+ gene:BGIBMGA014323 transcript:BGIBMGA014323-TA;>gi|512912664|ref|XP_004927713.1| PREDICTED: mitochondrial enolase super…	yes	no	1,2	3.9055e-07	197.66	0	0	0	0	0	0	0	0	0	0	0	0	0	0	0	1538000000	512930000	1292300000	0	267610000	0	0	0	0	0	0	0	0	0	0
IGFTYFK	7	0	874.459	>gi|512922286|ref|XP_004930083.1| PREDICTED: mitochondrial enolase superfamily member 1-like [Bombyx mori];>BGIBMGA003655-PA pep:novel sequence:nscaf2674:2937784:2956521:+ gene:BGIBMGA003655 transcript:BGIBMGA003655-TA;>BGIBMGA014323-PA pep:novel sequence:scaffold1449:207:4563:+ gene:BGIBMGA014323 transcript:BGIBMGA014323-TA;>gi|512912664|ref|XP_004927713.1| PREDICTED: mitochondrial enolase super…	yes	no	1,2	0.0073777	124.37	0	0	0	0	0	0	0	0	0	0	0	0	0	0	0	311710000	372590000	433040000	275070000	245230000	196630000	0	0	0	0	0	0	0	0	0
NFEDDYRR	8	1	1113.48	>gi|512922286|ref|XP_004930083.1| PREDICTED: mitochondrial enolase superfamily member 1-like [Bombyx mori];>BGIBMGA003655-PA pep:novel sequence:nscaf2674:2937784:2956521:+ gene:BGIBMGA003655 transcript:BGIBMGA003655-TA;>BGIBMGA014323-PA pep:novel sequence:scaffold1449:207:4563:+ gene:BGIBMGA014323 transcript:BGIBMGA014323-TA;>gi|512912664|ref|XP_004927713.1| PREDICTED: mitochondrial enolase super…	yes	no	2,3	6.1302e-06	183.65	0	0	0	0	0	0	0	0	0	0	0	0	0	0	0	1134800000	0	0	0	0	221400000	0	0	0	0	0	0	0	7806400	0
YITDVITPEDAVEIIR	16	0	1845.97	>gi|512922286|ref|XP_004930083.1| PREDICTED: mitochondrial enolase superfamily member 1-like [Bombyx mori];>BGIBMGA003655-PA pep:novel sequence:nscaf2674:2937784:2956521:+ gene:BGIBMGA003655 transcript:BGIBMGA003655-TA;>BGIBMGA014323-PA pep:novel sequence:scaffold1449:207:4563:+ gene:BGIBMGA014323 transcript:BGIBMGA014323-TA;>gi|512912664|ref|XP_004927713.1| PREDICTED: mitochondrial enolase super…	yes	no	2,3	1.3508e-34	202.4	0	0	0	0	0	0	0	0	0	0	0	0	0	0	0	80344000	74468000	66149000	198030000	293440000	147610000	0	0	0	0	0	0	0	0	0
IENKPIWR	8	1	1054.59	>gi|512922286|ref|XP_004930083.1| PREDICTED: mitochondrial enolase superfamily member 1-like [Bombyx mori];>BGIBMGA003655-PA pep:novel sequence:nscaf2674:2937784:2956521:+ gene:BGIBMGA003655 transcript:BGIBMGA003655-TA;>BGIBMGA014323-PA pep:novel sequence:scaffold1449:207:4563:+ gene:BGIBMGA014323 transcript:BGIBMGA014323-TA;>gi|512912664|ref|XP_004927713.1| PREDICTED: mitochondrial enolase super…	yes	no	2,3	0.0014681	147.52	0	0	0	0	0	0	0	0	0	0	0	0	0	0	0	306160000	96088000	147190000	0	0	0	0	0	0	0	0	0	0	0	0
GYGITFTCGR	10	0	1130.52	>gi|512922286|ref|XP_004930083.1| PREDICTED: mitochondrial enolase superfamily member 1-like [Bombyx mori];>BGIBMGA003655-PA pep:novel sequence:nscaf2674:2937784:2956521:+ gene:BGIBMGA003655 transcript:BGIBMGA003655-TA;>BGIBMGA014323-PA pep:novel sequence:scaffold1449:207:4563:+ gene:BGIBMGA014323 transcript:BGIBMGA014323-TA;>gi|512912664|ref|XP_004927713.1| PREDICTED: mitochondrial enolase super…	yes	no	2	0.00017286	140.83	0	0	0	0	0	0	0	0	0	0	0	0	0	0	0	88078000	131710000	101080000	122800000	0	62459000	0	0	0	0	0	0	0	0	0
GTEIIVFTIR	10	0	1147.66	>gi|512922286|ref|XP_004930083.1| PREDICTED: mitochondrial enolase superfamily member 1-like [Bombyx mori];>BGIBMGA003655-PA pep:novel sequence:nscaf2674:2937784:2956521:+ gene:BGIBMGA003655 transcript:BGIBMGA003655-TA;>BGIBMGA014323-PA pep:novel sequence:scaffold1449:207:4563:+ gene:BGIBMGA014323 transcript:BGIBMGA014323-TA;>gi|512912664|ref|XP_004927713.1| PREDICTED: mitochondrial enolase super…	yes	no	2	4.1644e-09	175.93	0	0	0	0	0	0	0	0	0	0	0	0	0	0	0	27940000	25918000	38737000	21392000	16242000	0	0	0	0	0	0	0	0	0	0
NFEDDYR	7	0	957.383	>gi|512922286|ref|XP_004930083.1| PREDICTED: mitochondrial enolase superfamily member 1-like [Bombyx mori];>BGIBMGA003655-PA pep:novel sequence:nscaf2674:2937784:2956521:+ gene:BGIBMGA003655 transcript:BGIBMGA003655-TA;>BGIBMGA014323-PA pep:novel sequence:scaffold1449:207:4563:+ gene:BGIBMGA014323 transcript:BGIBMGA014323-TA;>gi|512912664|ref|XP_004927713.1| PREDICTED: mitochondrial enolase super…	yes	no	2	0.00661	120.62	0	0	0	0	0	0	0	0	0	0	0	0	0	0	0	0	0	18331000	0	0	13760000	0	0	0	0	0	0	0	0	0
IISDMDPVEIVSTIDFR	17	0	1948.98	>gi|512922286|ref|XP_004930083.1| PREDICTED: mitochondrial enolase superfamily member 1-like [Bombyx mori];>BGIBMGA003655-PA pep:novel sequence:nscaf2674:2937784:2956521:+ gene:BGIBMGA003655 transcript:BGIBMGA003655-TA;>BGIBMGA014323-PA pep:novel sequence:scaffold1449:207:4563:+ gene:BGIBMGA014323 transcript:BGIBMGA014323-TA;>gi|512912664|ref|XP_004927713.1| PREDICTED: mitochondrial enolase super…	yes	no	2,3	4.2302e-19	144.97	0	0	0	0	0	0	0	0	0	0	0	0	0	0	0	0	0	0	0	12074000	0	0	0	0	0	0	0	0	0	0
IIEYIDQQHEHFIDPCVVENAK	22	0	2696.29	>gi|512922286|ref|XP_004930083.1| PREDICTED: mitochondrial enolase superfamily member 1-like [Bombyx mori];>BGIBMGA003655-PA pep:novel sequence:nscaf2674:2937784:2956521:+ gene:BGIBMGA003655 transcript:BGIBMGA003655-TA	yes	no	3,4	4.5407e-31	170.53	0	0	0	0	0	0	0	0	0	0	0	0	0	0	0	130580000	124460000	160690000	287460000	303990000	378820000	0	0	0	0	0	0	0	0	0
YIAPQIPGYSTQFIQETIEK	20	0	2325.19	>gi|512922286|ref|XP_004930083.1| PREDICTED: mitochondrial enolase superfamily member 1-like [Bombyx mori];>BGIBMGA003655-PA pep:novel sequence:nscaf2674:2937784:2956521:+ gene:BGIBMGA003655 transcript:BGIBMGA003655-TA	yes	no	2,3	6.3188e-29	166.91	0	0	0	0	0	0	0	0	0	0	0	0	0	0	0	229410000	127420000	231110000	0	412350000	239220000	0	0	0	0	0	0	0	0	0
QFIQSGGMQYCQIDAAR	17	0	1971.89	>gi|512922286|ref|XP_004930083.1| PREDICTED: mitochondrial enolase superfamily member 1-like [Bombyx mori];>BGIBMGA003655-PA pep:novel sequence:nscaf2674:2937784:2956521:+ gene:BGIBMGA003655 transcript:BGIBMGA003655-TA	yes	no	2,3	1.1031e-30	189.31	0	0	0	0	0	0	0	0	0	0	0	0	0	0	0	287250000	238210000	296000000	69069000	67405000	51364000	0	0	0	0	0	0	0	0	0
IGGVNEIIAVYIMAEK	16	0	1718.93	>gi|512922286|ref|XP_004930083.1| PREDICTED: mitochondrial enolase superfamily member 1-like [Bombyx mori];>BGIBMGA003655-PA pep:novel sequence:nscaf2674:2937784:2956521:+ gene:BGIBMGA003655 transcript:BGIBMGA003655-TA	yes	no	2,3	1.4245e-09	125.86	0	0	0	0	0	0	0	0	0	0	0	0	0	0	0	0	0	3342900	60086000	102540000	17487000	0	0	0	0	0	0	0	0	0
EGIFPQPDETEWANP	15	0	1728.76	>gi|512922286|ref|XP_004930083.1| PREDICTED: mitochondrial enolase superfamily member 1-like [Bombyx mori];>BGIBMGA003655-PA pep:novel sequence:nscaf2674:2937784:2956521:+ gene:BGIBMGA003655 transcript:BGIBMGA003655-TA	yes	no	2	0.00079604	79.337	0	0	0	0	0	0	0	0	0	0	0	0	0	0	0	0	0	0	75043000	60777000	0	0	0	0	0	0	0	0	0	0
EGAVYQETR	9	0	1051.49	>gi|512922052|ref|XP_004930025.1| PREDICTED: glucose-6-phosphate 1-epimerase-like, partial [Bombyx mori];>BGIBMGA003610-PA pep:novel sequence:nscaf2674:670104:673663:+ gene:BGIBMGA003610 transcript:BGIBMGA003610-TA	yes	no	2	0.0037798	97.277	0	0	0	0	0	0	0	0	0	10060000	8831400	0	11595000	8892600	0	0	0	0	0	0	0	0	0	0	0	0	0	0	0	0
EVVTVGEWTDR	11	0	1289.63	>gi|512922052|ref|XP_004930025.1| PREDICTED: glucose-6-phosphate 1-epimerase-like, partial [Bombyx mori];>BGIBMGA003610-PA pep:novel sequence:nscaf2674:670104:673663:+ gene:BGIBMGA003610 transcript:BGIBMGA003610-TA	yes	no	2	0.00073897	88.441	0	0	0	0	0	0	3589700	2507500	2038100	4086400	5286000	4553600	4144500	4778300	4999300	0	0	0	0	0	0	0	0	0	0	0	0	0	0	0
IYQNTMQEHIITNVVSGR	18	0	2102.06	>gi|512922052|ref|XP_004930025.1| PREDICTED: glucose-6-phosphate 1-epimerase-like, partial [Bombyx mori];>BGIBMGA003610-PA pep:novel sequence:nscaf2674:670104:673663:+ gene:BGIBMGA003610 transcript:BGIBMGA003610-TA	yes	no	3	0.050917	39.657	0	0	0	0	0	0	0	0	0	5625700	0	0	0	0	0	0	0	0	0	0	0	0	0	0	0	0	0	0	0	0
YFCPDQYDEGYFDFHCVGGK	20	0	2502.99	>gi|512921609|ref|XP_004929918.1| PREDICTED: uncharacterized protein LOC101746861 [Bombyx mori];>BGIBMGA000505-PA pep:novel sequence:nscaf1690:6331051:6334304:- gene:BGIBMGA000505 transcript:BGIBMGA000505-TA	yes	no	3	7.0291e-07	106.67	0	0	0	0	0	0	22946000	0	0	0	0	0	0	20382000	0	0	0	0	0	0	0	0	0	0	28753000	35487000	46321000	9273200	5615000	0
KYFCPDQYDEGYFDFHCVGGK	21	1	2631.08	>gi|512921609|ref|XP_004929918.1| PREDICTED: uncharacterized protein LOC101746861 [Bombyx mori];>BGIBMGA000505-PA pep:novel sequence:nscaf1690:6331051:6334304:- gene:BGIBMGA000505 transcript:BGIBMGA000505-TA	yes	no	3,4	4.357e-08	108.17	0	0	0	0	0	0	5988000	3588400	0	0	0	0	0	0	0	0	0	0	18763000	30287000	0	0	0	0	0	14484000	18040000	4009700	0	0
AEMETWIDWCVR	12	0	1594.69	>gi|512921609|ref|XP_004929918.1| PREDICTED: uncharacterized protein LOC101746861 [Bombyx mori];>BGIBMGA000504-PA pep:novel sequence:nscaf1690:6370648:6385894:- gene:BGIBMGA000504 transcript:BGIBMGA000504-TA	yes	no	2	0.000103	105.17	0	0	0	0	0	0	0	0	0	0	0	0	3205900	0	2555800	0	0	0	13308000	12533000	7418800	0	0	0	0	0	0	0	0	0
VGQWASAGK	9	0	902.461	>gi|512921609|ref|XP_004929918.1| PREDICTED: uncharacterized protein LOC101746861 [Bombyx mori];>BGIBMGA000504-PA pep:novel sequence:nscaf1690:6370648:6385894:- gene:BGIBMGA000504 transcript:BGIBMGA000504-TA	yes	no	2	0.011748	73.985	0	0	0	0	0	0	0	0	6285200	0	0	0	0	0	0	0	0	0	0	0	0	0	0	0	0	0	0	0	0	0
AQYIIFEK	8	0	1010.54	>gi|512921559|ref|XP_004929906.1| PREDICTED: insulin-like growth factor 2 mRNA-binding protein 1-like isoform X2 [Bombyx mori];>gi|512921563|ref|XP_004929907.1| PREDICTED: insulin-like growth factor 2 mRNA-binding protein 1-like isoform X3 [Bombyx mori];>gi|512921567|ref|XP_004929908.1| PREDICTED: insulin-like growth factor 2 mRNA-binding protein 1-like isoform X4 [Bombyx mori];>gi|512921555|ref|…	yes	no	2	0.0079129	93.551	0	0	0	0	10083000	0	4590800	2447400	2074800	4339700	0	0	0	0	0	2242800	0	0	15081000	15222000	8288900	0	0	0	0	0	0	0	0	0
ITVSSINDINSFNIER	16	0	1820.93	>gi|512921559|ref|XP_004929906.1| PREDICTED: insulin-like growth factor 2 mRNA-binding protein 1-like isoform X2 [Bombyx mori];>gi|512921563|ref|XP_004929907.1| PREDICTED: insulin-like growth factor 2 mRNA-binding protein 1-like isoform X3 [Bombyx mori];>gi|512921567|ref|XP_004929908.1| PREDICTED: insulin-like growth factor 2 mRNA-binding protein 1-like isoform X4 [Bombyx mori];>gi|512921555|ref|…	yes	no	2	3.2376e-05	92.977	0	0	0	0	0	0	0	0	0	6851800	5300500	4597200	2019000	0	0	0	0	0	0	7434900	0	0	0	0	0	0	0	0	0	0
AMVAQASAPGR	11	0	1057.53	>gi|512921559|ref|XP_004929906.1| PREDICTED: insulin-like growth factor 2 mRNA-binding protein 1-like isoform X2 [Bombyx mori];>gi|512921563|ref|XP_004929907.1| PREDICTED: insulin-like growth factor 2 mRNA-binding protein 1-like isoform X3 [Bombyx mori];>gi|512921567|ref|XP_004929908.1| PREDICTED: insulin-like growth factor 2 mRNA-binding protein 1-like isoform X4 [Bombyx mori];>gi|512921555|ref|…	yes	no	2	0.00078289	99.568	0	0	0	0	0	0	0	4622700	0	3165000	4968300	0	2243900	2487700	2879000	0	0	0	0	0	0	0	0	0	0	0	0	0	0	0
AESQISAK	8	0	832.429	>gi|512921559|ref|XP_004929906.1| PREDICTED: insulin-like growth factor 2 mRNA-binding protein 1-like isoform X2 [Bombyx mori];>gi|512921563|ref|XP_004929907.1| PREDICTED: insulin-like growth factor 2 mRNA-binding protein 1-like isoform X3 [Bombyx mori];>gi|512921567|ref|XP_004929908.1| PREDICTED: insulin-like growth factor 2 mRNA-binding protein 1-like isoform X4 [Bombyx mori];>gi|512921555|ref|…	yes	no	2	0.066164	42.864	0	0	0	0	0	0	0	0	2953400	4745000	0	0	0	0	0	0	0	0	0	0	0	0	0	0	0	0	0	0	0	0
GGGGAAGGGSRPTDFPIR	18	1	1628.8	>gi|512921559|ref|XP_004929906.1| PREDICTED: insulin-like growth factor 2 mRNA-binding protein 1-like isoform X2 [Bombyx mori];>gi|512921563|ref|XP_004929907.1| PREDICTED: insulin-like growth factor 2 mRNA-binding protein 1-like isoform X3 [Bombyx mori];>gi|512921567|ref|XP_004929908.1| PREDICTED: insulin-like growth factor 2 mRNA-binding protein 1-like isoform X4 [Bombyx mori];>gi|512921555|ref|…	yes	no	3	0.041502	47.64	0	0	0	0	0	0	0	0	0	0	0	0	0	0	0	0	0	0	0	0	0	0	0	0	0	0	0	6215500	0	0
IIVQSDMVGAIIGR	14	0	1470.82	>gi|512921559|ref|XP_004929906.1| PREDICTED: insulin-like growth factor 2 mRNA-binding protein 1-like isoform X2 [Bombyx mori];>gi|512921563|ref|XP_004929907.1| PREDICTED: insulin-like growth factor 2 mRNA-binding protein 1-like isoform X3 [Bombyx mori];>gi|512921567|ref|XP_004929908.1| PREDICTED: insulin-like growth factor 2 mRNA-binding protein 1-like isoform X4 [Bombyx mori];>gi|512921555|ref|…	yes	no	2	0.005697	67.275	0	0	0	0	0	0	0	0	0	0	0	0	0	0	0	0	0	0	0	4567800	0	0	0	0	0	0	0	0	0	0
FDNIEPIISQYGNVQHCDK	19	0	2276.05	>gi|512921559|ref|XP_004929906.1| PREDICTED: insulin-like growth factor 2 mRNA-binding protein 1-like isoform X2 [Bombyx mori];>gi|512921563|ref|XP_004929907.1| PREDICTED: insulin-like growth factor 2 mRNA-binding protein 1-like isoform X3 [Bombyx mori];>gi|512921567|ref|XP_004929908.1| PREDICTED: insulin-like growth factor 2 mRNA-binding protein 1-like isoform X4 [Bombyx mori]	yes	no	3	0.00035145	76.768	0	0	0	0	0	0	5711400	3539300	2931300	8858200	0	5248400	0	0	0	0	0	0	9232000	0	0	0	0	0	0	0	0	0	0	0
ITNPTNDTVIFK	12	0	1361.72	>gi|512921529|ref|XP_004929900.1| PREDICTED: vesicle-associated membrane protein/synaptobrevin-binding protein-like isoform X1 [Bombyx mori];>gi|512921533|ref|XP_004929901.1| PREDICTED: vesicle-associated membrane protein/synaptobrevin-binding protein-like isoform X2 [Bombyx mori];>gi|512921537|ref|XP_004929902.1| PREDICTED: vesicle-associated membrane protein/synaptobrevin-binding protein-like i…	yes	no	2	1.3179e-07	157.68	0	4201700	4459300	0	0	0	0	0	1780000	0	0	0	0	0	0	0	0	0	53063000	17065000	0	0	0	0	0	0	0	0	0	0
EISPEQIMDYK	11	0	1351.63	>gi|512921529|ref|XP_004929900.1| PREDICTED: vesicle-associated membrane protein/synaptobrevin-binding protein-like isoform X1 [Bombyx mori];>gi|512921533|ref|XP_004929901.1| PREDICTED: vesicle-associated membrane protein/synaptobrevin-binding protein-like isoform X2 [Bombyx mori];>gi|512921537|ref|XP_004929902.1| PREDICTED: vesicle-associated membrane protein/synaptobrevin-binding protein-like i…	yes	no	2	0.0013227	92.866	3044600	0	4629400	0	0	0	2047300	1635300	1146800	2167500	2121200	1880200	0	0	0	0	0	0	17199000	21938000	13525000	0	0	0	0	0	0	0	0	0
FMVQSVIAPEGK	12	0	1304.68	>gi|512921529|ref|XP_004929900.1| PREDICTED: vesicle-associated membrane protein/synaptobrevin-binding protein-like isoform X1 [Bombyx mori];>gi|512921533|ref|XP_004929901.1| PREDICTED: vesicle-associated membrane protein/synaptobrevin-binding protein-like isoform X2 [Bombyx mori];>gi|512921537|ref|XP_004929902.1| PREDICTED: vesicle-associated membrane protein/synaptobrevin-binding protein-like i…	yes	no	2	0.0084631	74.46	6593600	7490400	0	0	0	4049400	4231800	0	0	0	0	0	0	0	0	0	0	0	0	0	0	0	0	0	0	0	0	0	0	0
TNIDQVWK	8	0	1002.51	>gi|512921529|ref|XP_004929900.1| PREDICTED: vesicle-associated membrane protein/synaptobrevin-binding protein-like isoform X1 [Bombyx mori];>gi|512921533|ref|XP_004929901.1| PREDICTED: vesicle-associated membrane protein/synaptobrevin-binding protein-like isoform X2 [Bombyx mori];>gi|512921537|ref|XP_004929902.1| PREDICTED: vesicle-associated membrane protein/synaptobrevin-binding protein-like i…	yes	no	2	0.063709	50.04	0	0	0	0	0	0	0	0	0	0	0	0	0	0	0	0	0	0	0	0	19908000	0	0	0	0	0	0	0	0	0
ATIEVIHIREEESK	14	1	1652.87	>gi|512921529|ref|XP_004929900.1| PREDICTED: vesicle-associated membrane protein/synaptobrevin-binding protein-like isoform X1 [Bombyx mori];>gi|512921533|ref|XP_004929901.1| PREDICTED: vesicle-associated membrane protein/synaptobrevin-binding protein-like isoform X2 [Bombyx mori];>gi|512921537|ref|XP_004929902.1| PREDICTED: vesicle-associated membrane protein/synaptobrevin-binding protein-like i…	yes	no	3	0.073184	46.964	0	0	0	0	0	0	3314800	0	0	0	0	0	0	0	0	0	0	0	0	0	0	0	0	0	0	0	0	0	0	0
PNQVITIEPQNEIK	14	0	1621.87	>gi|512921529|ref|XP_004929900.1| PREDICTED: vesicle-associated membrane protein/synaptobrevin-binding protein-like isoform X1 [Bombyx mori];>gi|512921533|ref|XP_004929901.1| PREDICTED: vesicle-associated membrane protein/synaptobrevin-binding protein-like isoform X2 [Bombyx mori];>gi|512921537|ref|XP_004929902.1| PREDICTED: vesicle-associated membrane protein/synaptobrevin-binding protein-like i…	yes	no	2	0.00053826	86.944	0	0	0	0	0	0	0	0	0	0	0	0	0	0	0	0	0	0	0	9202200	17731000	0	0	0	0	0	0	0	0	0
YASIIQDFGETK	12	0	1370.67	>gi|512921473|ref|XP_004929886.1| PREDICTED: eukaryotic translation initiation factor 4 gamma 3-like [Bombyx mori];>BGIBMGA000528-PA pep:novel sequence:nscaf1690:5162230:5179250:- gene:BGIBMGA000528 transcript:BGIBMGA000528-TA	yes	no	2	0.00010577	104.87	0	0	0	0	0	0	0	7057000	4789000	18088000	11102000	9769400	0	0	0	0	0	0	9270100	7944200	0	0	0	0	0	0	0	0	0	0
TNFAVDTSK	9	0	981.477	>gi|512921473|ref|XP_004929886.1| PREDICTED: eukaryotic translation initiation factor 4 gamma 3-like [Bombyx mori];>BGIBMGA000528-PA pep:novel sequence:nscaf1690:5162230:5179250:- gene:BGIBMGA000528 transcript:BGIBMGA000528-TA	yes	no	2	0.0066713	85.533	0	0	0	0	0	0	5921600	5305100	4251400	9451600	11331000	0	4040700	5132800	3559700	0	0	0	0	0	0	0	0	0	0	0	0	0	0	0
IISPSQTQDK	10	0	1115.58	>gi|512921473|ref|XP_004929886.1| PREDICTED: eukaryotic translation initiation factor 4 gamma 3-like [Bombyx mori];>BGIBMGA000528-PA pep:novel sequence:nscaf1690:5162230:5179250:- gene:BGIBMGA000528 transcript:BGIBMGA000528-TA	yes	no	2	0.00037169	130.94	0	0	0	0	0	0	0	0	2862200	13132000	11608000	10062000	4794100	4632300	0	0	0	0	0	0	0	0	0	0	0	0	0	0	0	0
DVPHFNR	7	0	883.43	>gi|512921473|ref|XP_004929886.1| PREDICTED: eukaryotic translation initiation factor 4 gamma 3-like [Bombyx mori];>BGIBMGA000528-PA pep:novel sequence:nscaf1690:5162230:5179250:- gene:BGIBMGA000528 transcript:BGIBMGA000528-TA	yes	no	2	0.085425	59.205	0	0	0	0	0	0	7858300	0	4490300	10405000	0	11771000	0	0	0	0	0	0	0	0	0	0	0	0	0	0	0	0	0	0
WIEDNHFEFIEGDVK	15	0	1876.86	>gi|512921473|ref|XP_004929886.1| PREDICTED: eukaryotic translation initiation factor 4 gamma 3-like [Bombyx mori];>BGIBMGA000528-PA pep:novel sequence:nscaf1690:5162230:5179250:- gene:BGIBMGA000528 transcript:BGIBMGA000528-TA	yes	no	2,3	0.0002991	82.908	0	0	0	0	0	0	2470100	0	0	15636000	8178700	6465400	0	0	0	0	0	0	0	0	0	0	0	0	0	0	0	0	0	0
SIIQAICEHAIFGPER	16	0	1839.93	>gi|512921473|ref|XP_004929886.1| PREDICTED: eukaryotic translation initiation factor 4 gamma 3-like [Bombyx mori];>BGIBMGA000528-PA pep:novel sequence:nscaf1690:5162230:5179250:- gene:BGIBMGA000528 transcript:BGIBMGA000528-TA	yes	no	3	7.9802e-15	144.29	0	0	0	0	0	0	0	0	0	12536000	0	13350000	0	0	0	0	0	0	0	0	0	0	0	0	0	0	0	0	0	0
IIQIMNTDESCECIK	15	0	1852.84	>gi|512921473|ref|XP_004929886.1| PREDICTED: eukaryotic translation initiation factor 4 gamma 3-like [Bombyx mori];>BGIBMGA000528-PA pep:novel sequence:nscaf1690:5162230:5179250:- gene:BGIBMGA000528 transcript:BGIBMGA000528-TA	yes	no	2	9.9534e-06	103.21	0	0	0	0	0	0	3136800	0	2934500	6970300	4061300	4357400	0	0	0	0	0	0	0	0	0	0	0	0	0	0	0	0	0	0
IITTIGEQIENEPQDHIDPIFKK	23	1	2677.4	>gi|512921473|ref|XP_004929886.1| PREDICTED: eukaryotic translation initiation factor 4 gamma 3-like [Bombyx mori];>BGIBMGA000528-PA pep:novel sequence:nscaf1690:5162230:5179250:- gene:BGIBMGA000528 transcript:BGIBMGA000528-TA	yes	no	4	0.0012489	60.621	0	0	0	0	0	0	0	0	0	10352000	0	8377300	0	0	0	0	0	0	0	0	0	0	0	0	0	0	0	0	0	0
SSNEEWFMR	9	0	1184.49	>gi|512921473|ref|XP_004929886.1| PREDICTED: eukaryotic translation initiation factor 4 gamma 3-like [Bombyx mori];>BGIBMGA000528-PA pep:novel sequence:nscaf1690:5162230:5179250:- gene:BGIBMGA000528 transcript:BGIBMGA000528-TA	yes	no	2	0.058438	63.426	0	0	0	0	0	0	0	0	0	0	0	0	0	0	0	0	0	0	18080000	0	0	0	0	0	0	0	0	0	0	0
IITTIGEQIENEPQDHIDPIFK	22	0	2549.3	>gi|512921473|ref|XP_004929886.1| PREDICTED: eukaryotic translation initiation factor 4 gamma 3-like [Bombyx mori];>BGIBMGA000528-PA pep:novel sequence:nscaf1690:5162230:5179250:- gene:BGIBMGA000528 transcript:BGIBMGA000528-TA	yes	no	3	0.0075686	47.808	0	0	0	0	0	0	0	0	0	0	0	16123000	0	0	0	0	0	0	0	0	0	0	0	0	0	0	0	0	0	0
SDSMGIGR	8	0	821.37	>gi|512921473|ref|XP_004929886.1| PREDICTED: eukaryotic translation initiation factor 4 gamma 3-like [Bombyx mori];>BGIBMGA000528-PA pep:novel sequence:nscaf1690:5162230:5179250:- gene:BGIBMGA000528 transcript:BGIBMGA000528-TA	yes	no	2	0.0023378	119.29	0	0	0	0	0	0	0	0	0	4242800	0	7651200	0	0	0	0	0	0	0	0	0	0	0	0	0	0	0	0	0	0
RIEGVIDIVFEK	12	1	1416.8	>gi|512921473|ref|XP_004929886.1| PREDICTED: eukaryotic translation initiation factor 4 gamma 3-like [Bombyx mori];>BGIBMGA000528-PA pep:novel sequence:nscaf1690:5162230:5179250:- gene:BGIBMGA000528 transcript:BGIBMGA000528-TA	yes	no	2,3	2.8767e-05	117.23	0	0	0	0	0	0	0	0	0	0	6030700	5034800	0	0	0	0	0	0	0	0	0	0	0	0	0	0	0	0	0	0
IMEYCMNYIIDIIEEEKIECICK	23	1	3008.37	>gi|512921473|ref|XP_004929886.1| PREDICTED: eukaryotic translation initiation factor 4 gamma 3-like [Bombyx mori];>BGIBMGA000528-PA pep:novel sequence:nscaf1690:5162230:5179250:- gene:BGIBMGA000528 transcript:BGIBMGA000528-TA	yes	no	3	8.3266e-08	103.27	0	0	0	0	0	0	0	0	0	10087000	0	0	0	0	0	0	0	0	0	0	0	0	0	0	0	0	0	0	0	0
HIEIMNANPMGGFR	14	0	1585.75	>gi|512921473|ref|XP_004929886.1| PREDICTED: eukaryotic translation initiation factor 4 gamma 3-like [Bombyx mori];>BGIBMGA000528-PA pep:novel sequence:nscaf1690:5162230:5179250:- gene:BGIBMGA000528 transcript:BGIBMGA000528-TA	yes	no	3	0.00044578	89.013	0	0	0	0	0	0	0	0	0	0	0	0	0	0	0	0	0	0	0	9541900	0	0	0	0	0	0	0	0	0	0
SIIQAICEHAIFGPERR	17	1	1996.03	>gi|512921473|ref|XP_004929886.1| PREDICTED: eukaryotic translation initiation factor 4 gamma 3-like [Bombyx mori];>BGIBMGA000528-PA pep:novel sequence:nscaf1690:5162230:5179250:- gene:BGIBMGA000528 transcript:BGIBMGA000528-TA	yes	no	4	0.16293	32.815	0	0	0	0	0	0	0	0	0	0	0	0	0	0	0	0	0	0	3559000	0	0	0	0	0	0	0	0	0	0	0
AIDINNQK	8	0	914.482	>gi|512921473|ref|XP_004929886.1| PREDICTED: eukaryotic translation initiation factor 4 gamma 3-like [Bombyx mori];>BGIBMGA000528-PA pep:novel sequence:nscaf1690:5162230:5179250:- gene:BGIBMGA000528 transcript:BGIBMGA000528-TA	yes	no	2	0.083	45.335	0	0	0	0	0	0	2641900	0	0	0	0	0	0	0	0	0	0	0	0	0	0	0	0	0	0	0	0	0	0	0
MQDIVDRR	8	1	1031.52	>gi|512921473|ref|XP_004929886.1| PREDICTED: eukaryotic translation initiation factor 4 gamma 3-like [Bombyx mori];>BGIBMGA000528-PA pep:novel sequence:nscaf1690:5162230:5179250:- gene:BGIBMGA000528 transcript:BGIBMGA000528-TA	yes	no	3	0.091151	49.813	0	0	0	0	0	0	0	0	0	1865000	0	0	0	0	0	0	0	0	0	0	0	0	0	0	0	0	0	0	0	0
IEQWMNEDQVSK	12	0	1505.68	>gi|512921473|ref|XP_004929886.1| PREDICTED: eukaryotic translation initiation factor 4 gamma 3-like [Bombyx mori]	yes	yes	2	2.578e-05	113.65	0	0	0	0	0	0	4285300	3724300	0	5124600	4368800	6266000	1319600	0	1797700	0	0	0	0	0	0	0	0	0	0	0	0	0	0	0
STFNSRPEFSATPGNR	16	1	1766.83	>gi|512921473|ref|XP_004929886.1| PREDICTED: eukaryotic translation initiation factor 4 gamma 3-like [Bombyx mori]	yes	yes	3	0.00029987	81.311	0	5105500	0	0	0	0	0	0	0	0	0	0	0	0	0	0	0	0	0	0	0	0	0	0	0	0	0	0	0	0
IISGPVITNSPNAVISK	17	0	1708.97	>gi|512921350|ref|XP_004929855.1| PREDICTED: glutamine synthetase 2 cytoplasmic-like isoform X1 [Bombyx mori];>BGIBMGA000680-PA pep:novel sequence:nscaf1690:4222411:4226447:+ gene:BGIBMGA000680 transcript:BGIBMGA000680-TA;>gi|512921353|ref|XP_004929856.1| PREDICTED: glutamine synthetase 2 cytoplasmic-like isoform X2 [Bombyx mori]	yes	no	2	0.00060267	73.983	0	0	0	0	0	0	0	0	0	0	0	0	0	0	0	0	0	0	0	0	0	0	0	0	0	0	0	22236000	10689000	15167000
YNMEPTESNNR	11	0	1353.56	>gi|512921350|ref|XP_004929855.1| PREDICTED: glutamine synthetase 2 cytoplasmic-like isoform X1 [Bombyx mori];>BGIBMGA000680-PA pep:novel sequence:nscaf1690:4222411:4226447:+ gene:BGIBMGA000680 transcript:BGIBMGA000680-TA;>gi|512921353|ref|XP_004929856.1| PREDICTED: glutamine synthetase 2 cytoplasmic-like isoform X2 [Bombyx mori]	yes	no	2	0.0019721	86.014	0	0	0	0	0	0	0	0	0	0	0	0	0	0	0	0	0	0	0	0	0	0	0	0	0	0	0	14704000	12352000	0
DIPIWNFDGSSTNQADGHNSDTYIVPR	27	0	3018.37	>gi|512921350|ref|XP_004929855.1| PREDICTED: glutamine synthetase 2 cytoplasmic-like isoform X1 [Bombyx mori];>BGIBMGA000680-PA pep:novel sequence:nscaf1690:4222411:4226447:+ gene:BGIBMGA000680 transcript:BGIBMGA000680-TA;>gi|512921353|ref|XP_004929856.1| PREDICTED: glutamine synthetase 2 cytoplasmic-like isoform X2 [Bombyx mori]	yes	yes	3	0.0058606	72.532	0	0	0	0	0	0	0	0	0	0	0	0	0	0	0	0	0	0	0	0	0	0	0	0	0	0	0	12480000	0	0
RPASNCDPYSVIDAIMR	17	1	1963.92	>gi|512921350|ref|XP_004929855.1| PREDICTED: glutamine synthetase 2 cytoplasmic-like isoform X1 [Bombyx mori];>BGIBMGA000680-PA pep:novel sequence:nscaf1690:4222411:4226447:+ gene:BGIBMGA000680 transcript:BGIBMGA000680-TA;>gi|512921353|ref|XP_004929856.1| PREDICTED: glutamine synthetase 2 cytoplasmic-like isoform X2 [Bombyx mori]	yes	no	3	0.06386	42.813	0	0	0	0	0	0	0	0	0	0	0	0	0	0	0	0	0	0	0	0	0	0	0	0	0	0	0	4398500	0	3988500
CQGENAFQAVADYIVDQHEEFIR	23	0	2738.24	>gi|512921346|ref|XP_004929854.1| PREDICTED: uncharacterized protein LOC101738134 [Bombyx mori];>BGIBMGA000546-PA pep:novel sequence:nscaf1690:4148215:4166070:- gene:BGIBMGA000546 transcript:BGIBMGA000546-TA	yes	no	3	4.9298e-08	103.27	0	0	0	0	0	0	0	0	0	0	5662800	0	0	0	0	0	0	0	0	0	0	0	0	0	0	0	0	0	0	0
IAEQIDFVNHNVR	13	0	1553.8	>gi|512921226|ref|XP_004929826.1| PREDICTED: nucleobindin-2-like isoform X1 [Bombyx mori];>BGIBMGA000647-PA pep:novel sequence:nscaf1690:2909820:2918295:+ gene:BGIBMGA000647 transcript:BGIBMGA000647-TA;>gi|512921230|ref|XP_004929827.1| PREDICTED: nucleobindin-2-like isoform X2 [Bombyx mori]	yes	no	2,3	3.6164e-29	218.85	12761000	11912000	40841000	109740000	339000000	112860000	32615000	23990000	15505000	10043000	10763000	12197000	11997000	9654200	12299000	18028000	70824000	91654000	0	0	129890000	181960000	0	0	9776200	21235000	17659000	0	0	0
TYEIQKEFEK	10	1	1313.65	>gi|512921226|ref|XP_004929826.1| PREDICTED: nucleobindin-2-like isoform X1 [Bombyx mori];>BGIBMGA000647-PA pep:novel sequence:nscaf1690:2909820:2918295:+ gene:BGIBMGA000647 transcript:BGIBMGA000647-TA;>gi|512921230|ref|XP_004929827.1| PREDICTED: nucleobindin-2-like isoform X2 [Bombyx mori]	yes	no	2,3	3.2249e-06	160.18	28319000	31855000	31290000	66715000	51706000	74386000	14186000	29720000	7501700	24181000	11756000	11326000	5879900	9330300	5334600	28176000	19897000	20943000	0	0	51613000	75686000	0	0	0	48218000	28888000	0	0	24810000
EVVQAIESDPDFRER	15	1	1788.86	>gi|512921226|ref|XP_004929826.1| PREDICTED: nucleobindin-2-like isoform X1 [Bombyx mori];>BGIBMGA000647-PA pep:novel sequence:nscaf1690:2909820:2918295:+ gene:BGIBMGA000647 transcript:BGIBMGA000647-TA;>gi|512921230|ref|XP_004929827.1| PREDICTED: nucleobindin-2-like isoform X2 [Bombyx mori]	yes	no	2,3	6.4253e-08	120.53	11644000	10116000	8822700	43268000	78708000	51515000	9296600	16689000	5514400	2800800	4102900	0	0	3459400	3724500	12053000	12414000	0	31457000	6399900	0	0	0	0	14867000	20206000	17624000	0	0	0
MEEMGDNKEYIEK	13	1	1614.69	>gi|512921226|ref|XP_004929826.1| PREDICTED: nucleobindin-2-like isoform X1 [Bombyx mori];>BGIBMGA000647-PA pep:novel sequence:nscaf1690:2909820:2918295:+ gene:BGIBMGA000647 transcript:BGIBMGA000647-TA;>gi|512921230|ref|XP_004929827.1| PREDICTED: nucleobindin-2-like isoform X2 [Bombyx mori]	yes	no	2,3	4.2908e-10	148.68	0	0	4200300	74916000	182030000	33339000	9906700	0	0	3113200	5036100	6345100	0	4127500	5263300	0	0	0	0	0	0	0	0	0	0	11000000	16197000	0	0	0
VPSSEHIDHTNAHTFEIEDIKK	22	1	2546.24	>gi|512921226|ref|XP_004929826.1| PREDICTED: nucleobindin-2-like isoform X1 [Bombyx mori];>BGIBMGA000647-PA pep:novel sequence:nscaf1690:2909820:2918295:+ gene:BGIBMGA000647 transcript:BGIBMGA000647-TA;>gi|512921230|ref|XP_004929827.1| PREDICTED: nucleobindin-2-like isoform X2 [Bombyx mori]	yes	no	4,5	4.6429e-11	115.46	23948000	20047000	12628000	43558000	0	135050000	23393000	0	23639000	0	0	0	0	0	0	0	0	0	0	0	0	0	0	0	0	0	0	0	0	0
EIDKFYGPGGPNK	13	1	1420.7	>gi|512921226|ref|XP_004929826.1| PREDICTED: nucleobindin-2-like isoform X1 [Bombyx mori];>BGIBMGA000647-PA pep:novel sequence:nscaf1690:2909820:2918295:+ gene:BGIBMGA000647 transcript:BGIBMGA000647-TA;>gi|512921230|ref|XP_004929827.1| PREDICTED: nucleobindin-2-like isoform X2 [Bombyx mori]	yes	no	2,3	8.361e-22	203.61	8697700	6531900	3496800	49374000	37083000	68803000	0	0	4178000	1949800	0	0	0	0	0	11119000	0	0	0	0	0	0	0	0	0	0	0	0	0	0
ADFNQDEGWKPIEENQVYTQAEYQEYER	28	1	3478.52	>gi|512921226|ref|XP_004929826.1| PREDICTED: nucleobindin-2-like isoform X1 [Bombyx mori];>BGIBMGA000647-PA pep:novel sequence:nscaf1690:2909820:2918295:+ gene:BGIBMGA000647 transcript:BGIBMGA000647-TA;>gi|512921230|ref|XP_004929827.1| PREDICTED: nucleobindin-2-like isoform X2 [Bombyx mori]	yes	no	3	3.1111e-32	160.52	0	0	0	57062000	26198000	44106000	10722000	5341200	10185000	8209600	0	0	0	0	0	0	0	0	0	0	0	0	0	18035000	0	0	0	0	0	0
TRIDEIK	7	1	873.492	>gi|512921226|ref|XP_004929826.1| PREDICTED: nucleobindin-2-like isoform X1 [Bombyx mori];>BGIBMGA000647-PA pep:novel sequence:nscaf1690:2909820:2918295:+ gene:BGIBMGA000647 transcript:BGIBMGA000647-TA;>gi|512921230|ref|XP_004929827.1| PREDICTED: nucleobindin-2-like isoform X2 [Bombyx mori]	yes	no	2	0.040726	98.629	0	0	0	0	0	0	0	0	0	0	0	0	0	0	0	36986000	0	60569000	0	0	0	0	0	51287000	0	0	0	0	0	0
YIKEVVQAIESDPDFRER	18	2	2193.11	>gi|512921226|ref|XP_004929826.1| PREDICTED: nucleobindin-2-like isoform X1 [Bombyx mori];>BGIBMGA000647-PA pep:novel sequence:nscaf1690:2909820:2918295:+ gene:BGIBMGA000647 transcript:BGIBMGA000647-TA;>gi|512921230|ref|XP_004929827.1| PREDICTED: nucleobindin-2-like isoform X2 [Bombyx mori]	yes	no	3,4	7.9415e-06	102.78	0	0	0	0	0	0	0	0	0	0	0	0	0	0	0	0	0	0	13178000	0	0	48457000	17506000	26006000	0	8787200	19371000	0	0	0
EVVQAIESDPDFR	13	0	1503.72	>gi|512921226|ref|XP_004929826.1| PREDICTED: nucleobindin-2-like isoform X1 [Bombyx mori];>BGIBMGA000647-PA pep:novel sequence:nscaf1690:2909820:2918295:+ gene:BGIBMGA000647 transcript:BGIBMGA000647-TA;>gi|512921230|ref|XP_004929827.1| PREDICTED: nucleobindin-2-like isoform X2 [Bombyx mori]	yes	no	2	4.7556e-16	180.09	5219000	4682400	6984500	25454000	46254000	34316000	0	0	0	0	0	0	0	0	0	0	0	0	0	0	0	0	0	0	0	0	0	0	0	0
TTSDIEAADKK	11	1	1177.58	>gi|512921226|ref|XP_004929826.1| PREDICTED: nucleobindin-2-like isoform X1 [Bombyx mori];>BGIBMGA000647-PA pep:novel sequence:nscaf1690:2909820:2918295:+ gene:BGIBMGA000647 transcript:BGIBMGA000647-TA;>gi|512921230|ref|XP_004929827.1| PREDICTED: nucleobindin-2-like isoform X2 [Bombyx mori]	yes	no	2	7.6571e-05	134.13	0	0	0	0	0	0	0	0	0	0	0	0	0	0	0	0	0	0	0	0	0	0	0	0	0	43088000	0	0	0	0
ENDKNHDGIIDFHEFMMATQR	21	1	2547.13	>gi|512921226|ref|XP_004929826.1| PREDICTED: nucleobindin-2-like isoform X1 [Bombyx mori];>BGIBMGA000647-PA pep:novel sequence:nscaf1690:2909820:2918295:+ gene:BGIBMGA000647 transcript:BGIBMGA000647-TA;>gi|512921230|ref|XP_004929827.1| PREDICTED: nucleobindin-2-like isoform X2 [Bombyx mori]	yes	no	4	0.0025548	63.69	0	0	0	25807000	0	0	0	0	0	0	0	0	0	0	0	0	0	0	0	0	0	16288000	0	0	0	0	0	0	0	0
AEEMER	6	0	763.317	>gi|512921226|ref|XP_004929826.1| PREDICTED: nucleobindin-2-like isoform X1 [Bombyx mori];>BGIBMGA000647-PA pep:novel sequence:nscaf1690:2909820:2918295:+ gene:BGIBMGA000647 transcript:BGIBMGA000647-TA;>gi|512921230|ref|XP_004929827.1| PREDICTED: nucleobindin-2-like isoform X2 [Bombyx mori]	yes	no	2	0.057879	102.98	0	0	0	0	0	0	0	0	5240400	0	0	0	0	0	0	0	0	0	10321000	0	0	10853000	0	0	0	0	0	4897200	0	8160500
QFEITNDIHVNMGK	14	0	1644.79	>gi|512921226|ref|XP_004929826.1| PREDICTED: nucleobindin-2-like isoform X1 [Bombyx mori];>BGIBMGA000647-PA pep:novel sequence:nscaf1690:2909820:2918295:+ gene:BGIBMGA000647 transcript:BGIBMGA000647-TA;>gi|512921230|ref|XP_004929827.1| PREDICTED: nucleobindin-2-like isoform X2 [Bombyx mori]	yes	no	2,3	0.0010702	81.565	0	0	0	0	10549000	0	0	0	0	6397400	0	3646000	0	0	0	0	0	0	0	0	0	0	0	0	0	0	0	0	0	0
IEKADEEDVKSGK	13	2	1446.72	>gi|512921226|ref|XP_004929826.1| PREDICTED: nucleobindin-2-like isoform X1 [Bombyx mori];>BGIBMGA000647-PA pep:novel sequence:nscaf1690:2909820:2918295:+ gene:BGIBMGA000647 transcript:BGIBMGA000647-TA;>gi|512921230|ref|XP_004929827.1| PREDICTED: nucleobindin-2-like isoform X2 [Bombyx mori]	yes	no	3	0.0011101	88.092	0	0	0	0	0	0	0	0	0	0	10786000	0	0	0	0	0	0	0	0	0	0	0	0	0	0	0	0	0	0	0
TTSDIEAADK	10	0	1049.49	>gi|512921226|ref|XP_004929826.1| PREDICTED: nucleobindin-2-like isoform X1 [Bombyx mori];>BGIBMGA000647-PA pep:novel sequence:nscaf1690:2909820:2918295:+ gene:BGIBMGA000647 transcript:BGIBMGA000647-TA;>gi|512921230|ref|XP_004929827.1| PREDICTED: nucleobindin-2-like isoform X2 [Bombyx mori]	yes	no	2	0.00037169	130.94	0	0	0	0	0	0	0	0	0	2352000	0	0	0	0	5203700	0	0	0	0	0	0	0	0	0	0	0	0	0	0	0
GQIIEIWK	8	0	985.56	>gi|512921226|ref|XP_004929826.1| PREDICTED: nucleobindin-2-like isoform X1 [Bombyx mori]	yes	yes	2	0.010991	84.498	0	0	0	18533000	0	22246000	8392500	7615400	4956500	9121400	5709200	5972800	3052000	3465900	3153900	13049000	14359000	16215000	0	9044500	0	0	12274000	14043000	0	0	0	0	0	0
VFFMIHDVDGNGVWDANEVK	20	0	2291.07	>gi|512921226|ref|XP_004929826.1| PREDICTED: nucleobindin-2-like isoform X1 [Bombyx mori]	yes	yes	3	8.3246e-07	105.38	0	0	0	27249000	24912000	0	5419100	0	0	8445000	15459000	0	0	0	0	0	0	0	0	0	0	0	0	0	0	0	0	0	0	0
VIITTQGSDIVSK	13	0	1359.76	>gi|512920980|ref|XP_004929769.1| PREDICTED: dynein heavy chain, cytoplasmic-like [Bombyx mori];>BGIBMGA001547-PA pep:novel sequence:nscaf2136:4785918:4810404:+ gene:BGIBMGA001547 transcript:BGIBMGA001547-TA	yes	no	2	8.7949e-07	126.95	0	0	0	0	0	0	0	0	0	0	0	8151900	0	0	0	0	0	0	0	0	0	0	0	0	0	0	0	0	0	0
GMIPASWR	8	0	916.459	>gi|512920980|ref|XP_004929769.1| PREDICTED: dynein heavy chain, cytoplasmic-like [Bombyx mori];>BGIBMGA001547-PA pep:novel sequence:nscaf2136:4785918:4810404:+ gene:BGIBMGA001547 transcript:BGIBMGA001547-TA	yes	no	2	0.16419	32.32	0	0	0	0	0	0	0	0	0	0	0	0	0	0	0	0	0	0	0	0	5867000	0	0	0	0	0	0	0	0	0
NVHIAPVWIVQIEK	14	0	1644.94	>gi|512920980|ref|XP_004929769.1| PREDICTED: dynein heavy chain, cytoplasmic-like [Bombyx mori];>BGIBMGA001547-PA pep:novel sequence:nscaf2136:4785918:4810404:+ gene:BGIBMGA001547 transcript:BGIBMGA001547-TA	yes	no	3	0.0033	74.678	0	0	0	0	0	0	0	0	0	2373000	0	0	0	0	0	0	0	0	0	0	0	0	0	0	0	0	0	0	0	0
EYGPVVIDFAR	11	0	1264.65	>gi|512920980|ref|XP_004929769.1| PREDICTED: dynein heavy chain, cytoplasmic-like [Bombyx mori];>BGIBMGA001546-PA pep:novel sequence:nscaf2136:4742654:4785076:+ gene:BGIBMGA001546 transcript:BGIBMGA001546-TA	yes	no	2	0.022619	57.836	0	0	0	0	0	0	1558100	0	0	0	0	1588100	0	0	0	0	0	0	3591100	0	3155400	0	0	0	0	0	0	0	0	0
MTVVIEEIQDIR	12	0	1444.76	>gi|512920980|ref|XP_004929769.1| PREDICTED: dynein heavy chain, cytoplasmic-like [Bombyx mori];>BGIBMGA001546-PA pep:novel sequence:nscaf2136:4742654:4785076:+ gene:BGIBMGA001546 transcript:BGIBMGA001546-TA	yes	no	2	8.9547e-06	124.86	0	0	0	0	0	0	0	0	0	2689500	3921300	0	0	0	0	0	0	0	0	0	0	0	0	0	0	0	0	0	0	0
IVAEDKAVETR	11	1	1229.66	>gi|512920980|ref|XP_004929769.1| PREDICTED: dynein heavy chain, cytoplasmic-like [Bombyx mori];>BGIBMGA001546-PA pep:novel sequence:nscaf2136:4742654:4785076:+ gene:BGIBMGA001546 transcript:BGIBMGA001546-TA	yes	no	2	0.022822	63.408	0	0	0	0	0	0	0	0	0	0	0	4703500	0	0	0	0	0	0	0	0	0	0	0	0	0	0	0	0	0	0
RADIEEQQIHINVGIGK	17	1	1919.02	>gi|512920980|ref|XP_004929769.1| PREDICTED: dynein heavy chain, cytoplasmic-like [Bombyx mori];>BGIBMGA001546-PA pep:novel sequence:nscaf2136:4742654:4785076:+ gene:BGIBMGA001546 transcript:BGIBMGA001546-TA	yes	no	3	9.058e-07	111.06	0	0	0	0	0	0	0	0	0	4144600	0	0	0	0	0	0	0	0	0	0	0	0	0	0	0	0	0	0	0	0
IKIDTQEVFDDWAR	14	1	1734.86	>gi|512920980|ref|XP_004929769.1| PREDICTED: dynein heavy chain, cytoplasmic-like [Bombyx mori];>BGIBMGA001546-PA pep:novel sequence:nscaf2136:4742654:4785076:+ gene:BGIBMGA001546 transcript:BGIBMGA001546-TA	yes	no	3	0.063034	48.704	0	0	0	0	0	0	0	0	0	3418400	0	0	0	0	0	0	0	0	0	0	0	0	0	0	0	0	0	0	0	0
AASIDHIMDFTR	12	0	1375.66	>gi|512920980|ref|XP_004929769.1| PREDICTED: dynein heavy chain, cytoplasmic-like [Bombyx mori];>BGIBMGA001546-PA pep:novel sequence:nscaf2136:4742654:4785076:+ gene:BGIBMGA001546 transcript:BGIBMGA001546-TA	yes	no	3	0.074419	43.991	0	0	0	0	0	0	0	0	0	0	0	0	0	0	0	0	0	0	2679600	0	0	0	0	0	0	0	0	0	0	0
IMFEVQDIK	9	0	1121.58	>gi|512920980|ref|XP_004929769.1| PREDICTED: dynein heavy chain, cytoplasmic-like [Bombyx mori];>BGIBMGA001546-PA pep:novel sequence:nscaf2136:4742654:4785076:+ gene:BGIBMGA001546 transcript:BGIBMGA001546-TA	yes	no	2	0.042666	52.79	0	0	0	0	0	0	0	0	0	0	0	1625000	0	0	0	0	0	0	0	0	0	0	0	0	0	0	0	0	0	0
INSWISMVER	10	0	1233.62	>gi|512920980|ref|XP_004929769.1| PREDICTED: dynein heavy chain, cytoplasmic-like [Bombyx mori];>BGIBMGA001546-PA pep:novel sequence:nscaf2136:4742654:4785076:+ gene:BGIBMGA001546 transcript:BGIBMGA001546-TA	yes	no	2	0.080132	41.283	0	0	0	0	0	0	0	0	0	0	0	1534700	0	0	0	0	0	0	0	0	0	0	0	0	0	0	0	0	0	0
VIQIYQICK	9	0	1163.64	>gi|512920980|ref|XP_004929769.1| PREDICTED: dynein heavy chain, cytoplasmic-like [Bombyx mori]	yes	yes	2	0.053653	49.418	0	0	0	0	0	0	0	0	0	1388700	0	0	0	0	0	0	0	0	0	0	0	0	0	0	0	0	0	0	0	0
HIDTSQVQVVRPIK	14	1	1618.92	>gi|512920972|ref|XP_004929767.1| PREDICTED: A disintegrin and metalloproteinase with thrombospondin motifs 7-like [Bombyx mori]	yes	yes	3	0.0012182	82.85	0	0	0	24484000	0	0	0	0	0	0	0	0	0	0	0	0	0	0	0	0	0	0	0	0	0	0	0	0	0	0
VDAQFGGVDQR	11	0	1190.57	>gi|512920944|ref|XP_004929760.1| PREDICTED: LOW QUALITY PROTEIN: tyrosine--tRNA ligase, cytoplasmic-like [Bombyx mori];>BGIBMGA001525-PA pep:novel sequence:nscaf2136:2814849:2817023:+ gene:BGIBMGA001525 transcript:BGIBMGA001525-TA	yes	no	2	0.0014129	91.914	0	0	0	0	0	0	0	0	0	0	0	0	0	0	0	0	0	0	0	0	0	0	0	0	0	0	0	0	0	15203000
SGNSVIQGIIAYDR	14	0	1491.77	>gi|512920816|ref|XP_004929727.1| PREDICTED: uncharacterized protein LOC101746950 [Bombyx mori];>gi|2190189|dbj|BAA20370.1| MBF2 [Bombyx mori]	yes	no	1,2,3	3.8045e-105	312.25	383600000	469940000	396490000	1986700000	328770000	2895300000	236280000	152770000	279960000	301610000	149650000	89506000	89511000	125080000	194760000	290620000	267560000	204070000	723310000	622530000	555100000	201250000	251820000	98542000	0	0	0	0	0	4130600
IEFMNYTIPK	10	0	1254.63	>gi|512920816|ref|XP_004929727.1| PREDICTED: uncharacterized protein LOC101746950 [Bombyx mori];>gi|2190189|dbj|BAA20370.1| MBF2 [Bombyx mori]	yes	no	2	0.0017442	104.79	0	0	0	70056000	61548000	121790000	13415000	7291100	4503400	4869500	4823700	4272900	0	3373300	3836700	16160000	15370000	28788000	23201000	23077000	23780000	0	0	2539100	0	0	0	0	0	0
RIEFMNYTIPK	11	1	1410.73	>gi|512920816|ref|XP_004929727.1| PREDICTED: uncharacterized protein LOC101746950 [Bombyx mori];>gi|2190189|dbj|BAA20370.1| MBF2 [Bombyx mori]	yes	no	2,3	0.00042797	112.15	0	0	0	0	0	0	0	0	0	0	0	0	0	0	0	4158600	3480100	2799600	0	7861300	0	0	0	0	0	0	0	0	0	0
KRIEFMNYTIPK	12	2	1538.83	>gi|512920816|ref|XP_004929727.1| PREDICTED: uncharacterized protein LOC101746950 [Bombyx mori];>gi|2190189|dbj|BAA20370.1| MBF2 [Bombyx mori]	yes	no	3	0.010074	76.326	0	0	0	0	0	10108000	0	0	0	0	0	0	0	0	0	0	0	0	0	0	0	0	0	0	0	0	0	0	0	0
FSTEPEQICIIFAGK	15	0	1738.86	>gi|512920618|ref|XP_004929677.1| PREDICTED: ubiquilin-1-like isoform X1 [Bombyx mori];>BGIBMGA001551-PA pep:novel sequence:nscaf2136:4914484:4923349:+ gene:BGIBMGA001551 transcript:BGIBMGA001551-TA;>gi|512920622|ref|XP_004929678.1| PREDICTED: ubiquilin-1-like isoform X2 [Bombyx mori]	yes	no	2	5.5084e-08	116.63	0	0	0	0	0	0	0	6416800	10224000	24246000	21361000	27235000	32555000	0	53216000	0	0	0	15656000	0	0	0	0	0	0	0	0	38272000	42047000	18633000
NPAMIQEIMR	10	0	1201.59	>gi|512920618|ref|XP_004929677.1| PREDICTED: ubiquilin-1-like isoform X1 [Bombyx mori];>BGIBMGA001551-PA pep:novel sequence:nscaf2136:4914484:4923349:+ gene:BGIBMGA001551 transcript:BGIBMGA001551-TA;>gi|512920622|ref|XP_004929678.1| PREDICTED: ubiquilin-1-like isoform X2 [Bombyx mori]	yes	no	2	1.2812e-06	164.97	0	0	0	0	0	0	7706600	4560100	5320800	15143000	11495000	9444500	17719000	22139000	21136000	0	0	4415200	0	3634900	5074200	0	0	0	0	0	0	35779000	33403000	32337000
NPEISHMINNPEIIR	15	0	1775.9	>gi|512920618|ref|XP_004929677.1| PREDICTED: ubiquilin-1-like isoform X1 [Bombyx mori];>BGIBMGA001551-PA pep:novel sequence:nscaf2136:4914484:4923349:+ gene:BGIBMGA001551 transcript:BGIBMGA001551-TA;>gi|512920622|ref|XP_004929678.1| PREDICTED: ubiquilin-1-like isoform X2 [Bombyx mori]	yes	no	2,3	1.9882e-23	190.87	0	0	0	0	0	0	7116200	1655200	9397400	41757000	5018900	17757000	34733000	25193000	25041000	0	0	0	0	0	0	0	0	0	0	0	0	25211000	20700000	7320100
MQQEIISNPDMIR	13	0	1573.76	>gi|512920618|ref|XP_004929677.1| PREDICTED: ubiquilin-1-like isoform X1 [Bombyx mori];>BGIBMGA001551-PA pep:novel sequence:nscaf2136:4914484:4923349:+ gene:BGIBMGA001551 transcript:BGIBMGA001551-TA;>gi|512920622|ref|XP_004929678.1| PREDICTED: ubiquilin-1-like isoform X2 [Bombyx mori]	yes	no	2	3.3202e-12	160.69	0	0	0	0	0	0	5023500	0	3712300	16362000	0	0	15721000	17169000	20176000	0	0	0	0	0	0	0	0	0	0	0	0	24931000	18555000	35850000
AISNIESIPGGYNAIQR	17	0	1801.93	>gi|512920618|ref|XP_004929677.1| PREDICTED: ubiquilin-1-like isoform X1 [Bombyx mori];>BGIBMGA001551-PA pep:novel sequence:nscaf2136:4914484:4923349:+ gene:BGIBMGA001551 transcript:BGIBMGA001551-TA;>gi|512920622|ref|XP_004929678.1| PREDICTED: ubiquilin-1-like isoform X2 [Bombyx mori]	yes	no	2,3	3.7455e-10	128.06	0	0	0	0	0	0	9887400	0	0	14917000	8246300	8218400	12795000	11643000	13674000	0	0	0	9132900	0	0	0	0	0	0	0	0	5574900	26613000	26824000
SIITSNPQMQDIMSR	15	0	1719.83	>gi|512920618|ref|XP_004929677.1| PREDICTED: ubiquilin-1-like isoform X1 [Bombyx mori];>BGIBMGA001551-PA pep:novel sequence:nscaf2136:4914484:4923349:+ gene:BGIBMGA001551 transcript:BGIBMGA001551-TA;>gi|512920622|ref|XP_004929678.1| PREDICTED: ubiquilin-1-like isoform X2 [Bombyx mori]	yes	no	2	2.2021e-18	169.19	0	0	0	0	0	0	5265900	0	2984500	12454000	5901500	5947100	10585000	11179000	11751000	0	0	0	0	0	0	0	0	0	0	0	0	13592000	15859000	22426000
IMNDADTIK	9	0	1019.5	>gi|512920618|ref|XP_004929677.1| PREDICTED: ubiquilin-1-like isoform X1 [Bombyx mori];>BGIBMGA001551-PA pep:novel sequence:nscaf2136:4914484:4923349:+ gene:BGIBMGA001551 transcript:BGIBMGA001551-TA;>gi|512920622|ref|XP_004929678.1| PREDICTED: ubiquilin-1-like isoform X2 [Bombyx mori]	yes	no	2	0.0042399	94.692	0	0	0	0	0	0	0	0	0	0	0	0	9725200	17052000	10370000	0	0	0	0	0	0	0	0	0	0	0	0	22287000	22523000	22681000
QQNNSEIFTQFMQR	14	0	1769.82	>gi|512920618|ref|XP_004929677.1| PREDICTED: ubiquilin-1-like isoform X1 [Bombyx mori];>BGIBMGA001551-PA pep:novel sequence:nscaf2136:4914484:4923349:+ gene:BGIBMGA001551 transcript:BGIBMGA001551-TA;>gi|512920622|ref|XP_004929678.1| PREDICTED: ubiquilin-1-like isoform X2 [Bombyx mori]	yes	no	2,3	1.6389e-05	107.14	0	0	0	0	0	0	3758000	2146600	0	4279500	4310100	4713800	6625200	6572200	3860500	0	0	0	0	0	0	0	0	0	0	0	0	23906000	19513000	18528000
AEGQDDPKK	9	1	986.467	>gi|512920618|ref|XP_004929677.1| PREDICTED: ubiquilin-1-like isoform X1 [Bombyx mori];>BGIBMGA001551-PA pep:novel sequence:nscaf2136:4914484:4923349:+ gene:BGIBMGA001551 transcript:BGIBMGA001551-TA;>gi|512920622|ref|XP_004929678.1| PREDICTED: ubiquilin-1-like isoform X2 [Bombyx mori]	yes	no	2	0.0044275	89.886	0	0	0	0	0	0	0	0	0	0	0	0	0	0	0	0	0	0	0	0	0	0	0	0	0	0	0	31306000	0	0
MMSAMSNNQTNTQQPPEQR	19	0	2191.94	>gi|512920618|ref|XP_004929677.1| PREDICTED: ubiquilin-1-like isoform X1 [Bombyx mori];>BGIBMGA001551-PA pep:novel sequence:nscaf2136:4914484:4923349:+ gene:BGIBMGA001551 transcript:BGIBMGA001551-TA;>gi|512920622|ref|XP_004929678.1| PREDICTED: ubiquilin-1-like isoform X2 [Bombyx mori]	yes	no	3	0.012439	50.831	0	0	0	0	0	0	0	0	0	0	0	0	0	0	0	0	0	0	0	0	0	0	0	0	0	0	0	20992000	0	0
YSQQIEQIAAMGFINR	16	0	1867.93	>gi|512920618|ref|XP_004929677.1| PREDICTED: ubiquilin-1-like isoform X1 [Bombyx mori];>BGIBMGA001551-PA pep:novel sequence:nscaf2136:4914484:4923349:+ gene:BGIBMGA001551 transcript:BGIBMGA001551-TA;>gi|512920622|ref|XP_004929678.1| PREDICTED: ubiquilin-1-like isoform X2 [Bombyx mori]	yes	no	2	5.5712e-05	88.73	0	0	0	0	0	0	0	0	0	0	0	0	0	3755300	0	0	0	0	0	0	0	0	0	0	0	0	0	0	0	0
EANIQAIIATFGDVNAAVER	20	0	2101.08	>gi|512920618|ref|XP_004929677.1| PREDICTED: ubiquilin-1-like isoform X1 [Bombyx mori];>BGIBMGA001551-PA pep:novel sequence:nscaf2136:4914484:4923349:+ gene:BGIBMGA001551 transcript:BGIBMGA001551-TA;>gi|512920622|ref|XP_004929678.1| PREDICTED: ubiquilin-1-like isoform X2 [Bombyx mori]	yes	no	2	0.040689	36.111	0	0	0	0	0	0	0	0	0	0	0	0	2063800	0	0	0	0	0	0	0	0	0	0	0	0	0	0	0	0	0
NKNEFSSDVGSFR	13	1	1485.68	>gi|512920465|ref|XP_004929639.1| PREDICTED: alpha-tocopherol transfer protein-like [Bombyx mori]	yes	yes	2,3	6.9665e-22	204.13	0	0	0	0	0	0	27672000	6506800	6162800	57773000	32292000	44363000	37171000	24595000	13914000	0	0	0	0	0	0	0	0	0	34165000	0	0	81118000	66049000	218230000
SMVEFNKDAMEIIESR	16	1	1897.89	>gi|512920465|ref|XP_004929639.1| PREDICTED: alpha-tocopherol transfer protein-like [Bombyx mori]	no	no	2,3	1.167e-41	217.37	0	0	0	0	0	0	9015200	14366000	0	21725000	35691000	36812000	32105000	25715000	24923000	0	0	0	0	7724000	0	9407700	3918500	0	9743200	17345000	21585000	10371000	13762000	12601000
YQEDAMPIR	9	0	1121.52	>gi|512920465|ref|XP_004929639.1| PREDICTED: alpha-tocopherol transfer protein-like [Bombyx mori]	no	no	2	0.0015096	122.13	0	0	0	0	0	0	0	10487000	7342900	0	0	0	0	18942000	20651000	0	0	0	0	0	0	0	0	0	0	0	0	0	73423000	84231000
KEDIPSDYGGTRK	13	2	1464.72	>gi|512920465|ref|XP_004929639.1| PREDICTED: alpha-tocopherol transfer protein-like [Bombyx mori]	no	no	3	3.4677e-10	154.72	0	0	0	0	0	0	0	0	0	20779000	0	0	12469000	17754000	13008000	0	0	0	0	0	0	0	0	0	0	0	0	67251000	49439000	0
FVWIWQINDPSIENYDYVQDAK	22	0	2742.3	>gi|512920465|ref|XP_004929639.1| PREDICTED: alpha-tocopherol transfer protein-like [Bombyx mori]	no	no	2,3	5.5358e-31	169.39	0	0	0	0	0	0	0	0	0	30832000	20322000	20898000	20141000	10531000	0	0	0	0	0	0	0	0	0	0	0	0	0	0	0	0
EIISDDNIWR	10	0	1259.61	>gi|512920465|ref|XP_004929639.1| PREDICTED: alpha-tocopherol transfer protein-like [Bombyx mori]	yes	yes	2	0.0017968	103.7	0	0	0	0	0	0	3495000	3106600	2536100	9716300	6114100	6527400	4319500	5228300	5320600	0	0	0	0	0	0	0	0	3896800	0	5491600	0	9475600	9239700	9746200
KEDIPSDYGGTR	12	1	1336.63	>gi|512920465|ref|XP_004929639.1| PREDICTED: alpha-tocopherol transfer protein-like [Bombyx mori]	no	no	2	0.0001391	105.65	0	0	0	0	0	0	0	0	0	0	0	0	6932200	7610800	7263800	0	0	0	0	0	0	0	0	0	0	0	0	16354000	18039000	7539000
KEIISDDNIWR	11	1	1387.71	>gi|512920465|ref|XP_004929639.1| PREDICTED: alpha-tocopherol transfer protein-like [Bombyx mori]	yes	yes	2	0.0013607	96.64	0	0	0	0	0	0	5293100	3531900	3027600	0	4797900	5357600	0	6354700	0	0	0	0	0	0	0	0	0	0	0	0	0	7619000	8995600	13128000
MDKVSDDVK	9	1	1035.49	>gi|512920465|ref|XP_004929639.1| PREDICTED: alpha-tocopherol transfer protein-like [Bombyx mori]	no	no	2	0.0026118	106.4	0	0	0	0	0	0	0	0	0	0	0	0	0	0	0	0	0	0	0	0	0	0	0	0	0	0	0	14545000	13271000	23572000
VTIEIFCGIR	10	0	1206.64	>gi|512920465|ref|XP_004929639.1| PREDICTED: alpha-tocopherol transfer protein-like [Bombyx mori]	no	no	2	0.0022519	96.89	0	0	0	0	0	0	0	0	0	7555800	3815400	3894200	5198500	3718900	2763200	0	0	0	0	0	0	0	0	0	0	0	0	0	3309000	0
VFMITTDSWIISDK	14	0	1654.83	>gi|512920465|ref|XP_004929639.1| PREDICTED: alpha-tocopherol transfer protein-like [Bombyx mori]	no	no	2	0.0026263	76.759	0	0	0	0	0	0	0	0	0	0	0	0	22015000	0	0	0	0	0	0	0	0	0	0	0	0	0	0	0	0	0
DAMEIIESR	9	0	1062.5	>gi|512920465|ref|XP_004929639.1| PREDICTED: alpha-tocopherol transfer protein-like [Bombyx mori]	no	no	2	0.01166	74.162	0	0	0	0	0	0	0	0	0	2739200	2921200	2948300	2190900	2703500	2964800	0	0	0	0	0	0	0	0	0	0	0	0	0	0	0
[truncated: 9,694 more rows]

## Sheet: Supplementary Dataset 2
Supplementary Dataset 2. Identified proteins from silk gland lumen are listed by classification, protein ID in silkDB and Genebank, sequence description, gene ontology annotation, enzyme commission number, the number of peptides, sequence coverage, molecular weight, lowest posterior error probability (PEP) and iBAQ intensity.
[truncated: 1,272 more rows]
[truncated: 24 more columns]
